# Supplementary material for: Harnessing protein folding neural networks for peptide–protein docking
Source: Nat Commun. 2022 Jan 10;13:176. doi: 10.1038/s41467-021-27838-9 (PMC8748686; doi:10.1038/s41467-021-27838-9)
Supplement: Supplementary file 5 — Dataset 2 [file 41467_2021_27838_MOESM5_ESM.txt]

dataset	partner	rms_threshold [Angstrom]	TN	FP	FN	TP	total_size	spearman rho	spearman rho p-value
Motif	peptide	2.5	45	0	6	20	71	0.79	1.88E-16
Motif	peptide	None	49	0	6	22	77	0.8	4.16E-18
Motif	receptor	2.5	119	6	16	14	155	0.7	3.17E-24
Motif	receptor	None	133	6	16	14	169	0.7	6.81E-26
Non-motif	peptide	2.5	16	1	6	8	31	0.54	1.69E-03
Non-motif	peptide	None	39	6	17	17	79	0.44	5.37E-05
Non-motif	receptor	2.5	58	1	8	6	73	0.56	2.94E-07
Non-motif	receptor	None	183	2	26	8	219	0.42	1.40E-10
LNR	peptide	2.5	205	11	30	84	330	0.76	7.82E-64
LNR	peptide	None	420	20	105	109	654	0.51	2.89E-45
LNR	receptor	2.5	650	16	46	68	780	0.65	1.72E-95
LNR	receptor	None	1405	37	175	75	1692	0.34	5.86E-48
