# Supplementary material for: Harnessing protein folding neural networks for peptide–protein docking
Source: Nat Commun. 2022 Jan 10;13:176. doi: 10.1038/s41467-021-27838-9 (PMC8748686; doi:10.1038/s41467-021-27838-9)
Supplement: Supplementary file 8 — Dataset 5 [file 41467_2021_27838_MOESM8_ESM.xlsx]

## Sheet: Sheet1
Supplementary Data 5. List of PDB entries used in this study
PDB code	Hyperlink
1czy	http://doi.org/10.2210/pdb1czy/pdb
1eg4	http://doi.org/10.2210/pdb1eg4/pdb
1elw	http://doi.org/10.2210/pdb1elw/pdb
1jd5	http://doi.org/10.2210/pdb1jd5/pdb
1jwg	http://doi.org/10.2210/pdb1jwg/pdb
1mfg	http://doi.org/10.2210/pdb1mfg/pdb
1ntv	http://doi.org/10.2210/pdb1ntv/pdb
1rxz	http://doi.org/10.2210/pdb1rxz/pdb
1ssh	http://doi.org/10.2210/pdb1ssh/pdb
1x2r	http://doi.org/10.2210/pdb1x2r/pdb
2a3i	http://doi.org/10.2210/pdb2a3i/pdb
2cch	http://doi.org/10.2210/pdb2cch/pdb
1awr	http://doi.org/10.2210/pdb1awr/pdb
1er8	http://doi.org/10.2210/pdb1er8/pdb
1nvr	http://doi.org/10.2210/pdb1nvr/pdb
1nx1	http://doi.org/10.2210/pdb1nx1/pdb
1ou8	http://doi.org/10.2210/pdb1ou8/pdb
1u00	http://doi.org/10.2210/pdb1u00/pdb
2b9h	http://doi.org/10.2210/pdb2b9h/pdb
2c3i	http://doi.org/10.2210/pdb2c3i/pdb
2ds8	http://doi.org/10.2210/pdb2ds8/pdb
2fmf	http://doi.org/10.2210/pdb2fmf/pdb
2h9m	http://doi.org/10.2210/pdb2h9m/pdb
2hpl	http://doi.org/10.2210/pdb2hpl/pdb
2o02	http://doi.org/10.2210/pdb2o02/pdb
3d1e	http://doi.org/10.2210/pdb3d1e/pdb
1bjr	http://doi.org/10.2210/pdb1bjr/pdb
1d4t	http://doi.org/10.2210/pdb1d4t/pdb
1ee5	http://doi.org/10.2210/pdb1ee5/pdb
1elr	http://doi.org/10.2210/pdb1elr/pdb
1fiw	http://doi.org/10.2210/pdb1fiw/pdb
1jrr	http://doi.org/10.2210/pdb1jrr/pdb
1ky6	http://doi.org/10.2210/pdb1ky6/pdb
1ssc	http://doi.org/10.2210/pdb1ssc/pdb
1t3l	http://doi.org/10.2210/pdb1t3l/pdb
1t4f	http://doi.org/10.2210/pdb1t4f/pdb
1t5z	http://doi.org/10.2210/pdb1t5z/pdb
1tj9	http://doi.org/10.2210/pdb1tj9/pdb
1xqy	http://doi.org/10.2210/pdb1xqy/pdb
2b1n	http://doi.org/10.2210/pdb2b1n/pdb
2cnz	http://doi.org/10.2210/pdb2cnz/pdb
2f31	http://doi.org/10.2210/pdb2f31/pdb
2fib	http://doi.org/10.2210/pdb2fib/pdb
2hwl	http://doi.org/10.2210/pdb2hwl/pdb
2np0	http://doi.org/10.2210/pdb2np0/pdb
2orz	http://doi.org/10.2210/pdb2orz/pdb
2qa9	http://doi.org/10.2210/pdb2qa9/pdb
2qos	http://doi.org/10.2210/pdb2qos/pdb
2v8x	http://doi.org/10.2210/pdb2v8x/pdb
2wv5	http://doi.org/10.2210/pdb2wv5/pdb
2x72	http://doi.org/10.2210/pdb2x72/pdb
2xyi	http://doi.org/10.2210/pdb2xyi/pdb
2z5n	http://doi.org/10.2210/pdb2z5n/pdb
2z9i	http://doi.org/10.2210/pdb2z9i/pdb
3ask	http://doi.org/10.2210/pdb3ask/pdb
3ayu	http://doi.org/10.2210/pdb3ayu/pdb
3brh	http://doi.org/10.2210/pdb3brh/pdb
3c3o	http://doi.org/10.2210/pdb3c3o/pdb
3cvl	http://doi.org/10.2210/pdb3cvl/pdb
3dnj	http://doi.org/10.2210/pdb3dnj/pdb
3n2d	http://doi.org/10.2210/pdb3n2d/pdb
3n55	http://doi.org/10.2210/pdb3n55/pdb
3n5u	http://doi.org/10.2210/pdb3n5u/pdb
3nih	http://doi.org/10.2210/pdb3nih/pdb
3pkn	http://doi.org/10.2210/pdb3pkn/pdb
3r42	http://doi.org/10.2210/pdb3r42/pdb
3r7g	http://doi.org/10.2210/pdb3r7g/pdb
3rc4	http://doi.org/10.2210/pdb3rc4/pdb
3ro3	http://doi.org/10.2210/pdb3ro3/pdb
3t6j	http://doi.org/10.2210/pdb3t6j/pdb
3ufm	http://doi.org/10.2210/pdb3ufm/pdb
3v7d	http://doi.org/10.2210/pdb3v7d/pdb
3vxw	http://doi.org/10.2210/pdb3vxw/pdb
3wbn	http://doi.org/10.2210/pdb3wbn/pdb
4aph	http://doi.org/10.2210/pdb4aph/pdb
4bta	http://doi.org/10.2210/pdb4bta/pdb
4cu4	http://doi.org/10.2210/pdb4cu4/pdb
4cy3	http://doi.org/10.2210/pdb4cy3/pdb
4dcb	http://doi.org/10.2210/pdb4dcb/pdb
4fvd	http://doi.org/10.2210/pdb4fvd/pdb
4j86	http://doi.org/10.2210/pdb4j86/pdb
4k0u	http://doi.org/10.2210/pdb4k0u/pdb
4ka7	http://doi.org/10.2210/pdb4ka7/pdb
4mn8	http://doi.org/10.2210/pdb4mn8/pdb
4piq	http://doi.org/10.2210/pdb4piq/pdb
4rs9	http://doi.org/10.2210/pdb4rs9/pdb
4tjx	http://doi.org/10.2210/pdb4tjx/pdb
4tzm	http://doi.org/10.2210/pdb4tzm/pdb
4w50	http://doi.org/10.2210/pdb4w50/pdb
4x3h	http://doi.org/10.2210/pdb4x3h/pdb
4xal	http://doi.org/10.2210/pdb4xal/pdb
4xob	http://doi.org/10.2210/pdb4xob/pdb
4z2o	http://doi.org/10.2210/pdb4z2o/pdb
5a29	http://doi.org/10.2210/pdb5a29/pdb
5frs	http://doi.org/10.2210/pdb5frs/pdb
5fxc	http://doi.org/10.2210/pdb5fxc/pdb
5gr9	http://doi.org/10.2210/pdb5gr9/pdb
5jiu	http://doi.org/10.2210/pdb5jiu/pdb
5l9b	http://doi.org/10.2210/pdb5l9b/pdb
5lm1	http://doi.org/10.2210/pdb5lm1/pdb
5n85	http://doi.org/10.2210/pdb5n85/pdb
5njx	http://doi.org/10.2210/pdb5njx/pdb
5onp	http://doi.org/10.2210/pdb5onp/pdb
5vao	http://doi.org/10.2210/pdb5vao/pdb
5wir	http://doi.org/10.2210/pdb5wir/pdb
5y59	http://doi.org/10.2210/pdb5y59/pdb
5yc2	http://doi.org/10.2210/pdb5yc2/pdb
6a30	http://doi.org/10.2210/pdb6a30/pdb
6cct	http://doi.org/10.2210/pdb6cct/pdb
6e3d	http://doi.org/10.2210/pdb6e3d/pdb
6efk	http://doi.org/10.2210/pdb6efk/pdb
6fc6	http://doi.org/10.2210/pdb6fc6/pdb
6fq4	http://doi.org/10.2210/pdb6fq4/pdb
6g86	http://doi.org/10.2210/pdb6g86/pdb
6hgt	http://doi.org/10.2210/pdb6hgt/pdb
6j0x	http://doi.org/10.2210/pdb6j0x/pdb
6mlc	http://doi.org/10.2210/pdb6mlc/pdb
6n3e	http://doi.org/10.2210/pdb6n3e/pdb
6pj8	http://doi.org/10.2210/pdb6pj8/pdb
6qg8	http://doi.org/10.2210/pdb6qg8/pdb
6sa8	http://doi.org/10.2210/pdb6sa8/pdb
6seo	http://doi.org/10.2210/pdb6seo/pdb
6fkp	http://doi.org/10.2210/pdb6fkp/pdb
3p72	http://doi.org/10.2210/pdb3p72/pdb
2aij	http://doi.org/10.2210/pdb2aij/pdb
1by5	http://doi.org/10.2210/pdb1by5/pdb
3jvk	http://doi.org/10.2210/pdb3jvk/pdb
4quf	http://doi.org/10.2210/pdb4quf/pdb
5iyv	http://doi.org/10.2210/pdb5iyv/pdb
5k6s	http://doi.org/10.2210/pdb5k6s/pdb
5nnp	http://doi.org/10.2210/pdb5nnp/pdb
4fwf	http://doi.org/10.2210/pdb4fwf/pdb
4k39	http://doi.org/10.2210/pdb4k39/pdb
4ouc	http://doi.org/10.2210/pdb4ouc/pdb
5yv5	http://doi.org/10.2210/pdb5yv5/pdb
5yp5	http://doi.org/10.2210/pdb5yp5/pdb
5yp5 http://doi.org/10.2210/pdb5yp5/pdb
