# Supplementary material for: Harnessing protein folding neural networks for peptide–protein docking
Source: Nat Commun. 2022 Jan 10;13:176. doi: 10.1038/s41467-021-27838-9 (PMC8748686; doi:10.1038/s41467-021-27838-9)
Supplement: Supplementary file 10 — Source data [file 41467_2021_27838_MOESM10_ESM.zip]

Archive with 14 entries (14 files):
- alanine_scan_fig3b.tsv
- binding_pocket_fig3a.csv
- capri_supfig2.csv
- dockq_lddt_bsa_supfig7.tsv
- figure1bcd.csv
- length_secstr_fig5ab.csv
- linker_sep_chains_supfig3.csv
- lnr_char_supfig8.csv
- parameter_optimization_supfig4.csv
- pep_rec_interface_supfig5.csv
- polyA_fig3c.csv
- ptm_lig_fig5d.csv
- rms_lddt_fig2.tsv
- stretches_supfig6.csv
