# Supplementary material for: Harnessing protein folding neural networks for peptide–protein docking
Source: Nat Commun. 2022 Jan 10;13:176. doi: 10.1038/s41467-021-27838-9 (PMC8748686; doi:10.1038/s41467-021-27838-9)
Supplement: Supplementary file 10 — Source data [file 41467_2021_27838_MOESM10_ESM.zip › alanine_scan_fig3b.tsv]

chain	res#	aa	DDG_complex_native	DG_partner_native	DDG_complex_model	DG_partner_model	run_type	complex	dataset	rmsBB_if_x	rmsALL_allIF_x	run_type_x	rmsBB_if_y	rmsALL_allIF_y	run_type_y	combined_rmsBB_if	best_run_type	floored_combined_rmsBB_if
A	60	15	1.15	2.06	0.55	1.29	linker	1czy_CE	Motif	0.993	1.073	linker	2.364	2.092	sep	0.993	linker	x <= 2.5
A	244	10	1.96	1.49	1.85	1.32	sep	1t3l_AB	LNR	14.702	11.157	linker	1.043	1.708	sep	1.043	sep	x <= 2.5
A	243	15	-0.06	-0.46	0.59	-0.13	sep	1t3l_AB	LNR	14.702	11.157	linker	1.043	1.708	sep	1.043	sep	x <= 2.5
A	240	18	1.55	0.49	1.25	0.46	sep	1t3l_AB	LNR	14.702	11.157	linker	1.043	1.708	sep	1.043	sep	x <= 2.5
A	239	9	0.06	-0.79	0.0	0.0	sep	1t3l_AB	LNR	14.702	11.157	linker	1.043	1.708	sep	1.043	sep	x <= 2.5
A	237	16	0.34	-0.2	0.32	-0.2	sep	1t3l_AB	LNR	14.702	11.157	linker	1.043	1.708	sep	1.043	sep	x <= 2.5
A	235	8	0.82	2.27	0.85	2.49	sep	1t3l_AB	LNR	14.702	11.157	linker	1.043	1.708	sep	1.043	sep	x <= 2.5
A	233	18	0.3	2.06	0.0	0.0	sep	1t3l_AB	LNR	14.702	11.157	linker	1.043	1.708	sep	1.043	sep	x <= 2.5
A	141	10	0.47	2.72	0.41	2.7	sep	1t3l_AB	LNR	14.702	11.157	linker	1.043	1.708	sep	1.043	sep	x <= 2.5
A	139	9	0.37	-0.01	0.25	-0.15	sep	1t3l_AB	LNR	14.702	11.157	linker	1.043	1.708	sep	1.043	sep	x <= 2.5
A	137	11	1.3	1.07	1.33	0.93	sep	1t3l_AB	LNR	14.702	11.157	linker	1.043	1.708	sep	1.043	sep	x <= 2.5
A	136	11	1.02	0.04	0.42	0.19	sep	1t3l_AB	LNR	14.702	11.157	linker	1.043	1.708	sep	1.043	sep	x <= 2.5
A	133	18	0.31	1.76	0.0	0.0	sep	1t3l_AB	LNR	14.702	11.157	linker	1.043	1.708	sep	1.043	sep	x <= 2.5
A	83	3	0.0	0.0	0.97	-0.23	sep	1ssc_AB	LNR	0.476	0.798	linker	0.381	0.799	sep	0.381	sep	x <= 2.5
A	63	18	0.0	0.0	-0.01	2.19	sep	1ssc_AB	LNR	0.476	0.798	linker	0.381	0.799	sep	0.381	sep	x <= 2.5
A	54	18	0.0	0.0	0.19	1.4	sep	1ssc_AB	LNR	0.476	0.798	linker	0.381	0.799	sep	0.381	sep	x <= 2.5
A	9	4	0.0	0.0	-0.02	-0.12	sep	1ssc_AB	LNR	0.476	0.798	linker	0.381	0.799	sep	0.381	sep	x <= 2.5
B	123	18	0.72	0.39	0.27	0.47	sep	1ssc_AB	LNR	0.476	0.798	linker	0.381	0.799	sep	0.381	sep	x <= 2.5
B	122	16	0.13	-0.35	0.21	-0.32	sep	1ssc_AB	LNR	0.476	0.798	linker	0.381	0.799	sep	0.381	sep	x <= 2.5
B	120	3	1.47	-0.7	0.87	-0.75	sep	1ssc_AB	LNR	0.476	0.798	linker	0.381	0.799	sep	0.381	sep	x <= 2.5
B	119	5	3.34	0.17	3.06	0.33	sep	1ssc_AB	LNR	0.476	0.798	linker	0.381	0.799	sep	0.381	sep	x <= 2.5
B	118	7	1.05	-0.51	0.23	-0.31	sep	1ssc_AB	LNR	0.476	0.798	linker	0.381	0.799	sep	0.381	sep	x <= 2.5
B	117	18	1.3	0.76	1.46	0.7	sep	1ssc_AB	LNR	0.476	0.798	linker	0.381	0.799	sep	0.381	sep	x <= 2.5
B	115	18	0.62	1.05	0.61	1.15	sep	1ssc_AB	LNR	0.476	0.798	linker	0.381	0.799	sep	0.381	sep	x <= 2.5
B	114	20	4.63	-0.84	4.1	-0.7	sep	1ssc_AB	LNR	0.476	0.798	linker	0.381	0.799	sep	0.381	sep	x <= 2.5
A	111	4	0.05	-0.45	-0.01	-0.46	sep	1ssc_AB	LNR	0.476	0.798	linker	0.381	0.799	sep	0.381	sep	x <= 2.5
A	110	2	-0.19	5.27	-0.18	5.12	sep	1ssc_AB	LNR	0.476	0.798	linker	0.381	0.799	sep	0.381	sep	x <= 2.5
A	108	18	0.78	1.82	0.78	1.79	sep	1ssc_AB	LNR	0.476	0.798	linker	0.381	0.799	sep	0.381	sep	x <= 2.5
A	247	16	0.18	-0.46	0.11	-0.44	sep	1t3l_AB	LNR	14.702	11.157	linker	1.043	1.708	sep	1.043	sep	x <= 2.5
A	107	8	1.04	1.76	0.87	1.89	sep	1ssc_AB	LNR	0.476	0.798	linker	0.381	0.799	sep	0.381	sep	x <= 2.5
A	248	15	0.09	1.23	1.06	1.82	sep	1t3l_AB	LNR	14.702	11.157	linker	1.043	1.708	sep	1.043	sep	x <= 2.5
A	281	12	0.96	-0.71	1.09	-0.36	sep	1t3l_AB	LNR	14.702	11.157	linker	1.043	1.708	sep	1.043	sep	x <= 2.5
A	53	18	0.28	2.9	0.29	2.84	sep	1t4f_MP	LNR	0.893	1.25	linker	0.811	1.26	sep	0.811	sep	x <= 2.5
A	51	7	0.32	0.0	0.13	0.91	sep	1t4f_MP	LNR	0.893	1.25	linker	0.811	1.26	sep	0.811	sep	x <= 2.5
A	50	14	1.23	1.14	-0.21	-0.1	sep	1t4f_MP	LNR	0.893	1.25	linker	0.811	1.26	sep	0.811	sep	x <= 2.5
A	45	20	0.96	2.28	1.05	1.94	sep	1t4f_MP	LNR	0.893	1.25	linker	0.811	1.26	sep	0.811	sep	x <= 2.5
A	40	11	0.53	0.33	-0.13	0.28	sep	1t4f_MP	LNR	0.893	1.25	linker	0.811	1.26	sep	0.811	sep	x <= 2.5
A	39	8	0.88	2.42	0.86	2.11	sep	1t4f_MP	LNR	0.893	1.25	linker	0.811	1.26	sep	0.811	sep	x <= 2.5
A	37	14	0.13	-0.07	0.0	-0.1	sep	1t4f_MP	LNR	0.893	1.25	linker	0.811	1.26	sep	0.811	sep	x <= 2.5
A	35	10	0.31	2.47	0.21	3.01	sep	1t4f_MP	LNR	0.893	1.25	linker	0.811	1.26	sep	0.811	sep	x <= 2.5
A	32	10	0.78	1.55	0.81	1.48	sep	1t4f_MP	LNR	0.893	1.25	linker	0.811	1.26	sep	0.811	sep	x <= 2.5
B	309	4	0.0	0.0	0.34	-0.51	sep	1t3l_AB	LNR	14.702	11.157	linker	1.043	1.708	sep	1.043	sep	x <= 2.5
A	241	10	0.0	0.0	0.01	2.65	sep	1t3l_AB	LNR	14.702	11.157	linker	1.043	1.708	sep	1.043	sep	x <= 2.5
A	132	4	0.0	0.0	-0.03	0.86	sep	1t3l_AB	LNR	14.702	11.157	linker	1.043	1.708	sep	1.043	sep	x <= 2.5
B	323	4	-0.08	-0.18	0.61	-0.19	sep	1t3l_AB	LNR	14.702	11.157	linker	1.043	1.708	sep	1.043	sep	x <= 2.5
B	321	14	0.09	-0.48	0.1	-0.64	sep	1t3l_AB	LNR	14.702	11.157	linker	1.043	1.708	sep	1.043	sep	x <= 2.5
B	319	8	2.11	-0.06	1.92	-0.01	sep	1t3l_AB	LNR	14.702	11.157	linker	1.043	1.708	sep	1.043	sep	x <= 2.5
B	318	19	5.88	-0.66	5.51	-0.97	sep	1t3l_AB	LNR	14.702	11.157	linker	1.043	1.708	sep	1.043	sep	x <= 2.5
B	317	16	-0.03	-0.2	-0.02	-0.74	sep	1t3l_AB	LNR	14.702	11.157	linker	1.043	1.708	sep	1.043	sep	x <= 2.5
B	316	11	0.31	0.19	0.27	0.28	sep	1t3l_AB	LNR	14.702	11.157	linker	1.043	1.708	sep	1.043	sep	x <= 2.5
B	315	20	4.37	0.16	4.11	-0.07	sep	1t3l_AB	LNR	14.702	11.157	linker	1.043	1.708	sep	1.043	sep	x <= 2.5
B	312	10	1.37	0.4	1.38	0.36	sep	1t3l_AB	LNR	14.702	11.157	linker	1.043	1.708	sep	1.043	sep	x <= 2.5
B	311	3	-0.08	-0.48	-0.13	-1.13	sep	1t3l_AB	LNR	14.702	11.157	linker	1.043	1.708	sep	1.043	sep	x <= 2.5
B	310	4	-0.03	-0.28	-0.01	-0.39	sep	1t3l_AB	LNR	14.702	11.157	linker	1.043	1.708	sep	1.043	sep	x <= 2.5
B	308	10	0.83	0.05	1.06	0.13	sep	1t3l_AB	LNR	14.702	11.157	linker	1.043	1.708	sep	1.043	sep	x <= 2.5
B	307	14	0.16	0.04	0.0	0.0	sep	1t3l_AB	LNR	14.702	11.157	linker	1.043	1.708	sep	1.043	sep	x <= 2.5
A	284	4	0.46	-0.36	0.0	0.0	sep	1t3l_AB	LNR	14.702	11.157	linker	1.043	1.708	sep	1.043	sep	x <= 2.5
A	283	10	1.19	1.13	0.89	1.13	sep	1t3l_AB	LNR	14.702	11.157	linker	1.043	1.708	sep	1.043	sep	x <= 2.5
A	282	14	0.81	-0.48	0.48	-0.6	sep	1t3l_AB	LNR	14.702	11.157	linker	1.043	1.708	sep	1.043	sep	x <= 2.5
A	280	4	-0.03	1.19	-0.03	2.23	sep	1t3l_AB	LNR	14.702	11.157	linker	1.043	1.708	sep	1.043	sep	x <= 2.5
A	71	18	1.54	0.45	1.61	0.39	sep	1t4f_MP	LNR	0.893	1.25	linker	0.811	1.26	sep	0.811	sep	x <= 2.5
A	106	8	0.48	2.15	0.45	2.25	sep	1ssc_AB	LNR	0.476	0.798	linker	0.381	0.799	sep	0.381	sep	x <= 2.5
A	104	9	0.53	-0.42	0.41	0.24	sep	1ssc_AB	LNR	0.476	0.798	linker	0.381	0.799	sep	0.381	sep	x <= 2.5
A	201	8	0.25	0.76	0.33	0.8	sep	2c3i_BA	Non-motif	1.427	1.975	linker	1.082	1.675	sep	1.082	sep	x <= 2.5
A	200	3	0.41	-0.54	-0.14	-0.32	sep	2c3i_BA	Non-motif	1.427	1.975	linker	1.082	1.675	sep	1.082	sep	x <= 2.5
A	195	3	0.51	-1.93	0.52	-1.56	sep	2c3i_BA	Non-motif	1.427	1.975	linker	1.082	1.675	sep	1.082	sep	x <= 2.5
A	167	18	0.39	0.72	0.48	0.6	sep	2c3i_BA	Non-motif	1.427	1.975	linker	1.082	1.675	sep	1.082	sep	x <= 2.5
A	166	15	0.01	1.48	-0.01	1.47	sep	2c3i_BA	Non-motif	1.427	1.975	linker	1.082	1.675	sep	1.082	sep	x <= 2.5
A	165	17	2.97	1.56	4.3	0.73	sep	2c3i_BA	Non-motif	1.427	1.975	linker	1.082	1.675	sep	1.082	sep	x <= 2.5
A	132	4	1.99	0.42	1.25	-0.28	sep	2c3i_BA	Non-motif	1.427	1.975	linker	1.082	1.675	sep	1.082	sep	x <= 2.5
A	131	3	0.95	-0.51	-0.57	-0.82	sep	2c3i_BA	Non-motif	1.427	1.975	linker	1.082	1.675	sep	1.082	sep	x <= 2.5
A	130	9	1.22	1.73	2.37	0.13	sep	2c3i_BA	Non-motif	1.427	1.975	linker	1.082	1.675	sep	1.082	sep	x <= 2.5
A	128	3	1.63	0.69	6.89	1.23	sep	2c3i_BA	Non-motif	1.427	1.975	linker	1.082	1.675	sep	1.082	sep	x <= 2.5
A	95	17	0.68	-0.12	0.44	-0.21	sep	2c3i_BA	Non-motif	1.427	1.975	linker	1.082	1.675	sep	1.082	sep	x <= 2.5
A	94	8	0.03	2.67	0.12	2.78	sep	2c3i_BA	Non-motif	1.427	1.975	linker	1.082	1.675	sep	1.082	sep	x <= 2.5
A	92	3	0.59	-1.07	0.47	-1.13	sep	2c3i_BA	Non-motif	1.427	1.975	linker	1.082	1.675	sep	1.082	sep	x <= 2.5
A	91	5	2.58	-0.15	2.68	-0.1	sep	2c3i_BA	Non-motif	1.427	1.975	linker	1.082	1.675	sep	1.082	sep	x <= 2.5
A	89	3	1.01	-1.09	1.02	-0.93	sep	2c3i_BA	Non-motif	1.427	1.975	linker	1.082	1.675	sep	1.082	sep	x <= 2.5
A	117	5	0.0	0.0	0.42	3.63	sep	2b9h_AC	Non-motif	2.808	2.898	linker	2.402	2.641	sep	2.402	sep	x <= 2.5
A	110	16	0.0	0.0	0.0	0.95	sep	2b9h_AC	Non-motif	2.808	2.898	linker	2.402	2.641	sep	2.402	sep	x <= 2.5
B	348	10	1.87	0.88	1.92	0.63	sep	2b9h_AC	Non-motif	2.808	2.898	linker	2.402	2.641	sep	2.402	sep	x <= 2.5
B	346	10	2.69	0.45	2.54	0.38	sep	2b9h_AC	Non-motif	2.808	2.898	linker	2.402	2.641	sep	2.402	sep	x <= 2.5
B	345	12	0.94	-0.47	0.35	-0.55	sep	2b9h_AC	Non-motif	2.808	2.898	linker	2.402	2.641	sep	2.402	sep	x <= 2.5
B	344	10	1.96	0.39	1.3	0.23	sep	2b9h_AC	Non-motif	2.808	2.898	linker	2.402	2.641	sep	2.402	sep	x <= 2.5
B	342	9	0.18	-0.44	0.0	0.0	sep	2b9h_AC	Non-motif	2.808	2.898	linker	2.402	2.641	sep	2.402	sep	x <= 2.5
B	341	10	0.13	-0.19	0.93	1.85	sep	2b9h_AC	Non-motif	2.808	2.898	linker	2.402	2.641	sep	2.402	sep	x <= 2.5
B	340	12	2.41	0.52	0.0	0.0	sep	2b9h_AC	Non-motif	2.808	2.898	linker	2.402	2.641	sep	2.402	sep	x <= 2.5
B	339	15	2.25	-0.1	0.0	0.0	sep	2b9h_AC	Non-motif	2.808	2.898	linker	2.402	2.641	sep	2.402	sep	x <= 2.5
B	338	15	1.52	-0.41	0.0	0.0	sep	2b9h_AC	Non-motif	2.808	2.898	linker	2.402	2.641	sep	2.402	sep	x <= 2.5
A	301	3	-0.3	-0.5	0.0	0.0	sep	2b9h_AC	Non-motif	2.808	2.898	linker	2.402	2.641	sep	2.402	sep	x <= 2.5
A	204	4	1.01	-0.28	0.0	0.0	sep	2c3i_BA	Non-motif	1.427	1.975	linker	1.082	1.675	sep	1.082	sep	x <= 2.5
A	105	7	0.2	1.61	0.69	1.64	sep	1ssc_AB	LNR	0.476	0.798	linker	0.381	0.799	sep	0.381	sep	x <= 2.5
B	268	15	4.39	-0.14	1.62	-0.43	sep	2c3i_BA	Non-motif	1.427	1.975	linker	1.082	1.675	sep	1.082	sep	x <= 2.5
B	216	5	2.6	0.47	2.38	0.87	sep	6seo_AL	LNR	0.901	1.112	linker	0.757	1.081	sep	0.757	sep	x <= 2.5
A	81	8	0.32	2.29	0.3	2.61	sep	1ssc_AB	LNR	0.476	0.798	linker	0.381	0.799	sep	0.381	sep	x <= 2.5
A	74	14	0.22	0.27	0.11	0.39	sep	1ssc_AB	LNR	0.476	0.798	linker	0.381	0.799	sep	0.381	sep	x <= 2.5
A	73	20	2.08	3.27	1.39	4.38	sep	1ssc_AB	LNR	0.476	0.798	linker	0.381	0.799	sep	0.381	sep	x <= 2.5
A	72	2	-0.05	5.01	-0.05	4.86	sep	1ssc_AB	LNR	0.476	0.798	linker	0.381	0.799	sep	0.381	sep	x <= 2.5
A	71	12	0.03	2.64	0.02	2.25	sep	1ssc_AB	LNR	0.476	0.798	linker	0.381	0.799	sep	0.381	sep	x <= 2.5
A	66	9	1.04	-0.82	0.68	-0.69	sep	1ssc_AB	LNR	0.476	0.798	linker	0.381	0.799	sep	0.381	sep	x <= 2.5
A	65	2	-0.07	4.87	-0.05	4.8	sep	1ssc_AB	LNR	0.476	0.798	linker	0.381	0.799	sep	0.381	sep	x <= 2.5
A	58	2	-0.06	4.84	-0.08	4.98	sep	1ssc_AB	LNR	0.476	0.798	linker	0.381	0.799	sep	0.381	sep	x <= 2.5
A	55	14	0.39	-0.19	0.47	-0.2	sep	1ssc_AB	LNR	0.476	0.798	linker	0.381	0.799	sep	0.381	sep	x <= 2.5
A	47	18	0.24	2.48	0.0	0.0	sep	1ssc_AB	LNR	0.476	0.798	linker	0.381	0.799	sep	0.381	sep	x <= 2.5
A	45	17	0.65	1.57	1.2	1.7	sep	1ssc_AB	LNR	0.476	0.798	linker	0.381	0.799	sep	0.381	sep	x <= 2.5
A	12	7	0.68	2.1	0.69	1.96	sep	1ssc_AB	LNR	0.476	0.798	linker	0.381	0.799	sep	0.381	sep	x <= 2.5
A	8	5	2.71	1.2	2.54	1.42	sep	1ssc_AB	LNR	0.476	0.798	linker	0.381	0.799	sep	0.381	sep	x <= 2.5
B	45	18	0.0	0.0	0.71	0.3	sep	2ds8_BP	Non-motif	1.56	1.133	linker	0.94	1.121	sep	0.94	sep	x <= 2.5
B	47	9	1.92	-0.65	-0.85	-0.65	sep	2ds8_BP	Non-motif	1.56	1.133	linker	0.94	1.121	sep	0.94	sep	x <= 2.5
B	46	18	1.43	0.32	1.34	0.51	sep	2ds8_BP	Non-motif	1.56	1.133	linker	0.94	1.121	sep	0.94	sep	x <= 2.5
B	44	15	0.57	-0.09	0.0	0.0	sep	2ds8_BP	Non-motif	1.56	1.133	linker	0.94	1.121	sep	0.94	sep	x <= 2.5
B	43	10	0.8	-0.2	0.98	0.1	sep	2ds8_BP	Non-motif	1.56	1.133	linker	0.94	1.121	sep	0.94	sep	x <= 2.5
A	25	20	0.46	2.02	0.0	0.0	sep	2ds8_BP	Non-motif	1.56	1.133	linker	0.94	1.121	sep	0.94	sep	x <= 2.5
A	19	8	0.98	0.21	1.22	0.67	sep	2ds8_BP	Non-motif	1.56	1.133	linker	0.94	1.121	sep	0.94	sep	x <= 2.5
A	18	10	0.53	3.28	0.34	3.64	sep	2ds8_BP	Non-motif	1.56	1.133	linker	0.94	1.121	sep	0.94	sep	x <= 2.5
A	17	9	-0.05	-0.29	0.24	-0.49	sep	2ds8_BP	Non-motif	1.56	1.133	linker	0.94	1.121	sep	0.94	sep	x <= 2.5
A	3	10	0.31	1.39	0.35	1.47	sep	2ds8_BP	Non-motif	1.56	1.133	linker	0.94	1.121	sep	0.94	sep	x <= 2.5
A	163	3	0.0	0.0	-0.12	-0.25	sep	2c3i_BA	Non-motif	1.427	1.975	linker	1.082	1.675	sep	1.082	sep	x <= 2.5
A	13	5	0.0	0.0	0.33	0.45	sep	2c3i_BA	Non-motif	1.427	1.975	linker	1.082	1.675	sep	1.082	sep	x <= 2.5
B	273	16	0.7	-0.26	4.67	-0.31	sep	2c3i_BA	Non-motif	1.427	1.975	linker	1.082	1.675	sep	1.082	sep	x <= 2.5
B	271	7	1.89	0.03	0.85	-0.21	sep	2c3i_BA	Non-motif	1.427	1.975	linker	1.082	1.675	sep	1.082	sep	x <= 2.5
B	269	15	-0.04	0.45	-0.13	0.26	sep	2c3i_BA	Non-motif	1.427	1.975	linker	1.082	1.675	sep	1.082	sep	x <= 2.5
A	74	7	0.74	-0.02	0.52	-0.69	sep	1t4f_MP	LNR	0.893	1.25	linker	0.811	1.26	sep	0.811	sep	x <= 2.5
A	77	8	0.96	2.21	0.89	2.21	sep	1t4f_MP	LNR	0.893	1.25	linker	0.811	1.26	sep	0.811	sep	x <= 2.5
A	78	20	0.65	0.75	0.6	0.75	sep	1t4f_MP	LNR	0.893	1.25	linker	0.811	1.26	sep	0.811	sep	x <= 2.5
A	169	5	0.22	2.77	0.18	2.87	sep	2qa9_EI	LNR	1.2	0.815	linker	1.018	0.742	sep	1.018	sep	x <= 2.5
A	159	16	-0.05	-0.09	0.26	-0.06	sep	2qa9_EI	LNR	1.2	0.815	linker	1.018	0.742	sep	1.018	sep	x <= 2.5
A	141	16	-1.32	0.05	-0.84	0.37	sep	2qa9_EI	LNR	1.2	0.815	linker	1.018	0.742	sep	1.018	sep	x <= 2.5
A	120	20	1.97	5.87	3.34	3.46	sep	2qa9_EI	LNR	1.2	0.815	linker	1.018	0.742	sep	1.018	sep	x <= 2.5
A	118	18	0.18	2.15	0.19	2.11	sep	2qa9_EI	LNR	1.2	0.815	linker	1.018	0.742	sep	1.018	sep	x <= 2.5
A	33	7	0.81	2.16	0.68	2.86	sep	2qa9_EI	LNR	1.2	0.815	linker	1.018	0.742	sep	1.018	sep	x <= 2.5
A	190	9	0.0	0.0	0.42	-0.33	sep	2hwl_BA	LNR	8.923	5.558	linker	1.251	1.462	sep	1.251	sep	x <= 2.5
A	134	20	0.0	0.0	0.47	1.08	sep	2hwl_BA	LNR	8.923	5.558	linker	1.251	1.462	sep	1.251	sep	x <= 2.5
A	114	20	0.0	0.0	0.4	1.59	sep	2hwl_BA	LNR	8.923	5.558	linker	1.251	1.462	sep	1.251	sep	x <= 2.5
A	111	5	0.0	0.0	0.25	1.88	sep	2hwl_BA	LNR	8.923	5.558	linker	1.251	1.462	sep	1.251	sep	x <= 2.5
A	5	16	0.0	0.0	-0.02	0.46	sep	2hwl_BA	LNR	8.923	5.558	linker	1.251	1.462	sep	1.251	sep	x <= 2.5
B	278	16	0.89	-0.48	0.18	-0.45	sep	2hwl_BA	LNR	8.923	5.558	linker	1.251	1.462	sep	1.251	sep	x <= 2.5
B	276	10	0.37	-0.06	0.86	0.76	sep	2hwl_BA	LNR	8.923	5.558	linker	1.251	1.462	sep	1.251	sep	x <= 2.5
B	275	10	2.49	0.43	2.45	0.35	sep	2hwl_BA	LNR	8.923	5.558	linker	1.251	1.462	sep	1.251	sep	x <= 2.5
B	274	4	1.55	-0.53	0.73	-0.54	sep	2hwl_BA	LNR	8.923	5.558	linker	1.251	1.462	sep	1.251	sep	x <= 2.5
B	272	4	0.53	1.24	-0.12	0.7	sep	2hwl_BA	LNR	8.923	5.558	linker	1.251	1.462	sep	1.251	sep	x <= 2.5
B	271	17	0.48	0.68	1.11	0.46	sep	2hwl_BA	LNR	8.923	5.558	linker	1.251	1.462	sep	1.251	sep	x <= 2.5
B	270	9	0.04	-0.68	0.69	-0.51	sep	2hwl_BA	LNR	8.923	5.558	linker	1.251	1.462	sep	1.251	sep	x <= 2.5
B	269	3	2.61	1.44	5.66	0.9	sep	2hwl_BA	LNR	8.923	5.558	linker	1.251	1.462	sep	1.251	sep	x <= 2.5
B	264	9	-0.05	-0.2	-0.08	0.91	sep	2hwl_BA	LNR	8.923	5.558	linker	1.251	1.462	sep	1.251	sep	x <= 2.5
B	263	4	1.44	3.11	1.29	2.14	sep	2hwl_BA	LNR	8.923	5.558	linker	1.251	1.462	sep	1.251	sep	x <= 2.5
B	262	5	1.84	0.09	1.83	0.08	sep	2hwl_BA	LNR	8.923	5.558	linker	1.251	1.462	sep	1.251	sep	x <= 2.5
B	261	10	1.39	0.28	1.37	0.21	sep	2hwl_BA	LNR	8.923	5.558	linker	1.251	1.462	sep	1.251	sep	x <= 2.5
B	259	15	2.77	3.95	2.39	3.89	sep	2hwl_BA	LNR	8.923	5.558	linker	1.251	1.462	sep	1.251	sep	x <= 2.5
B	258	10	0.94	0.87	0.86	1.09	sep	2hwl_BA	LNR	8.923	5.558	linker	1.251	1.462	sep	1.251	sep	x <= 2.5
B	256	2	-0.78	4.68	-0.78	5.34	sep	2hwl_BA	LNR	8.923	5.558	linker	1.251	1.462	sep	1.251	sep	x <= 2.5
B	255	3	-0.07	-0.5	0.32	-0.19	sep	2hwl_BA	LNR	8.923	5.558	linker	1.251	1.462	sep	1.251	sep	x <= 2.5
B	186	3	-0.33	-0.81	-0.24	-0.81	sep	2qa9_EI	LNR	1.2	0.815	linker	1.018	0.742	sep	1.018	sep	x <= 2.5
B	253	4	1.63	-0.45	-0.06	-0.45	sep	2hwl_BA	LNR	8.923	5.558	linker	1.251	1.462	sep	1.251	sep	x <= 2.5
B	188	8	1.14	-1.06	1.69	-0.47	sep	2qa9_EI	LNR	1.2	0.815	linker	1.018	0.742	sep	1.018	sep	x <= 2.5
A	59	5	0.0	0.0	0.32	2.38	sep	2qa9_EI	LNR	1.2	0.815	linker	1.018	0.742	sep	1.018	sep	x <= 2.5
B	179	17	0.73	0.16	1.1	0.06	sep	2qos_CA	LNR	7.258	5.401	linker	0.349	1.213	sep	0.349	sep	x <= 2.5
B	178	16	0.15	-0.47	-0.05	-0.34	sep	2qos_CA	LNR	7.258	5.401	linker	0.349	1.213	sep	0.349	sep	x <= 2.5
B	177	3	-0.22	0.6	0.1	0.53	sep	2qos_CA	LNR	7.258	5.401	linker	0.349	1.213	sep	0.349	sep	x <= 2.5
B	176	20	2.91	1.51	2.36	2.2	sep	2qos_CA	LNR	7.258	5.401	linker	0.349	1.213	sep	0.349	sep	x <= 2.5
B	175	15	0.21	0.06	-0.01	-0.31	sep	2qos_CA	LNR	7.258	5.401	linker	0.349	1.213	sep	0.349	sep	x <= 2.5
B	174	10	1.33	1.21	1.05	0.71	sep	2qos_CA	LNR	7.258	5.401	linker	0.349	1.213	sep	0.349	sep	x <= 2.5
A	170	4	1.03	1.97	0.55	0.08	sep	2qos_CA	LNR	7.258	5.401	linker	0.349	1.213	sep	0.349	sep	x <= 2.5
A	168	10	1.93	1.15	1.9	1.14	sep	2qos_CA	LNR	7.258	5.401	linker	0.349	1.213	sep	0.349	sep	x <= 2.5
A	153	5	0.48	2.75	0.43	2.99	sep	2qos_CA	LNR	7.258	5.401	linker	0.349	1.213	sep	0.349	sep	x <= 2.5
A	120	9	1.21	0.53	-1.59	0.64	sep	2qos_CA	LNR	7.258	5.401	linker	0.349	1.213	sep	0.349	sep	x <= 2.5
A	118	16	0.64	-0.43	1.23	-0.31	sep	2qos_CA	LNR	7.258	5.401	linker	0.349	1.213	sep	0.349	sep	x <= 2.5
A	113	15	-0.04	0.88	0.14	0.33	sep	2qos_CA	LNR	7.258	5.401	linker	0.349	1.213	sep	0.349	sep	x <= 2.5
A	111	10	0.58	2.04	0.62	2.34	sep	2qos_CA	LNR	7.258	5.401	linker	0.349	1.213	sep	0.349	sep	x <= 2.5
A	94	18	0.37	2.18	0.38	1.74	sep	2qos_CA	LNR	7.258	5.401	linker	0.349	1.213	sep	0.349	sep	x <= 2.5
A	91	15	1.23	1.69	0.41	-0.16	sep	2qos_CA	LNR	7.258	5.401	linker	0.349	1.213	sep	0.349	sep	x <= 2.5
A	72	14	0.46	0.59	0.39	0.35	sep	2qos_CA	LNR	7.258	5.401	linker	0.349	1.213	sep	0.349	sep	x <= 2.5
A	70	18	0.91	1.85	0.94	1.94	sep	2qos_CA	LNR	7.258	5.401	linker	0.349	1.213	sep	0.349	sep	x <= 2.5
A	68	19	0.84	3.14	1.06	2.7	sep	2qos_CA	LNR	7.258	5.401	linker	0.349	1.213	sep	0.349	sep	x <= 2.5
A	61	15	1.26	1.83	0.28	0.02	sep	2qos_CA	LNR	7.258	5.401	linker	0.349	1.213	sep	0.349	sep	x <= 2.5
A	59	17	0.13	0.72	0.14	0.88	sep	2qos_CA	LNR	7.258	5.401	linker	0.349	1.213	sep	0.349	sep	x <= 2.5
A	44	17	0.05	1.88	0.02	2.04	sep	2qos_CA	LNR	7.258	5.401	linker	0.349	1.213	sep	0.349	sep	x <= 2.5
A	34	10	0.97	1.96	1.06	1.97	sep	2qos_CA	LNR	7.258	5.401	linker	0.349	1.213	sep	0.349	sep	x <= 2.5
A	33	5	1.72	-0.06	1.16	-0.03	sep	2qos_CA	LNR	7.258	5.401	linker	0.349	1.213	sep	0.349	sep	x <= 2.5
A	29	16	-0.03	0.56	1.15	0.73	sep	2qos_CA	LNR	7.258	5.401	linker	0.349	1.213	sep	0.349	sep	x <= 2.5
A	27	18	0.29	2.25	0.29	2.37	sep	2qos_CA	LNR	7.258	5.401	linker	0.349	1.213	sep	0.349	sep	x <= 2.5
A	24	10	0.13	3.44	0.22	3.05	sep	2qos_CA	LNR	7.258	5.401	linker	0.349	1.213	sep	0.349	sep	x <= 2.5
A	124	3	0.0	0.0	-0.05	-0.46	sep	2qa9_EI	LNR	1.2	0.815	linker	1.018	0.742	sep	1.018	sep	x <= 2.5
B	189	20	5.25	-0.31	4.27	-0.46	sep	2qa9_EI	LNR	1.2	0.815	linker	1.018	0.742	sep	1.018	sep	x <= 2.5
A	214	20	2.92	3.75	0.0	0.0	sep	2hwl_BA	LNR	8.923	5.558	linker	1.251	1.462	sep	1.251	sep	x <= 2.5
A	213	19	2.6	2.31	2.61	2.68	sep	2hwl_BA	LNR	8.923	5.558	linker	1.251	1.462	sep	1.251	sep	x <= 2.5
A	212	15	2.42	0.17	1.95	0.21	sep	2hwl_BA	LNR	8.923	5.558	linker	1.251	1.462	sep	1.251	sep	x <= 2.5
A	216	18	0.78	0.61	0.84	0.45	sep	2f31_AB	LNR	9.121	4.997	linker	1.005	1.044	sep	1.005	sep	x <= 2.5
A	213	14	2.62	1.57	0.53	2.11	sep	2f31_AB	LNR	9.121	4.997	linker	1.005	1.044	sep	1.005	sep	x <= 2.5
A	212	18	0.6	0.45	0.69	0.2	sep	2f31_AB	LNR	9.121	4.997	linker	1.005	1.044	sep	1.005	sep	x <= 2.5
A	209	3	0.59	-1.17	0.77	-1.24	sep	2f31_AB	LNR	9.121	4.997	linker	1.005	1.044	sep	1.005	sep	x <= 2.5
A	175	17	0.47	0.05	0.33	0.23	sep	2f31_AB	LNR	9.121	4.997	linker	1.005	1.044	sep	1.005	sep	x <= 2.5
A	171	12	1.37	1.4	0.04	1.74	sep	2f31_AB	LNR	9.121	4.997	linker	1.005	1.044	sep	1.005	sep	x <= 2.5
A	168	14	0.88	-0.19	2.03	0.68	sep	2f31_AB	LNR	9.121	4.997	linker	1.005	1.044	sep	1.005	sep	x <= 2.5
A	121	10	0.36	2.45	0.4	2.11	sep	2f31_AB	LNR	9.121	4.997	linker	1.005	1.044	sep	1.005	sep	x <= 2.5
A	120	8	2.03	0.63	1.8	0.77	sep	2f31_AB	LNR	9.121	4.997	linker	1.005	1.044	sep	1.005	sep	x <= 2.5
A	116	16	-0.13	-0.82	0.97	0.01	sep	2f31_AB	LNR	9.121	4.997	linker	1.005	1.044	sep	1.005	sep	x <= 2.5
A	114	10	0.43	2.42	0.44	2.52	sep	2f31_AB	LNR	9.121	4.997	linker	1.005	1.044	sep	1.005	sep	x <= 2.5
A	113	9	0.17	-0.25	0.07	-0.18	sep	2f31_AB	LNR	9.121	4.997	linker	1.005	1.044	sep	1.005	sep	x <= 2.5
A	83	8	0.83	1.68	0.82	1.48	sep	2f31_AB	LNR	9.121	4.997	linker	1.005	1.044	sep	1.005	sep	x <= 2.5
A	80	9	0.22	-0.62	0.57	-0.71	sep	2f31_AB	LNR	9.121	4.997	linker	1.005	1.044	sep	1.005	sep	x <= 2.5
A	79	12	-0.03	0.92	-0.02	1.41	sep	2f31_AB	LNR	9.121	4.997	linker	1.005	1.044	sep	1.005	sep	x <= 2.5
A	78	12	2.52	-0.12	2.3	-0.39	sep	2f31_AB	LNR	9.121	4.997	linker	1.005	1.044	sep	1.005	sep	x <= 2.5
A	77	11	0.12	1.93	0.15	2.11	sep	2f31_AB	LNR	9.121	4.997	linker	1.005	1.044	sep	1.005	sep	x <= 2.5
A	74	9	0.1	-0.66	0.12	-0.41	sep	2f31_AB	LNR	9.121	4.997	linker	1.005	1.044	sep	1.005	sep	x <= 2.5
A	34	18	0.56	0.45	0.27	0.55	sep	2f31_AB	LNR	9.121	4.997	linker	1.005	1.044	sep	1.005	sep	x <= 2.5
A	72	9	0.0	0.0	0.24	-0.14	sep	1t4f_MP	LNR	0.893	1.25	linker	0.811	1.26	sep	0.811	sep	x <= 2.5
B	97	10	2.51	0.48	2.38	0.8	sep	1t4f_MP	LNR	0.893	1.25	linker	0.811	1.26	sep	0.811	sep	x <= 2.5
B	95	4	-0.01	-0.13	-0.01	-0.26	sep	1t4f_MP	LNR	0.893	1.25	linker	0.811	1.26	sep	0.811	sep	x <= 2.5
B	94	19	4.33	-0.35	4.31	-0.37	sep	1t4f_MP	LNR	0.893	1.25	linker	0.811	1.26	sep	0.811	sep	x <= 2.5
B	93	20	1.63	0.61	1.7	-0.3	sep	1t4f_MP	LNR	0.893	1.25	linker	0.811	1.26	sep	0.811	sep	x <= 2.5
B	91	11	0.25	0.16	0.2	0.18	sep	1t4f_MP	LNR	0.893	1.25	linker	0.811	1.26	sep	0.811	sep	x <= 2.5
B	90	5	3.76	0.22	3.84	0.18	sep	1t4f_MP	LNR	0.893	1.25	linker	0.811	1.26	sep	0.811	sep	x <= 2.5
B	89	15	0.04	-0.44	-0.08	-0.35	sep	1t4f_MP	LNR	0.893	1.25	linker	0.811	1.26	sep	0.811	sep	x <= 2.5
B	230	4	0.0	-0.38	-0.02	-0.3	sep	2f31_AB	LNR	9.121	4.997	linker	1.005	1.044	sep	1.005	sep	x <= 2.5
B	231	17	0.31	0.67	0.49	0.08	sep	2f31_AB	LNR	9.121	4.997	linker	1.005	1.044	sep	1.005	sep	x <= 2.5
B	233	18	0.88	0.39	0.83	0.57	sep	2f31_AB	LNR	9.121	4.997	linker	1.005	1.044	sep	1.005	sep	x <= 2.5
B	234	11	1.79	0.28	1.82	0.18	sep	2f31_AB	LNR	9.121	4.997	linker	1.005	1.044	sep	1.005	sep	x <= 2.5
A	211	12	-0.02	0.23	0.11	-0.26	sep	2hwl_BA	LNR	8.923	5.558	linker	1.251	1.462	sep	1.251	sep	x <= 2.5
A	210	12	0.96	2.06	0.0	0.0	sep	2hwl_BA	LNR	8.923	5.558	linker	1.251	1.462	sep	1.251	sep	x <= 2.5
A	206	9	0.94	0.99	-0.02	0.46	sep	2hwl_BA	LNR	8.923	5.558	linker	1.251	1.462	sep	1.251	sep	x <= 2.5
A	205	11	0.08	2.19	0.0	0.0	sep	2hwl_BA	LNR	8.923	5.558	linker	1.251	1.462	sep	1.251	sep	x <= 2.5
A	184	20	0.16	3.06	0.0	0.0	sep	2hwl_BA	LNR	8.923	5.558	linker	1.251	1.462	sep	1.251	sep	x <= 2.5
A	158	12	2.28	0.41	2.44	1.41	sep	2hwl_BA	LNR	8.923	5.558	linker	1.251	1.462	sep	1.251	sep	x <= 2.5
A	156	18	0.03	1.21	0.0	0.0	sep	2hwl_BA	LNR	8.923	5.558	linker	1.251	1.462	sep	1.251	sep	x <= 2.5
A	137	15	2.98	1.66	6.5	2.38	sep	2hwl_BA	LNR	8.923	5.558	linker	1.251	1.462	sep	1.251	sep	x <= 2.5
A	135	9	1.05	0.69	0.48	0.35	sep	2hwl_BA	LNR	8.923	5.558	linker	1.251	1.462	sep	1.251	sep	x <= 2.5
A	120	10	0.0	2.58	0.0	0.0	sep	2hwl_BA	LNR	8.923	5.558	linker	1.251	1.462	sep	1.251	sep	x <= 2.5
A	119	2	-0.67	5.57	-0.63	5.37	sep	2hwl_BA	LNR	8.923	5.558	linker	1.251	1.462	sep	1.251	sep	x <= 2.5
A	118	18	0.08	2.32	0.08	2.17	sep	2hwl_BA	LNR	8.923	5.558	linker	1.251	1.462	sep	1.251	sep	x <= 2.5
A	116	7	1.64	-0.16	2.03	-0.41	sep	2hwl_BA	LNR	8.923	5.558	linker	1.251	1.462	sep	1.251	sep	x <= 2.5
A	298	3	0.89	-0.24	0.0	0.0	sep	2b9h_AC	Non-motif	2.808	2.898	linker	2.402	2.641	sep	2.402	sep	x <= 2.5
A	113	3	-0.29	-0.89	-0.29	-0.83	sep	2hwl_BA	LNR	8.923	5.558	linker	1.251	1.462	sep	1.251	sep	x <= 2.5
A	11	11	0.53	0.8	0.48	0.96	sep	2hwl_BA	LNR	8.923	5.558	linker	1.251	1.462	sep	1.251	sep	x <= 2.5
A	8	4	0.54	-0.55	0.9	-0.55	sep	2hwl_BA	LNR	8.923	5.558	linker	1.251	1.462	sep	1.251	sep	x <= 2.5
B	229	3	0.0	0.0	-0.21	-0.15	sep	2f31_AB	LNR	9.121	4.997	linker	1.005	1.044	sep	1.005	sep	x <= 2.5
A	81	5	0.0	0.0	-0.02	2.23	sep	2f31_AB	LNR	9.121	4.997	linker	1.005	1.044	sep	1.005	sep	x <= 2.5
A	38	14	0.0	0.0	0.26	0.28	sep	2f31_AB	LNR	9.121	4.997	linker	1.005	1.044	sep	1.005	sep	x <= 2.5
B	248	15	0.0	-0.31	-0.08	0.01	sep	2f31_AB	LNR	9.121	4.997	linker	1.005	1.044	sep	1.005	sep	x <= 2.5
B	247	5	3.84	0.43	3.4	0.63	sep	2f31_AB	LNR	9.121	4.997	linker	1.005	1.044	sep	1.005	sep	x <= 2.5
B	243	16	-0.01	-0.16	-0.01	-0.03	sep	2f31_AB	LNR	9.121	4.997	linker	1.005	1.044	sep	1.005	sep	x <= 2.5
B	242	14	0.8	-0.76	0.96	-0.89	sep	2f31_AB	LNR	9.121	4.997	linker	1.005	1.044	sep	1.005	sep	x <= 2.5
B	241	10	2.36	1.19	2.25	1.21	sep	2f31_AB	LNR	9.121	4.997	linker	1.005	1.044	sep	1.005	sep	x <= 2.5
B	238	10	1.34	0.88	1.41	0.78	sep	2f31_AB	LNR	9.121	4.997	linker	1.005	1.044	sep	1.005	sep	x <= 2.5
B	237	10	1.77	0.81	1.61	0.8	sep	2f31_AB	LNR	9.121	4.997	linker	1.005	1.044	sep	1.005	sep	x <= 2.5
B	235	3	0.49	-1.01	0.36	-1.11	sep	2f31_AB	LNR	9.121	4.997	linker	1.005	1.044	sep	1.005	sep	x <= 2.5
A	14	19	1.65	4.67	1.32	4.46	sep	2hwl_BA	LNR	8.923	5.558	linker	1.251	1.462	sep	1.251	sep	x <= 2.5
B	181	4	1.95	-0.5	-0.36	0.06	sep	2qos_CA	LNR	7.258	5.401	linker	0.349	1.213	sep	0.349	sep	x <= 2.5
A	296	20	1.2	2.71	0.41	2.89	sep	2b9h_AC	Non-motif	2.808	2.898	linker	2.402	2.641	sep	2.402	sep	x <= 2.5
A	148	12	0.15	1.68	0.41	-0.32	sep	2b9h_AC	Non-motif	2.808	2.898	linker	2.402	2.641	sep	2.402	sep	x <= 2.5
A	144	15	1.94	2.96	0.64	1.18	sep	1eg4_AP	Motif	10.63	5.475	linker	1.857	2.005	sep	1.857	sep	x <= 2.5
A	142	17	0.97	0.25	0.15	0.36	sep	1eg4_AP	Motif	10.63	5.475	linker	1.857	2.005	sep	1.857	sep	x <= 2.5
A	37	19	3.53	1.49	3.5	1.74	sep	1eg4_AP	Motif	10.63	5.475	linker	1.857	2.005	sep	1.857	sep	x <= 2.5
A	35	17	0.8	0.56	0.45	1.33	sep	1eg4_AP	Motif	10.63	5.475	linker	1.857	2.005	sep	1.857	sep	x <= 2.5
A	33	14	0.36	-0.28	0.34	-0.4	sep	1eg4_AP	Motif	10.63	5.475	linker	1.857	2.005	sep	1.857	sep	x <= 2.5
A	30	7	0.79	-0.12	0.8	0.62	sep	1eg4_AP	Motif	10.63	5.475	linker	1.857	2.005	sep	1.857	sep	x <= 2.5
A	28	8	0.34	1.65	0.45	2.06	sep	1eg4_AP	Motif	10.63	5.475	linker	1.857	2.005	sep	1.857	sep	x <= 2.5
A	26	20	1.53	2.71	1.45	2.69	sep	1eg4_AP	Motif	10.63	5.475	linker	1.857	2.005	sep	1.857	sep	x <= 2.5
A	24	18	0.0	1.92	0.0	1.94	sep	1eg4_AP	Motif	10.63	5.475	linker	1.857	2.005	sep	1.857	sep	x <= 2.5
A	22	12	0.05	-0.14	0.0	0.0	sep	1eg4_AP	Motif	10.63	5.475	linker	1.857	2.005	sep	1.857	sep	x <= 2.5
A	20	16	-0.06	0.89	0.0	0.0	sep	1eg4_AP	Motif	10.63	5.475	linker	1.857	2.005	sep	1.857	sep	x <= 2.5
B	84	4	0.0	0.0	-0.17	-0.41	linker	6fc6_AB	LNR	0.865	1.129	linker	0.88	1.116	sep	0.865	linker	x <= 2.5
A	71	14	0.0	0.0	0.2	-0.98	linker	6fc6_AB	LNR	0.865	1.129	linker	0.88	1.116	sep	0.865	linker	x <= 2.5
B	86	5	3.97	-1.09	4.24	-0.86	linker	6fc6_AB	LNR	0.865	1.129	linker	0.88	1.116	sep	0.865	linker	x <= 2.5
B	85	17	0.91	0.36	0.85	0.16	linker	6fc6_AB	LNR	0.865	1.129	linker	0.88	1.116	sep	0.865	linker	x <= 2.5
A	74	9	-0.11	-0.02	0.0	0.0	linker	6fc6_AB	LNR	0.865	1.129	linker	0.88	1.116	sep	0.865	linker	x <= 2.5
A	70	8	0.24	2.61	0.28	2.32	linker	6fc6_AB	LNR	0.865	1.129	linker	0.88	1.116	sep	0.865	linker	x <= 2.5
A	69	5	0.75	3.73	0.8	4.05	linker	6fc6_AB	LNR	0.865	1.129	linker	0.88	1.116	sep	0.865	linker	x <= 2.5
A	68	10	0.83	1.92	0.56	1.93	linker	6fc6_AB	LNR	0.865	1.129	linker	0.88	1.116	sep	0.865	linker	x <= 2.5
A	53	5	0.8	1.11	0.92	1.33	linker	6fc6_AB	LNR	0.865	1.129	linker	0.88	1.116	sep	0.865	linker	x <= 2.5
A	49	12	0.22	1.62	0.16	1.8	linker	6fc6_AB	LNR	0.865	1.129	linker	0.88	1.116	sep	0.865	linker	x <= 2.5
A	48	9	1.72	-0.22	1.29	-0.04	linker	6fc6_AB	LNR	0.865	1.129	linker	0.88	1.116	sep	0.865	linker	x <= 2.5
A	37	5	0.89	3.38	0.8	3.51	linker	6fc6_AB	LNR	0.865	1.129	linker	0.88	1.116	sep	0.865	linker	x <= 2.5
A	33	9	0.15	0.5	0.31	0.43	linker	6fc6_AB	LNR	0.865	1.129	linker	0.88	1.116	sep	0.865	linker	x <= 2.5
A	30	18	0.28	2.8	0.0	0.0	linker	6fc6_AB	LNR	0.865	1.129	linker	0.88	1.116	sep	0.865	linker	x <= 2.5
B	132	18	0.0	0.0	0.06	0.96	linker	5vao_CH	LNR	1.19	1.486	linker	1.196	1.424	sep	1.19	linker	x <= 2.5
A	100	5	0.0	0.0	0.22	2.46	linker	5vao_CH	LNR	1.19	1.486	linker	1.196	1.424	sep	1.19	linker	x <= 2.5
A	145	17	0.03	0.86	0.0	0.0	sep	1eg4_AP	Motif	10.63	5.475	linker	1.857	2.005	sep	1.857	sep	x <= 2.5
A	55	7	0.0	0.0	0.73	1.59	linker	5vao_CH	LNR	1.19	1.486	linker	1.196	1.424	sep	1.19	linker	x <= 2.5
B	263	17	0.04	-0.13	0.35	-1.12	sep	1eg4_AP	Motif	10.63	5.475	linker	1.857	2.005	sep	1.857	sep	x <= 2.5
B	266	15	3.25	-0.22	0.23	-0.17	sep	1eg4_AP	Motif	10.63	5.475	linker	1.857	2.005	sep	1.857	sep	x <= 2.5
A	95	9	0.36	-0.55	0.09	-0.27	sep	1jwg_BD	Motif	1.159	1.911	linker	1.114	1.953	sep	1.114	sep	x <= 2.5
A	93	16	0.04	0.12	-0.11	0.01	sep	1jwg_BD	Motif	1.159	1.911	linker	1.114	1.953	sep	1.114	sep	x <= 2.5
A	90	9	0.25	2.52	0.2	1.48	sep	1jwg_BD	Motif	1.159	1.911	linker	1.114	1.953	sep	1.114	sep	x <= 2.5
A	89	8	0.79	1.26	0.89	1.72	sep	1jwg_BD	Motif	1.159	1.911	linker	1.114	1.953	sep	1.114	sep	x <= 2.5
A	86	12	2.37	-0.47	2.2	-0.27	sep	1jwg_BD	Motif	1.159	1.911	linker	1.114	1.953	sep	1.114	sep	x <= 2.5
A	85	10	0.04	3.78	0.0	0.0	sep	1jwg_BD	Motif	1.159	1.911	linker	1.114	1.953	sep	1.114	sep	x <= 2.5
A	82	5	1.68	1.09	1.64	0.74	sep	1jwg_BD	Motif	1.159	1.911	linker	1.114	1.953	sep	1.114	sep	x <= 2.5
B	111	8	0.91	0.58	0.92	0.48	sep	1jd5_AB	Motif	3.362	4.132	linker	0.742	2.618	sep	0.742	sep	x <= 2.5
B	110	5	1.06	0.21	1.09	0.1	sep	1jd5_AB	Motif	3.362	4.132	linker	0.742	2.618	sep	0.742	sep	x <= 2.5
B	109	20	3.96	-0.75	3.09	-0.21	sep	1jd5_AB	Motif	3.362	4.132	linker	0.742	2.618	sep	0.742	sep	x <= 2.5
B	107	8	0.78	-0.2	1.09	-0.29	sep	1jd5_AB	Motif	3.362	4.132	linker	0.742	2.618	sep	0.742	sep	x <= 2.5
A	101	4	0.14	0.47	0.0	0.0	sep	1jd5_AB	Motif	3.362	4.132	linker	0.742	2.618	sep	0.742	sep	x <= 2.5
A	74	10	1.03	1.47	1.02	2.49	sep	1jd5_AB	Motif	3.362	4.132	linker	0.742	2.618	sep	0.742	sep	x <= 2.5
A	73	19	2.79	2.97	3.57	-0.03	sep	1jd5_AB	Motif	3.362	4.132	linker	0.742	2.618	sep	0.742	sep	x <= 2.5
A	69	14	1.04	1.41	1.11	0.84	sep	1jd5_AB	Motif	3.362	4.132	linker	0.742	2.618	sep	0.742	sep	x <= 2.5
A	64	3	0.95	0.05	-0.46	-0.17	sep	1jd5_AB	Motif	3.362	4.132	linker	0.742	2.618	sep	0.742	sep	x <= 2.5
A	61	12	0.12	-0.39	0.0	0.0	sep	1jd5_AB	Motif	3.362	4.132	linker	0.742	2.618	sep	0.742	sep	x <= 2.5
A	60	19	0.6	4.98	0.61	4.91	sep	1jd5_AB	Motif	3.362	4.132	linker	0.742	2.618	sep	0.742	sep	x <= 2.5
A	59	3	-0.28	-0.15	-0.11	-0.46	sep	1jd5_AB	Motif	3.362	4.132	linker	0.742	2.618	sep	0.742	sep	x <= 2.5
A	58	11	0.64	-0.04	0.96	-0.22	sep	1jd5_AB	Motif	3.362	4.132	linker	0.742	2.618	sep	0.742	sep	x <= 2.5
A	57	10	0.81	2.72	0.95	2.8	sep	1jd5_AB	Motif	3.362	4.132	linker	0.742	2.618	sep	0.742	sep	x <= 2.5
A	53	2	-0.03	5.45	-0.01	5.43	sep	1jd5_AB	Motif	3.362	4.132	linker	0.742	2.618	sep	0.742	sep	x <= 2.5
A	49	15	0.31	2.69	0.63	1.44	sep	1jd5_AB	Motif	3.362	4.132	linker	0.742	2.618	sep	0.742	sep	x <= 2.5
A	47	15	0.62	0.44	0.36	0.22	sep	1jd5_AB	Motif	3.362	4.132	linker	0.742	2.618	sep	0.742	sep	x <= 2.5
A	42	17	0.42	0.35	0.05	1.76	sep	1jd5_AB	Motif	3.362	4.132	linker	0.742	2.618	sep	0.742	sep	x <= 2.5
B	271	20	3.4	0.16	3.08	0.28	sep	1eg4_AP	Motif	10.63	5.475	linker	1.857	2.005	sep	1.857	sep	x <= 2.5
B	267	16	-0.01	-0.3	-0.01	-0.46	sep	1eg4_AP	Motif	10.63	5.475	linker	1.857	2.005	sep	1.857	sep	x <= 2.5
B	265	20	0.73	-0.15	0.6	0.13	sep	1eg4_AP	Motif	10.63	5.475	linker	1.857	2.005	sep	1.857	sep	x <= 2.5
A	96	20	2.19	-0.5	0.94	0.3	sep	1jwg_BD	Motif	1.159	1.911	linker	1.114	1.953	sep	1.114	sep	x <= 2.5
B	140	15	0.19	0.1	0.0	0.0	linker	5vao_CH	LNR	1.19	1.486	linker	1.196	1.424	sep	1.19	linker	x <= 2.5
B	138	18	0.03	0.7	0.02	0.25	linker	5vao_CH	LNR	1.19	1.486	linker	1.196	1.424	sep	1.19	linker	x <= 2.5
B	225	10	1.13	0.49	1.52	0.45	linker	5l9b_AC	LNR	0.828	1.48	linker	0.905	1.467	sep	0.828	linker	x <= 2.5
B	224	3	-0.24	-0.49	0.0	0.0	linker	5l9b_AC	LNR	0.828	1.48	linker	0.905	1.467	sep	0.828	linker	x <= 2.5
B	223	10	0.21	0.84	0.2	0.36	linker	5l9b_AC	LNR	0.828	1.48	linker	0.905	1.467	sep	0.828	linker	x <= 2.5
A	213	9	1.0	0.02	0.24	-0.1	linker	5l9b_AC	LNR	0.828	1.48	linker	0.905	1.467	sep	0.828	linker	x <= 2.5
A	209	15	3.0	1.94	2.53	1.6	linker	5l9b_AC	LNR	0.828	1.48	linker	0.905	1.467	sep	0.828	linker	x <= 2.5
A	204	5	0.95	2.92	0.9	3.33	linker	5l9b_AC	LNR	0.828	1.48	linker	0.905	1.467	sep	0.828	linker	x <= 2.5
A	202	19	1.22	4.93	1.11	4.89	linker	5l9b_AC	LNR	0.828	1.48	linker	0.905	1.467	sep	0.828	linker	x <= 2.5
A	183	15	-0.13	0.86	-0.05	-0.27	linker	5l9b_AC	LNR	0.828	1.48	linker	0.905	1.467	sep	0.828	linker	x <= 2.5
A	135	15	6.94	5.22	2.57	1.14	linker	5l9b_AC	LNR	0.828	1.48	linker	0.905	1.467	sep	0.828	linker	x <= 2.5
A	133	3	4.45	4.52	1.32	1.44	linker	5l9b_AC	LNR	0.828	1.48	linker	0.905	1.467	sep	0.828	linker	x <= 2.5
A	131	12	0.24	0.23	0.67	0.22	linker	5l9b_AC	LNR	0.828	1.48	linker	0.905	1.467	sep	0.828	linker	x <= 2.5
A	129	12	0.0	4.83	0.01	3.22	linker	5l9b_AC	LNR	0.828	1.48	linker	0.905	1.467	sep	0.828	linker	x <= 2.5
A	128	3	0.32	2.39	0.37	1.96	linker	5l9b_AC	LNR	0.828	1.48	linker	0.905	1.467	sep	0.828	linker	x <= 2.5
A	127	18	0.31	2.33	0.28	2.32	linker	5l9b_AC	LNR	0.828	1.48	linker	0.905	1.467	sep	0.828	linker	x <= 2.5
A	126	7	0.87	1.94	1.03	1.96	linker	5l9b_AC	LNR	0.828	1.48	linker	0.905	1.467	sep	0.828	linker	x <= 2.5
A	125	15	0.09	0.76	0.23	0.45	linker	5l9b_AC	LNR	0.828	1.48	linker	0.905	1.467	sep	0.828	linker	x <= 2.5
A	123	20	1.87	2.82	0.93	3.24	linker	5l9b_AC	LNR	0.828	1.48	linker	0.905	1.467	sep	0.828	linker	x <= 2.5
A	110	9	-0.14	-0.32	0.1	-0.22	linker	5l9b_AC	LNR	0.828	1.48	linker	0.905	1.467	sep	0.828	linker	x <= 2.5
A	109	17	0.31	2.89	0.33	2.67	linker	5l9b_AC	LNR	0.828	1.48	linker	0.905	1.467	sep	0.828	linker	x <= 2.5
A	108	15	1.0	3.36	0.87	2.23	linker	5l9b_AC	LNR	0.828	1.48	linker	0.905	1.467	sep	0.828	linker	x <= 2.5
A	106	12	0.03	0.46	0.42	0.08	linker	5l9b_AC	LNR	0.828	1.48	linker	0.905	1.467	sep	0.828	linker	x <= 2.5
A	105	8	0.17	2.55	0.17	3.06	linker	5l9b_AC	LNR	0.828	1.48	linker	0.905	1.467	sep	0.828	linker	x <= 2.5
A	94	15	0.53	-0.17	0.0	0.0	linker	5l9b_AC	LNR	0.828	1.48	linker	0.905	1.467	sep	0.828	linker	x <= 2.5
A	93	8	0.17	2.04	0.18	1.68	linker	5l9b_AC	LNR	0.828	1.48	linker	0.905	1.467	sep	0.828	linker	x <= 2.5
A	90	3	-0.15	1.13	-0.29	0.76	linker	5l9b_AC	LNR	0.828	1.48	linker	0.905	1.467	sep	0.828	linker	x <= 2.5
A	71	19	1.87	1.72	1.54	2.25	linker	5l9b_AC	LNR	0.828	1.48	linker	0.905	1.467	sep	0.828	linker	x <= 2.5
A	65	15	-0.77	6.7	0.04	2.35	linker	5l9b_AC	LNR	0.828	1.48	linker	0.905	1.467	sep	0.828	linker	x <= 2.5
B	226	4	-0.13	-0.57	0.6	-0.43	linker	5l9b_AC	LNR	0.828	1.48	linker	0.905	1.467	sep	0.828	linker	x <= 2.5
B	139	20	2.37	-0.36	4.02	0.51	linker	5vao_CH	LNR	1.19	1.486	linker	1.196	1.424	sep	1.19	linker	x <= 2.5
B	227	11	0.42	0.42	0.14	0.15	linker	5l9b_AC	LNR	0.828	1.48	linker	0.905	1.467	sep	0.828	linker	x <= 2.5
B	231	20	1.0	0.44	0.87	0.48	linker	5l9b_AC	LNR	0.828	1.48	linker	0.905	1.467	sep	0.828	linker	x <= 2.5
B	131	17	0.57	0.26	0.56	-0.1	linker	5vao_CH	LNR	1.19	1.486	linker	1.196	1.424	sep	1.19	linker	x <= 2.5
A	99	11	0.35	0.34	0.59	0.2	linker	5vao_CH	LNR	1.19	1.486	linker	1.196	1.424	sep	1.19	linker	x <= 2.5
A	96	16	-0.2	-0.31	-0.11	0.18	linker	5vao_CH	LNR	1.19	1.486	linker	1.196	1.424	sep	1.19	linker	x <= 2.5
A	92	19	3.52	2.36	3.51	2.29	linker	5vao_CH	LNR	1.19	1.486	linker	1.196	1.424	sep	1.19	linker	x <= 2.5
A	91	14	2.63	-0.08	2.31	-0.1	linker	5vao_CH	LNR	1.19	1.486	linker	1.196	1.424	sep	1.19	linker	x <= 2.5
A	88	10	0.46	2.93	0.44	2.96	linker	5vao_CH	LNR	1.19	1.486	linker	1.196	1.424	sep	1.19	linker	x <= 2.5
A	84	5	0.94	2.89	1.1	1.98	linker	5vao_CH	LNR	1.19	1.486	linker	1.196	1.424	sep	1.19	linker	x <= 2.5
A	75	15	1.12	1.15	0.2	-0.29	linker	5vao_CH	LNR	1.19	1.486	linker	1.196	1.424	sep	1.19	linker	x <= 2.5
A	72	18	0.3	1.59	0.32	1.71	linker	5vao_CH	LNR	1.19	1.486	linker	1.196	1.424	sep	1.19	linker	x <= 2.5
A	71	4	0.09	0.19	0.13	-0.44	linker	5vao_CH	LNR	1.19	1.486	linker	1.196	1.424	sep	1.19	linker	x <= 2.5
A	69	18	0.25	1.88	0.24	1.52	linker	5vao_CH	LNR	1.19	1.486	linker	1.196	1.424	sep	1.19	linker	x <= 2.5
A	65	14	1.7	0.58	1.64	0.16	linker	5vao_CH	LNR	1.19	1.486	linker	1.196	1.424	sep	1.19	linker	x <= 2.5
A	64	3	-0.06	0.06	0.0	0.0	linker	5vao_CH	LNR	1.19	1.486	linker	1.196	1.424	sep	1.19	linker	x <= 2.5
A	61	10	1.54	1.65	1.53	1.78	linker	5vao_CH	LNR	1.19	1.486	linker	1.196	1.424	sep	1.19	linker	x <= 2.5
A	59	4	0.37	0.2	0.13	-0.26	linker	5vao_CH	LNR	1.19	1.486	linker	1.196	1.424	sep	1.19	linker	x <= 2.5
A	216	20	0.0	0.0	0.97	-0.29	linker	5l9b_AC	LNR	0.828	1.48	linker	0.905	1.467	sep	0.828	linker	x <= 2.5
A	203	20	0.0	0.0	0.46	4.17	linker	5l9b_AC	LNR	0.828	1.48	linker	0.905	1.467	sep	0.828	linker	x <= 2.5
A	124	18	0.0	0.0	0.38	0.72	linker	5l9b_AC	LNR	0.828	1.48	linker	0.905	1.467	sep	0.828	linker	x <= 2.5
A	112	11	0.0	0.0	0.08	1.69	linker	5l9b_AC	LNR	0.828	1.48	linker	0.905	1.467	sep	0.828	linker	x <= 2.5
A	52	14	0.0	0.0	0.16	-0.52	linker	5l9b_AC	LNR	0.828	1.48	linker	0.905	1.467	sep	0.828	linker	x <= 2.5
B	240	10	2.77	0.31	2.48	0.16	linker	5l9b_AC	LNR	0.828	1.48	linker	0.905	1.467	sep	0.828	linker	x <= 2.5
B	239	14	0.15	-0.86	0.66	-0.59	linker	5l9b_AC	LNR	0.828	1.48	linker	0.905	1.467	sep	0.828	linker	x <= 2.5
B	238	5	0.87	-0.06	0.89	0.06	linker	5l9b_AC	LNR	0.828	1.48	linker	0.905	1.467	sep	0.828	linker	x <= 2.5
B	237	3	2.38	-0.86	1.56	-0.96	linker	5l9b_AC	LNR	0.828	1.48	linker	0.905	1.467	sep	0.828	linker	x <= 2.5
B	236	3	-0.27	-0.12	-0.36	-0.82	linker	5l9b_AC	LNR	0.828	1.48	linker	0.905	1.467	sep	0.828	linker	x <= 2.5
B	234	11	0.61	0.37	1.31	0.08	linker	5l9b_AC	LNR	0.828	1.48	linker	0.905	1.467	sep	0.828	linker	x <= 2.5
B	232	8	1.89	0.19	2.08	0.1	linker	5l9b_AC	LNR	0.828	1.48	linker	0.905	1.467	sep	0.828	linker	x <= 2.5
B	228	10	1.37	1.59	1.37	1.41	linker	5l9b_AC	LNR	0.828	1.48	linker	0.905	1.467	sep	0.828	linker	x <= 2.5
A	132	11	0.5	0.01	0.83	0.96	sep	1jwg_BD	Motif	1.159	1.911	linker	1.114	1.953	sep	1.114	sep	x <= 2.5
A	136	14	0.38	-0.69	-0.71	-0.14	sep	1jwg_BD	Motif	1.159	1.911	linker	1.114	1.953	sep	1.114	sep	x <= 2.5
B	141	3	-0.33	-0.48	0.0	0.0	sep	1jwg_BD	Motif	1.159	1.911	linker	1.114	1.953	sep	1.114	sep	x <= 2.5
A	78	10	0.54	2.82	0.53	2.8	sep	2cch_DF	Motif	2.171	2.399	linker	2.116	2.359	sep	2.116	sep	x <= 2.5
A	75	15	1.47	1.79	0.89	1.57	sep	2cch_DF	Motif	2.171	2.399	linker	2.116	2.359	sep	2.116	sep	x <= 2.5
A	50	20	0.4	2.29	0.0	0.0	sep	2cch_DF	Motif	2.171	2.399	linker	2.116	2.359	sep	2.116	sep	x <= 2.5
A	49	4	2.11	-0.4	0.0	-0.28	sep	2cch_DF	Motif	2.171	2.399	linker	2.116	2.359	sep	2.116	sep	x <= 2.5
A	46	18	0.16	1.75	0.05	1.86	sep	2cch_DF	Motif	2.171	2.399	linker	2.116	2.359	sep	2.116	sep	x <= 2.5
A	45	4	1.69	-0.24	0.57	-0.27	sep	2cch_DF	Motif	2.171	2.399	linker	2.116	2.359	sep	2.116	sep	x <= 2.5
A	42	19	1.52	2.81	1.09	2.85	sep	2cch_DF	Motif	2.171	2.399	linker	2.116	2.359	sep	2.116	sep	x <= 2.5
A	39	10	0.34	2.97	0.0	0.0	sep	2cch_DF	Motif	2.171	2.399	linker	2.116	2.359	sep	2.116	sep	x <= 2.5
A	38	8	1.05	0.22	0.87	0.32	sep	2cch_DF	Motif	2.171	2.399	linker	2.116	2.359	sep	2.116	sep	x <= 2.5
A	35	11	0.62	0.88	0.98	0.71	sep	2cch_DF	Motif	2.171	2.399	linker	2.116	2.359	sep	2.116	sep	x <= 2.5
B	264	17	0.0	0.0	0.2	0.66	sep	2a3i_AB	Motif	0.652	1.141	linker	0.611	1.174	sep	0.611	sep	x <= 2.5
A	71	8	0.0	0.0	0.69	1.99	sep	2a3i_AB	Motif	0.652	1.141	linker	0.611	1.174	sep	0.611	sep	x <= 2.5
B	265	4	0.4	-0.24	-0.02	-0.29	sep	2a3i_AB	Motif	0.652	1.141	linker	0.611	1.174	sep	0.611	sep	x <= 2.5
B	263	10	2.57	0.53	2.68	0.58	sep	2a3i_AB	Motif	0.652	1.141	linker	0.611	1.174	sep	0.611	sep	x <= 2.5
B	262	10	1.51	0.51	1.25	0.82	sep	2a3i_AB	Motif	0.652	1.141	linker	0.611	1.174	sep	0.611	sep	x <= 2.5
B	260	14	0.29	-0.29	0.31	-0.24	sep	2a3i_AB	Motif	0.652	1.141	linker	0.611	1.174	sep	0.611	sep	x <= 2.5
B	259	10	2.33	0.04	2.41	0.1	sep	2a3i_AB	Motif	0.652	1.141	linker	0.611	1.174	sep	0.611	sep	x <= 2.5
B	258	10	0.55	-0.01	0.52	0.36	sep	2a3i_AB	Motif	0.652	1.141	linker	0.611	1.174	sep	0.611	sep	x <= 2.5
B	257	16	0.4	0.97	0.31	-0.16	sep	2a3i_AB	Motif	0.652	1.141	linker	0.611	1.174	sep	0.611	sep	x <= 2.5
A	232	8	0.48	1.83	0.4	2.21	sep	2a3i_AB	Motif	0.652	1.141	linker	0.611	1.174	sep	0.611	sep	x <= 2.5
A	231	4	1.35	-0.39	2.1	-0.62	sep	2a3i_AB	Motif	0.652	1.141	linker	0.611	1.174	sep	0.611	sep	x <= 2.5
A	228	11	0.63	0.79	0.52	0.98	sep	2a3i_AB	Motif	0.652	1.141	linker	0.611	1.174	sep	0.611	sep	x <= 2.5
A	72	14	0.2	1.67	0.18	0.41	sep	2a3i_AB	Motif	0.652	1.141	linker	0.611	1.174	sep	0.611	sep	x <= 2.5
A	68	8	1.18	0.49	1.21	0.52	sep	2a3i_AB	Motif	0.652	1.141	linker	0.611	1.174	sep	0.611	sep	x <= 2.5
A	67	14	0.19	1.29	0.21	1.13	sep	2a3i_AB	Motif	0.652	1.141	linker	0.611	1.174	sep	0.611	sep	x <= 2.5
A	64	10	1.28	0.4	1.34	0.44	sep	2a3i_AB	Motif	0.652	1.141	linker	0.611	1.174	sep	0.611	sep	x <= 2.5
A	54	9	1.28	-0.55	0.42	-0.58	sep	2a3i_AB	Motif	0.652	1.141	linker	0.611	1.174	sep	0.611	sep	x <= 2.5
A	79	14	2.95	0.51	2.47	0.56	sep	2cch_DF	Motif	2.171	2.399	linker	2.116	2.359	sep	2.116	sep	x <= 2.5
A	51	9	1.29	-0.52	0.0	0.0	sep	2a3i_AB	Motif	0.652	1.141	linker	0.611	1.174	sep	0.611	sep	x <= 2.5
A	102	4	-0.1	-0.37	0.0	0.0	sep	2cch_DF	Motif	2.171	2.399	linker	2.116	2.359	sep	2.116	sep	x <= 2.5
A	106	8	0.94	1.45	0.5	1.65	sep	2cch_DF	Motif	2.171	2.399	linker	2.116	2.359	sep	2.116	sep	x <= 2.5
A	147	16	0.41	-0.31	0.6	-0.32	sep	2b9h_AC	Non-motif	2.808	2.898	linker	2.402	2.641	sep	2.402	sep	x <= 2.5
A	145	8	0.23	3.25	0.35	3.18	sep	2b9h_AC	Non-motif	2.808	2.898	linker	2.402	2.641	sep	2.402	sep	x <= 2.5
A	123	15	-0.05	5.37	0.0	0.0	sep	2b9h_AC	Non-motif	2.808	2.898	linker	2.402	2.641	sep	2.402	sep	x <= 2.5
A	119	20	0.98	5.03	0.0	0.0	sep	2b9h_AC	Non-motif	2.808	2.898	linker	2.402	2.641	sep	2.402	sep	x <= 2.5
A	116	20	1.45	1.68	0.92	2.17	sep	2b9h_AC	Non-motif	2.808	2.898	linker	2.402	2.641	sep	2.402	sep	x <= 2.5
A	113	7	2.0	0.54	0.38	1.3	sep	2b9h_AC	Non-motif	2.808	2.898	linker	2.402	2.641	sep	2.402	sep	x <= 2.5
A	112	3	-0.32	-1.15	-0.14	-1.18	sep	2b9h_AC	Non-motif	2.808	2.898	linker	2.402	2.641	sep	2.402	sep	x <= 2.5
A	109	10	0.24	2.92	0.0	0.0	sep	2b9h_AC	Non-motif	2.808	2.898	linker	2.402	2.641	sep	2.402	sep	x <= 2.5
A	107	14	1.41	-0.21	1.33	-0.4	sep	2b9h_AC	Non-motif	2.808	2.898	linker	2.402	2.641	sep	2.402	sep	x <= 2.5
A	106	17	0.0	0.91	0.33	0.78	sep	2b9h_AC	Non-motif	2.808	2.898	linker	2.402	2.641	sep	2.402	sep	x <= 2.5
A	103	18	0.56	1.55	0.0	0.0	sep	2b9h_AC	Non-motif	2.808	2.898	linker	2.402	2.641	sep	2.402	sep	x <= 2.5
A	98	17	0.28	1.25	0.23	1.77	sep	2b9h_AC	Non-motif	2.808	2.898	linker	2.402	2.641	sep	2.402	sep	x <= 2.5
A	97	14	1.61	-0.13	0.71	-0.63	sep	2b9h_AC	Non-motif	2.808	2.898	linker	2.402	2.641	sep	2.402	sep	x <= 2.5
A	69	4	1.69	-0.58	0.0	0.0	sep	2b9h_AC	Non-motif	2.808	2.898	linker	2.402	2.641	sep	2.402	sep	x <= 2.5
B	268	12	0.0	0.0	0.58	-0.77	sep	2cch_DF	Motif	2.171	2.399	linker	2.116	2.359	sep	2.116	sep	x <= 2.5
B	266	5	4.1	0.36	4.1	-0.09	sep	2cch_DF	Motif	2.171	2.399	linker	2.116	2.359	sep	2.116	sep	x <= 2.5
B	265	18	0.01	0.81	0.0	0.7	sep	2cch_DF	Motif	2.171	2.399	linker	2.116	2.359	sep	2.116	sep	x <= 2.5
B	264	10	2.53	0.44	2.45	0.62	sep	2cch_DF	Motif	2.171	2.399	linker	2.116	2.359	sep	2.116	sep	x <= 2.5
B	263	15	0.31	-0.14	0.23	-0.14	sep	2cch_DF	Motif	2.171	2.399	linker	2.116	2.359	sep	2.116	sep	x <= 2.5
B	262	15	1.86	0.17	0.24	0.33	sep	2cch_DF	Motif	2.171	2.399	linker	2.116	2.359	sep	2.116	sep	x <= 2.5
B	260	9	0.03	-0.33	0.01	-0.73	sep	2cch_DF	Motif	2.171	2.399	linker	2.116	2.359	sep	2.116	sep	x <= 2.5
B	259	10	1.92	0.51	1.3	0.06	sep	2cch_DF	Motif	2.171	2.399	linker	2.116	2.359	sep	2.116	sep	x <= 2.5
B	258	17	-0.14	0.06	-0.05	0.63	sep	2cch_DF	Motif	2.171	2.399	linker	2.116	2.359	sep	2.116	sep	x <= 2.5
B	257	7	1.13	-1.02	0.0	0.0	sep	2cch_DF	Motif	2.171	2.399	linker	2.116	2.359	sep	2.116	sep	x <= 2.5
A	110	17	0.04	-0.24	0.42	-0.16	sep	2cch_DF	Motif	2.171	2.399	linker	2.116	2.359	sep	2.116	sep	x <= 2.5
A	108	3	-0.23	-0.49	-0.17	-0.51	sep	2cch_DF	Motif	2.171	2.399	linker	2.116	2.359	sep	2.116	sep	x <= 2.5
A	107	17	-0.01	1.91	0.01	1.04	sep	2cch_DF	Motif	2.171	2.399	linker	2.116	2.359	sep	2.116	sep	x <= 2.5
A	105	20	2.68	-0.28	0.65	-0.7	sep	2cch_DF	Motif	2.171	2.399	linker	2.116	2.359	sep	2.116	sep	x <= 2.5
A	50	18	1.2	0.62	1.16	0.71	sep	2a3i_AB	Motif	0.652	1.141	linker	0.611	1.174	sep	0.611	sep	x <= 2.5
A	47	8	0.39	0.43	0.0	0.0	sep	2a3i_AB	Motif	0.652	1.141	linker	0.611	1.174	sep	0.611	sep	x <= 2.5
A	46	11	0.03	1.16	0.0	0.0	sep	2a3i_AB	Motif	0.652	1.141	linker	0.611	1.174	sep	0.611	sep	x <= 2.5
B	156	12	2.73	0.38	2.82	0.31	sep	1ntv_AB	Motif	14.737	8.622	linker	0.551	1.366	sep	0.551	sep	x <= 2.5
B	155	3	0.19	-0.89	-0.11	-0.92	sep	1ntv_AB	Motif	14.737	8.622	linker	0.551	1.366	sep	0.551	sep	x <= 2.5
B	154	5	3.71	-0.89	3.78	-0.78	sep	1ntv_AB	Motif	14.737	8.622	linker	0.551	1.366	sep	0.551	sep	x <= 2.5
B	153	12	2.82	-0.66	1.99	-0.61	sep	1ntv_AB	Motif	14.737	8.622	linker	0.551	1.366	sep	0.551	sep	x <= 2.5
A	140	20	0.42	-0.05	0.87	0.15	sep	1ntv_AB	Motif	14.737	8.622	linker	0.551	1.366	sep	0.551	sep	x <= 2.5
A	139	8	0.34	2.15	0.36	1.72	sep	1ntv_AB	Motif	14.737	8.622	linker	0.551	1.366	sep	0.551	sep	x <= 2.5
A	137	14	0.04	0.08	0.05	0.1	sep	1ntv_AB	Motif	14.737	8.622	linker	0.551	1.366	sep	0.551	sep	x <= 2.5
A	136	5	1.48	2.78	1.76	2.67	sep	1ntv_AB	Motif	14.737	8.622	linker	0.551	1.366	sep	0.551	sep	x <= 2.5
A	133	15	0.23	1.55	0.26	-0.81	sep	1ntv_AB	Motif	14.737	8.622	linker	0.551	1.366	sep	0.551	sep	x <= 2.5
A	129	8	0.27	1.84	0.25	1.65	sep	1ntv_AB	Motif	14.737	8.622	linker	0.551	1.366	sep	0.551	sep	x <= 2.5
A	114	7	0.19	1.45	0.23	1.62	sep	1ntv_AB	Motif	14.737	8.622	linker	0.551	1.366	sep	0.551	sep	x <= 2.5
A	111	4	-0.12	-0.29	-0.08	-0.3	sep	1ntv_AB	Motif	14.737	8.622	linker	0.551	1.366	sep	0.551	sep	x <= 2.5
A	110	9	1.27	-0.68	0.18	-0.43	sep	1ntv_AB	Motif	14.737	8.622	linker	0.551	1.366	sep	0.551	sep	x <= 2.5
A	107	18	0.01	2.67	0.01	2.74	sep	1ntv_AB	Motif	14.737	8.622	linker	0.551	1.366	sep	0.551	sep	x <= 2.5
A	94	8	0.48	2.71	0.5	2.66	sep	1ntv_AB	Motif	14.737	8.622	linker	0.551	1.366	sep	0.551	sep	x <= 2.5
A	93	20	2.79	1.59	1.52	1.64	sep	1ntv_AB	Motif	14.737	8.622	linker	0.551	1.366	sep	0.551	sep	x <= 2.5
A	92	16	-0.22	-0.07	-0.15	-0.16	sep	1ntv_AB	Motif	14.737	8.622	linker	0.551	1.366	sep	0.551	sep	x <= 2.5
A	91	8	0.11	3.71	0.1	3.72	sep	1ntv_AB	Motif	14.737	8.622	linker	0.551	1.366	sep	0.551	sep	x <= 2.5
A	90	4	0.02	0.95	0.03	0.91	sep	1ntv_AB	Motif	14.737	8.622	linker	0.551	1.366	sep	0.551	sep	x <= 2.5
A	89	7	0.57	-0.71	0.72	-0.57	sep	1ntv_AB	Motif	14.737	8.622	linker	0.551	1.366	sep	0.551	sep	x <= 2.5
A	88	18	0.47	1.38	0.4	1.42	sep	1ntv_AB	Motif	14.737	8.622	linker	0.551	1.366	sep	0.551	sep	x <= 2.5
A	36	3	0.57	-1.17	0.74	-1.13	sep	1ntv_AB	Motif	14.737	8.622	linker	0.551	1.366	sep	0.551	sep	x <= 2.5
A	34	15	0.19	-0.34	0.01	-0.31	sep	1ntv_AB	Motif	14.737	8.622	linker	0.551	1.366	sep	0.551	sep	x <= 2.5
B	145	8	0.88	-1.7	0.58	-0.11	sep	1jwg_BD	Motif	1.159	1.911	linker	1.114	1.953	sep	1.114	sep	x <= 2.5
B	144	7	0.02	-0.75	0.0	0.0	sep	1jwg_BD	Motif	1.159	1.911	linker	1.114	1.953	sep	1.114	sep	x <= 2.5
B	143	10	1.83	0.12	1.3	-0.02	sep	1jwg_BD	Motif	1.159	1.911	linker	1.114	1.953	sep	1.114	sep	x <= 2.5
B	142	10	2.14	-0.11	2.49	0.14	sep	1jwg_BD	Motif	1.159	1.911	linker	1.114	1.953	sep	1.114	sep	x <= 2.5
B	158	18	1.6	0.04	1.8	-0.25	sep	1ntv_AB	Motif	14.737	8.622	linker	0.551	1.366	sep	0.551	sep	x <= 2.5
B	159	20	3.5	0.31	3.4	0.19	sep	1ntv_AB	Motif	14.737	8.622	linker	0.551	1.366	sep	0.551	sep	x <= 2.5
B	160	15	0.7	0.03	0.14	-0.03	sep	1ntv_AB	Motif	14.737	8.622	linker	0.551	1.366	sep	0.551	sep	x <= 2.5
B	161	9	-0.01	-0.53	-0.05	-0.46	sep	1ntv_AB	Motif	14.737	8.622	linker	0.551	1.366	sep	0.551	sep	x <= 2.5
A	125	10	0.0	0.0	0.53	2.9	sep	1rxz_AB	Motif	1.077	1.218	linker	1.069	1.234	sep	1.069	sep	x <= 2.5
A	122	8	0.0	0.0	0.02	0.74	sep	1rxz_AB	Motif	1.077	1.218	linker	1.069	1.234	sep	1.069	sep	x <= 2.5
A	121	15	0.0	0.0	0.09	-0.49	sep	1rxz_AB	Motif	1.077	1.218	linker	1.069	1.234	sep	1.069	sep	x <= 2.5
B	256	5	3.01	-0.23	2.47	0.57	sep	1rxz_AB	Motif	1.077	1.218	linker	1.069	1.234	sep	1.069	sep	x <= 2.5
B	255	19	3.39	0.75	3.05	0.82	sep	1rxz_AB	Motif	1.077	1.218	linker	1.069	1.234	sep	1.069	sep	x <= 2.5
B	254	15	-0.29	0.76	-0.04	0.1	sep	1rxz_AB	Motif	1.077	1.218	linker	1.069	1.234	sep	1.069	sep	x <= 2.5
B	253	4	-0.03	-0.44	0.05	-0.37	sep	1rxz_AB	Motif	1.077	1.218	linker	1.069	1.234	sep	1.069	sep	x <= 2.5
B	252	10	3.0	0.45	3.65	0.17	sep	1rxz_AB	Motif	1.077	1.218	linker	1.069	1.234	sep	1.069	sep	x <= 2.5
B	251	17	0.63	0.8	0.34	0.29	sep	1rxz_AB	Motif	1.077	1.218	linker	1.069	1.234	sep	1.069	sep	x <= 2.5
B	249	14	2.79	-0.88	2.14	-0.51	sep	1rxz_AB	Motif	1.077	1.218	linker	1.069	1.234	sep	1.069	sep	x <= 2.5
B	248	17	-0.07	0.57	-0.04	0.52	sep	1rxz_AB	Motif	1.077	1.218	linker	1.069	1.234	sep	1.069	sep	x <= 2.5
B	247	16	0.1	-0.2	1.08	-0.28	sep	1rxz_AB	Motif	1.077	1.218	linker	1.069	1.234	sep	1.069	sep	x <= 2.5
B	246	9	0.12	-0.65	-0.01	-0.6	sep	1rxz_AB	Motif	1.077	1.218	linker	1.069	1.234	sep	1.069	sep	x <= 2.5
A	149	2	0.02	5.77	-0.06	5.77	sep	2b9h_AC	Non-motif	2.808	2.898	linker	2.402	2.641	sep	2.402	sep	x <= 2.5
A	244	16	-0.31	-0.24	-0.08	-0.35	sep	1rxz_AB	Motif	1.077	1.218	linker	1.069	1.234	sep	1.069	sep	x <= 2.5
A	242	8	0.52	0.62	0.54	0.69	sep	1rxz_AB	Motif	1.077	1.218	linker	1.069	1.234	sep	1.069	sep	x <= 2.5
A	241	15	1.52	1.02	0.84	0.18	sep	1rxz_AB	Motif	1.077	1.218	linker	1.069	1.234	sep	1.069	sep	x <= 2.5
A	238	10	0.08	3.56	0.0	0.0	sep	1rxz_AB	Motif	1.077	1.218	linker	1.069	1.234	sep	1.069	sep	x <= 2.5
A	237	8	0.38	2.86	0.3	2.75	sep	1rxz_AB	Motif	1.077	1.218	linker	1.069	1.234	sep	1.069	sep	x <= 2.5
A	219	20	0.47	1.13	0.53	0.85	sep	1rxz_AB	Motif	1.077	1.218	linker	1.069	1.234	sep	1.069	sep	x <= 2.5
A	192	11	0.0	0.75	0.07	1.11	sep	1rxz_AB	Motif	1.077	1.218	linker	1.069	1.234	sep	1.069	sep	x <= 2.5
A	151	14	0.09	0.55	1.08	-0.72	sep	1rxz_AB	Motif	1.077	1.218	linker	1.069	1.234	sep	1.069	sep	x <= 2.5
A	46	11	0.17	2.44	0.39	2.08	sep	1rxz_AB	Motif	1.077	1.218	linker	1.069	1.234	sep	1.069	sep	x <= 2.5
A	44	18	0.56	0.96	0.54	0.82	sep	1rxz_AB	Motif	1.077	1.218	linker	1.069	1.234	sep	1.069	sep	x <= 2.5
A	43	12	0.2	0.42	0.05	0.52	sep	1rxz_AB	Motif	1.077	1.218	linker	1.069	1.234	sep	1.069	sep	x <= 2.5
A	39	18	0.2	1.03	0.23	1.55	sep	1rxz_AB	Motif	1.077	1.218	linker	1.069	1.234	sep	1.069	sep	x <= 2.5
A	143	9	0.0	0.0	-0.14	-0.41	sep	1ntv_AB	Motif	14.737	8.622	linker	0.551	1.366	sep	0.551	sep	x <= 2.5
A	96	9	0.0	0.0	0.15	0.5	sep	1ntv_AB	Motif	14.737	8.622	linker	0.551	1.366	sep	0.551	sep	x <= 2.5
A	243	4	0.29	-0.99	0.0	0.0	sep	1rxz_AB	Motif	1.077	1.218	linker	1.069	1.234	sep	1.069	sep	x <= 2.5
A	64	8	1.03	1.27	0.75	1.53	linker	5l9b_AC	LNR	0.828	1.48	linker	0.905	1.467	sep	0.828	linker	x <= 2.5
B	182	15	0.55	0.69	0.1	0.43	sep	2qos_CA	LNR	7.258	5.401	linker	0.349	1.213	sep	0.349	sep	x <= 2.5
B	184	20	0.07	1.91	0.72	1.1	sep	2qos_CA	LNR	7.258	5.401	linker	0.349	1.213	sep	0.349	sep	x <= 2.5
A	113	8	0.32	2.96	0.0	0.0	sep	6efk_AD	LNR	0.911	1.031	linker	0.842	1.042	sep	0.842	sep	x <= 2.5
A	112	3	-0.11	-1.05	-0.08	-1.04	sep	6efk_AD	LNR	0.911	1.031	linker	0.842	1.042	sep	0.842	sep	x <= 2.5
A	109	5	1.15	1.36	1.12	1.68	sep	6efk_AD	LNR	0.911	1.031	linker	0.842	1.042	sep	0.842	sep	x <= 2.5
A	80	14	0.7	0.25	0.57	-0.16	sep	6efk_AD	LNR	0.911	1.031	linker	0.842	1.042	sep	0.842	sep	x <= 2.5
A	77	5	1.19	2.75	1.12	3.03	sep	6efk_AD	LNR	0.911	1.031	linker	0.842	1.042	sep	0.842	sep	x <= 2.5
A	76	5	1.25	2.05	1.06	1.83	sep	6efk_AD	LNR	0.911	1.031	linker	0.842	1.042	sep	0.842	sep	x <= 2.5
A	73	9	2.51	-0.06	1.3	-0.36	sep	6efk_AD	LNR	0.911	1.031	linker	0.842	1.042	sep	0.842	sep	x <= 2.5
A	46	10	1.28	1.46	1.38	1.37	sep	6efk_AD	LNR	0.911	1.031	linker	0.842	1.042	sep	0.842	sep	x <= 2.5
A	43	12	1.4	-0.2	2.63	0.08	sep	6efk_AD	LNR	0.911	1.031	linker	0.842	1.042	sep	0.842	sep	x <= 2.5
A	39	18	0.38	0.15	0.26	0.13	sep	6efk_AD	LNR	0.911	1.031	linker	0.842	1.042	sep	0.842	sep	x <= 2.5
A	27	20	0.38	4.03	1.28	4.85	sep	6efk_AD	LNR	0.911	1.031	linker	0.842	1.042	sep	0.842	sep	x <= 2.5
A	15	5	1.43	1.2	1.01	1.3	sep	6efk_AD	LNR	0.911	1.031	linker	0.842	1.042	sep	0.842	sep	x <= 2.5
A	12	12	0.24	-0.35	3.46	0.83	sep	6efk_AD	LNR	0.911	1.031	linker	0.842	1.042	sep	0.842	sep	x <= 2.5
A	8	9	0.29	0.43	0.0	0.0	sep	6efk_AD	LNR	0.911	1.031	linker	0.842	1.042	sep	0.842	sep	x <= 2.5
A	263	8	0.0	0.0	0.28	2.38	sep	6e3d_AB	LNR	36.145	13.28	linker	2.017	1.567	sep	2.017	sep	x <= 2.5
B	514	17	-0.1	1.08	0.43	0.04	sep	6e3d_AB	LNR	36.145	13.28	linker	2.017	1.567	sep	2.017	sep	x <= 2.5
B	513	18	1.33	0.02	1.23	0.29	sep	6e3d_AB	LNR	36.145	13.28	linker	2.017	1.567	sep	2.017	sep	x <= 2.5
B	512	16	-0.18	-0.34	0.58	-0.35	sep	6e3d_AB	LNR	36.145	13.28	linker	2.017	1.567	sep	2.017	sep	x <= 2.5
B	511	16	0.45	-0.23	-0.14	-0.35	sep	6e3d_AB	LNR	36.145	13.28	linker	2.017	1.567	sep	2.017	sep	x <= 2.5
A	414	3	0.32	-1.33	0.14	-0.95	sep	6e3d_AB	LNR	36.145	13.28	linker	2.017	1.567	sep	2.017	sep	x <= 2.5
A	412	15	0.11	1.9	0.03	0.59	sep	6e3d_AB	LNR	36.145	13.28	linker	2.017	1.567	sep	2.017	sep	x <= 2.5
A	411	19	1.73	4.86	3.91	4.69	sep	6e3d_AB	LNR	36.145	13.28	linker	2.017	1.567	sep	2.017	sep	x <= 2.5
A	408	15	3.65	4.75	0.75	-1.83	sep	6e3d_AB	LNR	36.145	13.28	linker	2.017	1.567	sep	2.017	sep	x <= 2.5
A	395	15	0.22	4.96	-0.45	0.01	sep	6e3d_AB	LNR	36.145	13.28	linker	2.017	1.567	sep	2.017	sep	x <= 2.5
A	391	5	1.49	1.3	1.69	0.15	sep	6e3d_AB	LNR	36.145	13.28	linker	2.017	1.567	sep	2.017	sep	x <= 2.5
A	364	7	1.09	1.82	0.0	0.0	sep	6e3d_AB	LNR	36.145	13.28	linker	2.017	1.567	sep	2.017	sep	x <= 2.5
A	359	12	3.91	4.85	0.0	0.0	sep	6e3d_AB	LNR	36.145	13.28	linker	2.017	1.567	sep	2.017	sep	x <= 2.5
B	133	8	3.03	-0.69	3.17	-0.67	sep	6efk_AD	LNR	0.911	1.031	linker	0.842	1.042	sep	0.842	sep	x <= 2.5
A	24	12	0.14	0.73	0.0	0.0	sep	6e3d_AB	LNR	36.145	13.28	linker	2.017	1.567	sep	2.017	sep	x <= 2.5
B	134	4	0.74	-0.59	1.01	-0.44	sep	6efk_AD	LNR	0.911	1.031	linker	0.842	1.042	sep	0.842	sep	x <= 2.5
B	136	18	1.76	-0.49	1.43	-0.44	sep	6efk_AD	LNR	0.911	1.031	linker	0.842	1.042	sep	0.842	sep	x <= 2.5
B	257	15	0.52	-0.06	0.1	-0.33	sep	6fq4_AB	LNR	0.723	0.974	linker	0.641	0.956	sep	0.641	sep	x <= 2.5
B	254	4	0.0	-0.02	-0.01	-0.25	sep	6fq4_AB	LNR	0.723	0.974	linker	0.641	0.956	sep	0.641	sep	x <= 2.5
B	253	10	0.88	0.12	2.85	-0.18	sep	6fq4_AB	LNR	0.723	0.974	linker	0.641	0.956	sep	0.641	sep	x <= 2.5
A	123	10	0.73	2.41	0.75	2.29	sep	6fq4_AB	LNR	0.723	0.974	linker	0.641	0.956	sep	0.641	sep	x <= 2.5
A	122	10	0.08	2.39	0.22	2.73	sep	6fq4_AB	LNR	0.723	0.974	linker	0.641	0.956	sep	0.641	sep	x <= 2.5
A	119	17	0.33	0.45	0.36	0.38	sep	6fq4_AB	LNR	0.723	0.974	linker	0.641	0.956	sep	0.641	sep	x <= 2.5
A	116	10	0.03	2.28	0.0	0.0	sep	6fq4_AB	LNR	0.723	0.974	linker	0.641	0.956	sep	0.641	sep	x <= 2.5
A	115	8	0.52	2.02	0.75	1.99	sep	6fq4_AB	LNR	0.723	0.974	linker	0.641	0.956	sep	0.641	sep	x <= 2.5
A	112	16	-0.08	-0.82	-0.09	-0.88	sep	6fq4_AB	LNR	0.723	0.974	linker	0.641	0.956	sep	0.641	sep	x <= 2.5
A	85	2	0.0	4.99	0.0	0.0	sep	6fq4_AB	LNR	0.723	0.974	linker	0.641	0.956	sep	0.641	sep	x <= 2.5
A	57	18	0.36	0.3	0.56	0.2	sep	6fq4_AB	LNR	0.723	0.974	linker	0.641	0.956	sep	0.641	sep	x <= 2.5
A	54	10	0.81	1.38	1.64	1.46	sep	6fq4_AB	LNR	0.723	0.974	linker	0.641	0.956	sep	0.641	sep	x <= 2.5
A	53	12	0.11	-0.39	0.12	-0.18	sep	6fq4_AB	LNR	0.723	0.974	linker	0.641	0.956	sep	0.641	sep	x <= 2.5
A	51	18	0.23	1.85	0.19	1.62	sep	6fq4_AB	LNR	0.723	0.974	linker	0.641	0.956	sep	0.641	sep	x <= 2.5
A	47	18	0.65	0.7	1.2	0.89	sep	6fq4_AB	LNR	0.723	0.974	linker	0.641	0.956	sep	0.641	sep	x <= 2.5
A	44	18	0.15	1.77	0.14	1.79	sep	6fq4_AB	LNR	0.723	0.974	linker	0.641	0.956	sep	0.641	sep	x <= 2.5
A	40	10	0.55	2.17	0.0	0.0	sep	6fq4_AB	LNR	0.723	0.974	linker	0.641	0.956	sep	0.641	sep	x <= 2.5
A	20	8	0.35	1.66	0.45	2.15	sep	6fq4_AB	LNR	0.723	0.974	linker	0.641	0.956	sep	0.641	sep	x <= 2.5
A	19	14	0.58	-0.34	1.64	-0.52	sep	6fq4_AB	LNR	0.723	0.974	linker	0.641	0.956	sep	0.641	sep	x <= 2.5
A	16	18	0.75	0.97	0.98	1.05	sep	6fq4_AB	LNR	0.723	0.974	linker	0.641	0.956	sep	0.641	sep	x <= 2.5
A	13	10	0.23	3.28	0.26	3.25	sep	6fq4_AB	LNR	0.723	0.974	linker	0.641	0.956	sep	0.641	sep	x <= 2.5
A	12	8	1.58	0.16	1.39	0.84	sep	6fq4_AB	LNR	0.723	0.974	linker	0.641	0.956	sep	0.641	sep	x <= 2.5
A	11	16	0.23	-0.76	0.0	0.0	sep	6fq4_AB	LNR	0.723	0.974	linker	0.641	0.956	sep	0.641	sep	x <= 2.5
A	8	17	0.14	0.27	0.0	0.0	sep	6fq4_AB	LNR	0.723	0.974	linker	0.641	0.956	sep	0.641	sep	x <= 2.5
A	72	18	0.0	0.0	0.16	2.13	sep	6efk_AD	LNR	0.911	1.031	linker	0.842	1.042	sep	0.842	sep	x <= 2.5
A	50	9	0.0	0.0	0.34	0.34	sep	6efk_AD	LNR	0.911	1.031	linker	0.842	1.042	sep	0.842	sep	x <= 2.5
B	137	3	0.68	-0.88	0.05	-0.75	sep	6efk_AD	LNR	0.911	1.031	linker	0.842	1.042	sep	0.842	sep	x <= 2.5
B	135	4	-0.17	-0.39	-0.04	-0.33	sep	6efk_AD	LNR	0.911	1.031	linker	0.842	1.042	sep	0.842	sep	x <= 2.5
B	258	12	0.09	-0.79	0.1	-0.72	sep	6fq4_AB	LNR	0.723	0.974	linker	0.641	0.956	sep	0.641	sep	x <= 2.5
A	23	16	0.19	0.11	0.03	-0.33	sep	6e3d_AB	LNR	36.145	13.28	linker	2.017	1.567	sep	2.017	sep	x <= 2.5
B	193	10	0.0	0.0	0.43	0.63	sep	5y59_BC	LNR	33.458	15.058	linker	0.668	0.698	sep	0.668	sep	x <= 2.5
B	206	8	1.48	0.67	1.65	-0.35	sep	5wir_BD	LNR	1.762	2.282	linker	1.745	2.258	sep	1.745	sep	x <= 2.5
A	82	5	1.71	2.27	2.29	2.21	sep	5wir_BD	LNR	1.762	2.282	linker	1.745	2.258	sep	1.745	sep	x <= 2.5
A	81	14	0.46	0.8	0.5	1.25	sep	5wir_BD	LNR	1.762	2.282	linker	1.745	2.258	sep	1.745	sep	x <= 2.5
A	79	3	-0.07	-1.0	0.0	0.0	sep	5wir_BD	LNR	1.762	2.282	linker	1.745	2.258	sep	1.745	sep	x <= 2.5
A	77	17	0.04	0.17	0.0	0.0	sep	5wir_BD	LNR	1.762	2.282	linker	1.745	2.258	sep	1.745	sep	x <= 2.5
A	71	15	2.69	3.24	0.92	2.89	sep	5wir_BD	LNR	1.762	2.282	linker	1.745	2.258	sep	1.745	sep	x <= 2.5
A	70	17	1.18	0.58	0.81	0.27	sep	5wir_BD	LNR	1.762	2.282	linker	1.745	2.258	sep	1.745	sep	x <= 2.5
A	67	14	1.02	0.48	0.62	0.35	sep	5wir_BD	LNR	1.762	2.282	linker	1.745	2.258	sep	1.745	sep	x <= 2.5
A	66	2	-0.07	5.21	-0.07	5.22	sep	5wir_BD	LNR	1.762	2.282	linker	1.745	2.258	sep	1.745	sep	x <= 2.5
A	50	7	0.17	0.26	0.3	-0.21	sep	5wir_BD	LNR	1.762	2.282	linker	1.745	2.258	sep	1.745	sep	x <= 2.5
A	46	4	1.95	-0.56	1.23	-0.08	sep	5wir_BD	LNR	1.762	2.282	linker	1.745	2.258	sep	1.745	sep	x <= 2.5
A	42	15	0.76	1.21	0.91	1.15	sep	5wir_BD	LNR	1.762	2.282	linker	1.745	2.258	sep	1.745	sep	x <= 2.5
A	157	20	0.0	0.0	0.59	0.53	sep	5onp_AB	LNR	6.757	3.076	linker	2.496	1.211	sep	2.496	sep	x <= 2.5
A	139	18	0.0	0.0	0.16	1.68	sep	5onp_AB	LNR	6.757	3.076	linker	2.496	1.211	sep	2.496	sep	x <= 2.5
B	320	8	1.61	0.0	1.11	-0.08	sep	5onp_AB	LNR	6.757	3.076	linker	2.496	1.211	sep	2.496	sep	x <= 2.5
B	319	8	2.61	-0.59	1.77	-0.38	sep	5onp_AB	LNR	6.757	3.076	linker	2.496	1.211	sep	2.496	sep	x <= 2.5
A	231	7	1.36	0.93	0.8	0.78	sep	5onp_AB	LNR	6.757	3.076	linker	2.496	1.211	sep	2.496	sep	x <= 2.5
A	226	3	-0.09	1.6	0.0	0.0	sep	5onp_AB	LNR	6.757	3.076	linker	2.496	1.211	sep	2.496	sep	x <= 2.5
A	203	15	1.99	10.01	0.0	9.15	sep	5onp_AB	LNR	6.757	3.076	linker	2.496	1.211	sep	2.496	sep	x <= 2.5
A	202	10	0.92	1.73	0.72	1.01	sep	5onp_AB	LNR	6.757	3.076	linker	2.496	1.211	sep	2.496	sep	x <= 2.5
A	166	4	-0.04	2.5	0.0	0.0	sep	5onp_AB	LNR	6.757	3.076	linker	2.496	1.211	sep	2.496	sep	x <= 2.5
A	143	4	0.33	1.4	-0.32	0.93	sep	5onp_AB	LNR	6.757	3.076	linker	2.496	1.211	sep	2.496	sep	x <= 2.5
A	142	7	1.46	2.22	0.0	0.0	sep	5onp_AB	LNR	6.757	3.076	linker	2.496	1.211	sep	2.496	sep	x <= 2.5
A	133	10	0.3	4.01	0.0	0.0	sep	5onp_AB	LNR	6.757	3.076	linker	2.496	1.211	sep	2.496	sep	x <= 2.5
A	130	5	0.77	3.68	0.71	2.88	sep	5onp_AB	LNR	6.757	3.076	linker	2.496	1.211	sep	2.496	sep	x <= 2.5
A	115	19	0.0	5.8	0.0	0.0	sep	5onp_AB	LNR	6.757	3.076	linker	2.496	1.211	sep	2.496	sep	x <= 2.5
A	114	5	0.48	1.79	0.14	2.12	sep	5onp_AB	LNR	6.757	3.076	linker	2.496	1.211	sep	2.496	sep	x <= 2.5
B	207	10	1.31	-0.39	0.73	1.28	sep	5wir_BD	LNR	1.762	2.282	linker	1.745	2.258	sep	1.745	sep	x <= 2.5
A	22	3	-0.15	0.78	0.81	0.78	sep	6e3d_AB	LNR	36.145	13.28	linker	2.017	1.567	sep	2.017	sep	x <= 2.5
B	208	10	2.98	0.37	2.95	0.42	sep	5wir_BD	LNR	1.762	2.282	linker	1.745	2.258	sep	1.745	sep	x <= 2.5
B	211	15	0.19	-0.35	0.17	-0.26	sep	5wir_BD	LNR	1.762	2.282	linker	1.745	2.258	sep	1.745	sep	x <= 2.5
A	143	4	0.0	0.0	0.35	-0.64	sep	5y59_BC	LNR	33.458	15.058	linker	0.668	0.698	sep	0.668	sep	x <= 2.5
A	109	10	0.0	0.0	0.0	2.58	sep	5y59_BC	LNR	33.458	15.058	linker	0.668	0.698	sep	0.668	sep	x <= 2.5
B	200	17	0.2	0.3	0.23	0.1	sep	5y59_BC	LNR	33.458	15.058	linker	0.668	0.698	sep	0.668	sep	x <= 2.5
B	199	9	1.3	-0.23	2.33	0.02	sep	5y59_BC	LNR	33.458	15.058	linker	0.668	0.698	sep	0.668	sep	x <= 2.5
B	197	15	0.0	-0.41	0.0	0.16	sep	5y59_BC	LNR	33.458	15.058	linker	0.668	0.698	sep	0.668	sep	x <= 2.5
B	196	10	2.79	0.32	2.86	0.3	sep	5y59_BC	LNR	33.458	15.058	linker	0.668	0.698	sep	0.668	sep	x <= 2.5
B	195	10	1.53	0.27	1.78	0.42	sep	5y59_BC	LNR	33.458	15.058	linker	0.668	0.698	sep	0.668	sep	x <= 2.5
B	192	10	2.38	0.12	2.32	0.07	sep	5y59_BC	LNR	33.458	15.058	linker	0.668	0.698	sep	0.668	sep	x <= 2.5
B	191	9	-0.04	-0.61	0.02	-0.46	sep	5y59_BC	LNR	33.458	15.058	linker	0.668	0.698	sep	0.668	sep	x <= 2.5
B	189	12	0.12	-0.28	0.24	-0.47	sep	5y59_BC	LNR	33.458	15.058	linker	0.668	0.698	sep	0.668	sep	x <= 2.5
A	150	4	0.18	-0.25	0.13	-0.2	sep	5y59_BC	LNR	33.458	15.058	linker	0.668	0.698	sep	0.668	sep	x <= 2.5
A	147	10	0.42	2.55	0.48	2.37	sep	5y59_BC	LNR	33.458	15.058	linker	0.668	0.698	sep	0.668	sep	x <= 2.5
A	146	10	1.28	0.11	1.59	0.54	sep	5y59_BC	LNR	33.458	15.058	linker	0.668	0.698	sep	0.668	sep	x <= 2.5
A	140	3	0.22	-0.69	0.52	-0.72	sep	5y59_BC	LNR	33.458	15.058	linker	0.668	0.698	sep	0.668	sep	x <= 2.5
A	117	9	0.24	-0.75	0.16	-0.7	sep	5y59_BC	LNR	33.458	15.058	linker	0.668	0.698	sep	0.668	sep	x <= 2.5
A	114	10	2.12	0.73	2.07	0.74	sep	5y59_BC	LNR	33.458	15.058	linker	0.668	0.698	sep	0.668	sep	x <= 2.5
A	113	16	-0.07	-0.87	-0.05	-0.93	sep	5y59_BC	LNR	33.458	15.058	linker	0.668	0.698	sep	0.668	sep	x <= 2.5
A	110	10	1.96	1.41	2.1	1.37	sep	5y59_BC	LNR	33.458	15.058	linker	0.668	0.698	sep	0.668	sep	x <= 2.5
A	107	14	1.5	0.5	1.59	0.5	sep	5y59_BC	LNR	33.458	15.058	linker	0.668	0.698	sep	0.668	sep	x <= 2.5
A	61	8	0.83	1.19	0.95	1.19	sep	5y59_BC	LNR	33.458	15.058	linker	0.668	0.698	sep	0.668	sep	x <= 2.5
A	59	14	0.19	0.38	0.25	0.23	sep	5y59_BC	LNR	33.458	15.058	linker	0.668	0.698	sep	0.668	sep	x <= 2.5
A	84	12	0.0	0.0	0.02	-0.75	sep	5wir_BD	LNR	1.762	2.282	linker	1.745	2.258	sep	1.745	sep	x <= 2.5
A	63	8	0.0	0.0	0.67	2.1	sep	5wir_BD	LNR	1.762	2.282	linker	1.745	2.258	sep	1.745	sep	x <= 2.5
A	55	10	0.0	0.0	0.21	1.86	sep	5wir_BD	LNR	1.762	2.282	linker	1.745	2.258	sep	1.745	sep	x <= 2.5
A	49	8	0.0	0.0	0.93	1.64	sep	5wir_BD	LNR	1.762	2.282	linker	1.745	2.258	sep	1.745	sep	x <= 2.5
A	43	12	0.0	0.0	0.26	0.66	sep	5wir_BD	LNR	1.762	2.282	linker	1.745	2.258	sep	1.745	sep	x <= 2.5
B	212	15	0.33	0.11	0.0	0.0	sep	5wir_BD	LNR	1.762	2.282	linker	1.745	2.258	sep	1.745	sep	x <= 2.5
B	209	17	0.51	0.32	0.03	0.47	sep	5wir_BD	LNR	1.762	2.282	linker	1.745	2.258	sep	1.745	sep	x <= 2.5
B	259	17	0.66	-0.03	0.83	-0.07	sep	6fq4_AB	LNR	0.723	0.974	linker	0.641	0.956	sep	0.641	sep	x <= 2.5
B	260	17	0.97	-0.12	1.4	0.0	sep	6fq4_AB	LNR	0.723	0.974	linker	0.641	0.956	sep	0.641	sep	x <= 2.5
B	261	17	0.0	0.28	0.0	0.08	sep	6fq4_AB	LNR	0.723	0.974	linker	0.641	0.956	sep	0.641	sep	x <= 2.5
B	149	14	0.11	-0.27	0.64	-0.99	sep	6qg8_AB	LNR	1.165	1.307	linker	1.15	1.296	sep	1.15	sep	x <= 2.5
B	146	8	1.84	0.2	1.48	0.11	sep	6qg8_AB	LNR	1.165	1.307	linker	1.15	1.296	sep	1.15	sep	x <= 2.5
B	145	4	-0.04	-0.09	-0.01	0.29	sep	6qg8_AB	LNR	1.165	1.307	linker	1.15	1.296	sep	1.15	sep	x <= 2.5
B	144	15	0.19	0.22	0.14	0.54	sep	6qg8_AB	LNR	1.165	1.307	linker	1.15	1.296	sep	1.15	sep	x <= 2.5
B	142	19	3.09	0.15	3.22	-0.4	sep	6qg8_AB	LNR	1.165	1.307	linker	1.15	1.296	sep	1.15	sep	x <= 2.5
B	140	4	0.04	0.06	0.03	0.24	sep	6qg8_AB	LNR	1.165	1.307	linker	1.15	1.296	sep	1.15	sep	x <= 2.5
B	139	4	-0.1	-0.31	-0.12	-0.43	sep	6qg8_AB	LNR	1.165	1.307	linker	1.15	1.296	sep	1.15	sep	x <= 2.5
A	87	5	0.73	2.24	0.75	1.97	sep	6qg8_AB	LNR	1.165	1.307	linker	1.15	1.296	sep	1.15	sep	x <= 2.5
A	80	15	2.23	2.48	6.37	2.52	sep	6qg8_AB	LNR	1.165	1.307	linker	1.15	1.296	sep	1.15	sep	x <= 2.5
A	74	3	1.11	-0.24	2.67	0.54	sep	6qg8_AB	LNR	1.165	1.307	linker	1.15	1.296	sep	1.15	sep	x <= 2.5
A	73	15	1.39	-0.07	-0.01	-0.43	sep	6qg8_AB	LNR	1.165	1.307	linker	1.15	1.296	sep	1.15	sep	x <= 2.5
A	72	5	0.02	5.39	0.02	5.27	sep	6qg8_AB	LNR	1.165	1.307	linker	1.15	1.296	sep	1.15	sep	x <= 2.5
A	71	10	1.32	2.52	1.25	2.45	sep	6qg8_AB	LNR	1.165	1.307	linker	1.15	1.296	sep	1.15	sep	x <= 2.5
A	70	4	4.43	-0.3	0.43	-0.5	sep	6qg8_AB	LNR	1.165	1.307	linker	1.15	1.296	sep	1.15	sep	x <= 2.5
A	68	18	0.02	1.76	0.01	1.33	sep	6qg8_AB	LNR	1.165	1.307	linker	1.15	1.296	sep	1.15	sep	x <= 2.5
A	67	18	1.29	1.01	1.44	0.75	sep	6qg8_AB	LNR	1.165	1.307	linker	1.15	1.296	sep	1.15	sep	x <= 2.5
A	66	17	0.72	0.01	0.56	-0.1	sep	6qg8_AB	LNR	1.165	1.307	linker	1.15	1.296	sep	1.15	sep	x <= 2.5
A	63	16	0.0	-0.05	-0.07	-0.73	sep	6qg8_AB	LNR	1.165	1.307	linker	1.15	1.296	sep	1.15	sep	x <= 2.5
A	59	17	0.03	1.81	0.0	2.27	sep	6qg8_AB	LNR	1.165	1.307	linker	1.15	1.296	sep	1.15	sep	x <= 2.5
A	54	7	0.64	-0.81	0.14	-0.63	sep	6qg8_AB	LNR	1.165	1.307	linker	1.15	1.296	sep	1.15	sep	x <= 2.5
A	53	10	0.47	2.06	0.37	1.51	sep	6qg8_AB	LNR	1.165	1.307	linker	1.15	1.296	sep	1.15	sep	x <= 2.5
A	52	14	0.03	-0.44	0.56	0.19	sep	6qg8_AB	LNR	1.165	1.307	linker	1.15	1.296	sep	1.15	sep	x <= 2.5
A	49	11	1.4	0.52	0.83	0.94	sep	6qg8_AB	LNR	1.165	1.307	linker	1.15	1.296	sep	1.15	sep	x <= 2.5
A	46	5	0.67	2.2	0.5	2.17	sep	6qg8_AB	LNR	1.165	1.307	linker	1.15	1.296	sep	1.15	sep	x <= 2.5
A	45	3	-0.17	-1.04	0.04	-1.1	sep	6qg8_AB	LNR	1.165	1.307	linker	1.15	1.296	sep	1.15	sep	x <= 2.5
A	42	20	1.1	1.0	2.12	1.35	sep	6qg8_AB	LNR	1.165	1.307	linker	1.15	1.296	sep	1.15	sep	x <= 2.5
A	38	5	1.72	1.51	1.53	1.57	sep	6qg8_AB	LNR	1.165	1.307	linker	1.15	1.296	sep	1.15	sep	x <= 2.5
B	150	10	2.97	0.45	2.3	0.64	sep	6qg8_AB	LNR	1.165	1.307	linker	1.15	1.296	sep	1.15	sep	x <= 2.5
A	27	8	0.0	0.0	0.11	2.29	sep	6n3e_AB	LNR	5.614	3.045	linker	0.659	0.795	sep	0.659	sep	x <= 2.5
B	151	15	5.25	-0.29	1.63	-0.33	sep	6qg8_AB	LNR	1.165	1.307	linker	1.15	1.296	sep	1.15	sep	x <= 2.5
B	155	3	1.59	-0.72	4.41	-0.8	sep	6qg8_AB	LNR	1.165	1.307	linker	1.15	1.296	sep	1.15	sep	x <= 2.5
B	215	16	1.28	-0.36	0.69	-0.3	sep	6seo_AL	LNR	0.901	1.112	linker	0.757	1.081	sep	0.757	sep	x <= 2.5
B	212	10	1.14	2.16	1.13	2.45	sep	6seo_AL	LNR	0.901	1.112	linker	0.757	1.081	sep	0.757	sep	x <= 2.5
B	211	12	0.13	-0.35	0.0	-0.29	sep	6seo_AL	LNR	0.901	1.112	linker	0.757	1.081	sep	0.757	sep	x <= 2.5
B	210	15	2.49	2.61	0.62	1.68	sep	6seo_AL	LNR	0.901	1.112	linker	0.757	1.081	sep	0.757	sep	x <= 2.5
B	208	15	0.24	0.18	0.0	0.0	sep	6seo_AL	LNR	0.901	1.112	linker	0.757	1.081	sep	0.757	sep	x <= 2.5
B	207	10	0.92	0.64	1.4	0.66	sep	6seo_AL	LNR	0.901	1.112	linker	0.757	1.081	sep	0.757	sep	x <= 2.5
A	200	20	2.56	2.52	2.21	2.6	sep	6seo_AL	LNR	0.901	1.112	linker	0.757	1.081	sep	0.757	sep	x <= 2.5
A	198	7	1.99	-0.39	0.85	-0.09	sep	6seo_AL	LNR	0.901	1.112	linker	0.757	1.081	sep	0.757	sep	x <= 2.5
A	196	14	0.53	1.45	0.29	-0.02	sep	6seo_AL	LNR	0.901	1.112	linker	0.757	1.081	sep	0.757	sep	x <= 2.5
A	191	16	-0.07	0.56	-0.04	1.35	sep	6seo_AL	LNR	0.901	1.112	linker	0.757	1.081	sep	0.757	sep	x <= 2.5
A	189	16	-0.14	0.75	-0.14	0.96	sep	6seo_AL	LNR	0.901	1.112	linker	0.757	1.081	sep	0.757	sep	x <= 2.5
A	187	4	2.74	0.51	0.0	0.0	sep	6seo_AL	LNR	0.901	1.112	linker	0.757	1.081	sep	0.757	sep	x <= 2.5
A	185	18	0.35	1.22	0.49	1.94	sep	6seo_AL	LNR	0.901	1.112	linker	0.757	1.081	sep	0.757	sep	x <= 2.5
A	162	4	0.76	-0.68	0.61	-0.65	sep	6seo_AL	LNR	0.901	1.112	linker	0.757	1.081	sep	0.757	sep	x <= 2.5
A	76	19	5.24	2.79	4.2	2.68	sep	6seo_AL	LNR	0.901	1.112	linker	0.757	1.081	sep	0.757	sep	x <= 2.5
A	74	9	1.47	1.19	0.21	1.13	sep	6seo_AL	LNR	0.901	1.112	linker	0.757	1.081	sep	0.757	sep	x <= 2.5
A	72	10	0.49	3.11	0.51	3.38	sep	6seo_AL	LNR	0.901	1.112	linker	0.757	1.081	sep	0.757	sep	x <= 2.5
A	50	9	0.22	-0.12	0.7	-0.24	sep	6seo_AL	LNR	0.901	1.112	linker	0.757	1.081	sep	0.757	sep	x <= 2.5
A	49	3	1.3	-0.99	0.21	-0.77	sep	6seo_AL	LNR	0.901	1.112	linker	0.757	1.081	sep	0.757	sep	x <= 2.5
A	47	8	0.28	2.46	0.43	2.37	sep	6seo_AL	LNR	0.901	1.112	linker	0.757	1.081	sep	0.757	sep	x <= 2.5
A	46	14	1.36	0.0	1.39	-0.56	sep	6seo_AL	LNR	0.901	1.112	linker	0.757	1.081	sep	0.757	sep	x <= 2.5
A	43	3	-0.06	0.43	-0.02	1.64	sep	6seo_AL	LNR	0.901	1.112	linker	0.757	1.081	sep	0.757	sep	x <= 2.5
A	42	18	0.66	1.72	0.62	1.91	sep	6seo_AL	LNR	0.901	1.112	linker	0.757	1.081	sep	0.757	sep	x <= 2.5
A	40	4	0.41	-0.49	0.48	-0.48	sep	6seo_AL	LNR	0.901	1.112	linker	0.757	1.081	sep	0.757	sep	x <= 2.5
A	82	18	0.0	0.0	0.01	2.02	sep	6qg8_AB	LNR	1.165	1.307	linker	1.15	1.296	sep	1.15	sep	x <= 2.5
A	77	12	0.0	0.0	0.65	-0.16	sep	6qg8_AB	LNR	1.165	1.307	linker	1.15	1.296	sep	1.15	sep	x <= 2.5
B	156	3	-0.31	-0.83	0.58	-0.74	sep	6qg8_AB	LNR	1.165	1.307	linker	1.15	1.296	sep	1.15	sep	x <= 2.5
B	153	11	1.58	0.32	0.61	0.18	sep	6qg8_AB	LNR	1.165	1.307	linker	1.15	1.296	sep	1.15	sep	x <= 2.5
A	23	18	0.0	0.0	0.14	0.64	sep	6n3e_AB	LNR	5.614	3.045	linker	0.659	0.795	sep	0.659	sep	x <= 2.5
B	99	17	0.36	0.76	0.34	0.22	sep	6n3e_AB	LNR	5.614	3.045	linker	0.659	0.795	sep	0.659	sep	x <= 2.5
B	98	4	0.01	-0.03	0.03	-0.2	sep	6n3e_AB	LNR	5.614	3.045	linker	0.659	0.795	sep	0.659	sep	x <= 2.5
B	371	12	1.76	0.01	0.0	0.0	sep	6g86_BC	LNR	33.733	16.325	linker	2.36	1.862	sep	2.36	sep	x <= 2.5
B	369	5	4.0	-0.94	4.02	-0.77	sep	6g86_BC	LNR	33.733	16.325	linker	2.36	1.862	sep	2.36	sep	x <= 2.5
B	368	16	0.42	-0.12	0.0	0.0	sep	6g86_BC	LNR	33.733	16.325	linker	2.36	1.862	sep	2.36	sep	x <= 2.5
A	154	7	0.67	0.06	0.7	-0.99	sep	6g86_BC	LNR	33.733	16.325	linker	2.36	1.862	sep	2.36	sep	x <= 2.5
A	153	10	0.39	2.72	0.38	2.92	sep	6g86_BC	LNR	33.733	16.325	linker	2.36	1.862	sep	2.36	sep	x <= 2.5
A	106	14	0.27	1.49	0.31	0.69	sep	6g86_BC	LNR	33.733	16.325	linker	2.36	1.862	sep	2.36	sep	x <= 2.5
A	102	19	3.5	3.12	3.55	1.96	sep	6g86_BC	LNR	33.733	16.325	linker	2.36	1.862	sep	2.36	sep	x <= 2.5
A	100	14	4.09	0.7	2.97	0.49	sep	6g86_BC	LNR	33.733	16.325	linker	2.36	1.862	sep	2.36	sep	x <= 2.5
A	99	18	0.65	1.28	0.57	1.27	sep	6g86_BC	LNR	33.733	16.325	linker	2.36	1.862	sep	2.36	sep	x <= 2.5
A	65	12	1.12	-0.07	-0.16	-0.56	sep	6g86_BC	LNR	33.733	16.325	linker	2.36	1.862	sep	2.36	sep	x <= 2.5
A	64	10	0.83	2.02	0.71	2.2	sep	6g86_BC	LNR	33.733	16.325	linker	2.36	1.862	sep	2.36	sep	x <= 2.5
A	61	7	1.83	-0.15	1.83	-1.29	sep	6g86_BC	LNR	33.733	16.325	linker	2.36	1.862	sep	2.36	sep	x <= 2.5
A	60	5	0.42	3.46	0.0	0.0	sep	6g86_BC	LNR	33.733	16.325	linker	2.36	1.862	sep	2.36	sep	x <= 2.5
A	58	18	0.2	0.48	0.43	0.55	sep	6g86_BC	LNR	33.733	16.325	linker	2.36	1.862	sep	2.36	sep	x <= 2.5
A	54	20	1.46	1.76	0.64	1.76	sep	6g86_BC	LNR	33.733	16.325	linker	2.36	1.862	sep	2.36	sep	x <= 2.5
A	11	15	0.1	-0.08	0.0	0.0	sep	6g86_BC	LNR	33.733	16.325	linker	2.36	1.862	sep	2.36	sep	x <= 2.5
A	8	10	1.83	1.27	1.43	1.52	sep	6g86_BC	LNR	33.733	16.325	linker	2.36	1.862	sep	2.36	sep	x <= 2.5
A	7	5	0.0	4.14	0.0	0.0	sep	6g86_BC	LNR	33.733	16.325	linker	2.36	1.862	sep	2.36	sep	x <= 2.5
A	126	5	0.0	0.0	0.53	-0.17	sep	6fq4_AB	LNR	0.723	0.974	linker	0.641	0.956	sep	0.641	sep	x <= 2.5
A	23	10	0.0	0.0	0.38	1.47	sep	6fq4_AB	LNR	0.723	0.974	linker	0.641	0.956	sep	0.641	sep	x <= 2.5
B	268	16	-0.01	-0.03	-0.01	-0.47	sep	6fq4_AB	LNR	0.723	0.974	linker	0.641	0.956	sep	0.641	sep	x <= 2.5
B	267	10	1.59	1.23	2.05	0.92	sep	6fq4_AB	LNR	0.723	0.974	linker	0.641	0.956	sep	0.641	sep	x <= 2.5
B	266	17	0.53	-0.32	0.83	-0.14	sep	6fq4_AB	LNR	0.723	0.974	linker	0.641	0.956	sep	0.641	sep	x <= 2.5
B	265	9	-0.01	-0.3	0.01	-0.11	sep	6fq4_AB	LNR	0.723	0.974	linker	0.641	0.956	sep	0.641	sep	x <= 2.5
B	264	16	-0.1	-0.8	0.98	-0.74	sep	6fq4_AB	LNR	0.723	0.974	linker	0.641	0.956	sep	0.641	sep	x <= 2.5
B	263	10	2.17	0.64	2.52	0.69	sep	6fq4_AB	LNR	0.723	0.974	linker	0.641	0.956	sep	0.641	sep	x <= 2.5
B	262	11	0.61	0.21	0.33	0.59	sep	6fq4_AB	LNR	0.723	0.974	linker	0.641	0.956	sep	0.641	sep	x <= 2.5
B	375	10	2.44	0.03	2.13	0.39	sep	6g86_BC	LNR	33.733	16.325	linker	2.36	1.862	sep	2.36	sep	x <= 2.5
A	95	20	0.0	0.0	0.92	3.68	sep	6g86_BC	LNR	33.733	16.325	linker	2.36	1.862	sep	2.36	sep	x <= 2.5
A	96	11	0.0	0.0	0.21	2.15	sep	6g86_BC	LNR	33.733	16.325	linker	2.36	1.862	sep	2.36	sep	x <= 2.5
A	41	20	0.36	4.66	0.36	5.04	sep	6mlc_AE	LNR	5.792	4.763	linker	0.847	1.178	sep	0.847	sep	x <= 2.5
B	97	3	0.94	-0.34	0.25	-0.34	sep	6n3e_AB	LNR	5.614	3.045	linker	0.659	0.795	sep	0.659	sep	x <= 2.5
B	96	19	5.68	-1.3	5.22	-1.43	sep	6n3e_AB	LNR	5.614	3.045	linker	0.659	0.795	sep	0.659	sep	x <= 2.5
B	95	15	2.02	-0.46	0.94	-0.54	sep	6n3e_AB	LNR	5.614	3.045	linker	0.659	0.795	sep	0.659	sep	x <= 2.5
B	94	12	0.71	-0.02	0.82	0.02	sep	6n3e_AB	LNR	5.614	3.045	linker	0.659	0.795	sep	0.659	sep	x <= 2.5
A	82	8	0.32	2.76	0.32	2.71	sep	6n3e_AB	LNR	5.614	3.045	linker	0.659	0.795	sep	0.659	sep	x <= 2.5
A	80	15	0.0	1.38	0.01	1.17	sep	6n3e_AB	LNR	5.614	3.045	linker	0.659	0.795	sep	0.659	sep	x <= 2.5
A	77	5	2.46	1.57	2.18	1.8	sep	6n3e_AB	LNR	5.614	3.045	linker	0.659	0.795	sep	0.659	sep	x <= 2.5
A	76	19	1.71	1.31	1.52	0.9	sep	6n3e_AB	LNR	5.614	3.045	linker	0.659	0.795	sep	0.659	sep	x <= 2.5
A	75	15	3.11	0.58	0.96	0.76	sep	6n3e_AB	LNR	5.614	3.045	linker	0.659	0.795	sep	0.659	sep	x <= 2.5
A	72	10	0.54	2.53	0.36	2.18	sep	6n3e_AB	LNR	5.614	3.045	linker	0.659	0.795	sep	0.659	sep	x <= 2.5
A	34	4	1.38	0.99	0.29	0.63	sep	6n3e_AB	LNR	5.614	3.045	linker	0.659	0.795	sep	0.659	sep	x <= 2.5
A	31	10	0.25	2.6	0.0	0.0	sep	6n3e_AB	LNR	5.614	3.045	linker	0.659	0.795	sep	0.659	sep	x <= 2.5
A	30	3	1.26	-1.16	-0.17	-1.19	sep	6n3e_AB	LNR	5.614	3.045	linker	0.659	0.795	sep	0.659	sep	x <= 2.5
A	112	12	3.32	0.41	0.92	0.45	sep	5onp_AB	LNR	6.757	3.076	linker	2.496	1.211	sep	2.496	sep	x <= 2.5
A	26	4	0.71	-0.35	0.21	-0.36	sep	6n3e_AB	LNR	5.614	3.045	linker	0.659	0.795	sep	0.659	sep	x <= 2.5
B	89	7	1.69	-0.96	1.47	-0.82	sep	6mlc_AE	LNR	5.792	4.763	linker	0.847	1.178	sep	0.847	sep	x <= 2.5
B	88	15	2.14	-0.38	1.62	-0.33	sep	6mlc_AE	LNR	5.792	4.763	linker	0.847	1.178	sep	0.847	sep	x <= 2.5
B	87	9	-0.2	-0.74	-0.01	-0.44	sep	6mlc_AE	LNR	5.792	4.763	linker	0.847	1.178	sep	0.847	sep	x <= 2.5
A	70	18	0.13	1.58	0.1	1.71	sep	6mlc_AE	LNR	5.792	4.763	linker	0.847	1.178	sep	0.847	sep	x <= 2.5
A	67	4	0.84	-0.44	0.64	-0.27	sep	6mlc_AE	LNR	5.792	4.763	linker	0.847	1.178	sep	0.847	sep	x <= 2.5
A	56	19	2.12	2.09	1.01	2.47	sep	6mlc_AE	LNR	5.792	4.763	linker	0.847	1.178	sep	0.847	sep	x <= 2.5
A	49	14	0.02	1.25	0.02	1.43	sep	6mlc_AE	LNR	5.792	4.763	linker	0.847	1.178	sep	0.847	sep	x <= 2.5
A	48	10	0.09	2.98	0.1	2.68	sep	6mlc_AE	LNR	5.792	4.763	linker	0.847	1.178	sep	0.847	sep	x <= 2.5
A	47	8	0.3	1.78	1.1	1.52	sep	6mlc_AE	LNR	5.792	4.763	linker	0.847	1.178	sep	0.847	sep	x <= 2.5
A	46	10	0.62	2.03	0.57	1.43	sep	6mlc_AE	LNR	5.792	4.763	linker	0.847	1.178	sep	0.847	sep	x <= 2.5
A	45	3	-0.1	0.67	-0.08	0.39	sep	6mlc_AE	LNR	5.792	4.763	linker	0.847	1.178	sep	0.847	sep	x <= 2.5
A	44	4	0.74	0.01	-0.08	-0.34	sep	6mlc_AE	LNR	5.792	4.763	linker	0.847	1.178	sep	0.847	sep	x <= 2.5
A	43	4	0.28	-0.54	0.0	0.0	sep	6mlc_AE	LNR	5.792	4.763	linker	0.847	1.178	sep	0.847	sep	x <= 2.5
B	90	15	0.96	0.1	0.0	0.0	sep	6mlc_AE	LNR	5.792	4.763	linker	0.847	1.178	sep	0.847	sep	x <= 2.5
B	183	10	1.97	1.67	2.09	1.55	sep	2qos_CA	LNR	7.258	5.401	linker	0.349	1.213	sep	0.349	sep	x <= 2.5
A	111	12	0.0	2.18	-0.01	1.86	sep	5onp_AB	LNR	6.757	3.076	linker	2.496	1.211	sep	2.496	sep	x <= 2.5
A	313	9	0.0	0.0	0.2	-0.18	sep	5lm1_AB	LNR	18.283	9.483	linker	1.277	0.851	sep	1.277	sep	x <= 2.5
A	87	14	0.76	-0.7	0.02	-0.71	sep	3ro3_AB	LNR	29.038	14.965	linker	0.911	1.199	sep	0.911	sep	x <= 2.5
A	69	20	0.42	7.39	0.0	0.0	sep	3ro3_AB	LNR	29.038	14.965	linker	0.911	1.199	sep	0.911	sep	x <= 2.5
A	58	5	2.76	0.66	2.24	0.45	sep	3ro3_AB	LNR	29.038	14.965	linker	0.911	1.199	sep	0.911	sep	x <= 2.5
A	57	8	1.02	1.81	1.02	1.65	sep	3ro3_AB	LNR	29.038	14.965	linker	0.911	1.199	sep	0.911	sep	x <= 2.5
A	54	12	0.28	3.41	0.13	-0.69	sep	3ro3_AB	LNR	29.038	14.965	linker	0.911	1.199	sep	0.911	sep	x <= 2.5
A	51	12	2.46	0.27	0.0	0.0	sep	3ro3_AB	LNR	29.038	14.965	linker	0.911	1.199	sep	0.911	sep	x <= 2.5
A	50	16	-0.04	2.47	0.0	0.0	sep	3ro3_AB	LNR	29.038	14.965	linker	0.911	1.199	sep	0.911	sep	x <= 2.5
A	47	8	0.56	0.16	0.27	0.21	sep	3ro3_AB	LNR	29.038	14.965	linker	0.911	1.199	sep	0.911	sep	x <= 2.5
A	46	15	1.8	4.2	0.0	0.0	sep	3ro3_AB	LNR	29.038	14.965	linker	0.911	1.199	sep	0.911	sep	x <= 2.5
A	18	10	1.24	0.56	0.76	0.63	sep	3ro3_AB	LNR	29.038	14.965	linker	0.911	1.199	sep	0.911	sep	x <= 2.5
A	17	20	1.86	2.14	1.62	1.88	sep	3ro3_AB	LNR	29.038	14.965	linker	0.911	1.199	sep	0.911	sep	x <= 2.5
A	14	12	1.65	0.02	1.35	0.72	sep	3ro3_AB	LNR	29.038	14.965	linker	0.911	1.199	sep	0.911	sep	x <= 2.5
A	111	12	0.0	0.0	0.36	0.14	sep	3r7g_AB	LNR	5.799	5.353	linker	1.243	3.104	sep	1.243	sep	x <= 2.5
A	103	4	0.0	0.0	-0.16	-0.55	sep	3r7g_AB	LNR	5.799	5.353	linker	1.243	3.104	sep	1.243	sep	x <= 2.5
B	173	17	0.24	0.61	0.0	0.0	sep	3r7g_AB	LNR	5.799	5.353	linker	1.243	3.104	sep	1.243	sep	x <= 2.5
B	172	9	1.17	-0.05	0.16	-0.13	sep	3r7g_AB	LNR	5.799	5.353	linker	1.243	3.104	sep	1.243	sep	x <= 2.5
B	170	16	-0.01	-0.47	0.0	0.0	sep	3r7g_AB	LNR	5.799	5.353	linker	1.243	3.104	sep	1.243	sep	x <= 2.5
B	169	8	2.12	0.16	1.75	0.15	sep	3r7g_AB	LNR	5.799	5.353	linker	1.243	3.104	sep	1.243	sep	x <= 2.5
B	168	9	2.47	0.0	-0.07	-0.03	sep	3r7g_AB	LNR	5.799	5.353	linker	1.243	3.104	sep	1.243	sep	x <= 2.5
B	166	9	2.76	-0.42	1.22	-0.48	sep	3r7g_AB	LNR	5.799	5.353	linker	1.243	3.104	sep	1.243	sep	x <= 2.5
B	165	8	2.15	-0.43	1.49	-0.65	sep	3r7g_AB	LNR	5.799	5.353	linker	1.243	3.104	sep	1.243	sep	x <= 2.5
B	161	7	-0.02	-0.54	0.0	0.0	sep	3r7g_AB	LNR	5.799	5.353	linker	1.243	3.104	sep	1.243	sep	x <= 2.5
B	160	15	1.95	0.36	0.84	0.11	sep	3r7g_AB	LNR	5.799	5.353	linker	1.243	3.104	sep	1.243	sep	x <= 2.5
B	158	9	0.77	-0.44	0.58	-0.43	sep	3r7g_AB	LNR	5.799	5.353	linker	1.243	3.104	sep	1.243	sep	x <= 2.5
B	157	8	1.04	0.3	1.17	0.42	sep	3r7g_AB	LNR	5.799	5.353	linker	1.243	3.104	sep	1.243	sep	x <= 2.5
B	156	9	0.03	-0.41	0.0	-0.46	sep	3r7g_AB	LNR	5.799	5.353	linker	1.243	3.104	sep	1.243	sep	x <= 2.5
B	155	20	1.74	-0.36	1.21	-1.0	sep	3r7g_AB	LNR	5.799	5.353	linker	1.243	3.104	sep	1.243	sep	x <= 2.5
A	90	20	0.65	5.07	0.81	1.22	sep	3ro3_AB	LNR	29.038	14.965	linker	0.911	1.199	sep	0.911	sep	x <= 2.5
A	114	4	-0.01	-0.34	0.0	0.0	sep	3r7g_AB	LNR	5.799	5.353	linker	1.243	3.104	sep	1.243	sep	x <= 2.5
A	91	16	1.9	-0.8	-0.03	-0.81	sep	3ro3_AB	LNR	29.038	14.965	linker	0.911	1.199	sep	0.911	sep	x <= 2.5
A	95	17	0.04	0.9	0.01	0.94	sep	3ro3_AB	LNR	29.038	14.965	linker	0.911	1.199	sep	0.911	sep	x <= 2.5
A	391	8	0.22	1.66	0.0	0.0	sep	3t6j_AB	LNR	3.693	3.289	linker	1.392	1.54	sep	1.392	sep	x <= 2.5
A	390	12	0.01	3.51	0.01	0.06	sep	3t6j_AB	LNR	3.693	3.289	linker	1.392	1.54	sep	1.392	sep	x <= 2.5
A	389	8	0.56	1.03	0.54	1.92	sep	3t6j_AB	LNR	3.693	3.289	linker	1.392	1.54	sep	1.392	sep	x <= 2.5
A	385	8	0.04	2.03	0.0	3.09	sep	3t6j_AB	LNR	3.693	3.289	linker	1.392	1.54	sep	1.392	sep	x <= 2.5
A	317	20	1.37	1.27	1.22	0.26	sep	3t6j_AB	LNR	3.693	3.289	linker	1.392	1.54	sep	1.392	sep	x <= 2.5
A	315	4	0.17	0.33	0.05	-0.06	sep	3t6j_AB	LNR	3.693	3.289	linker	1.392	1.54	sep	1.392	sep	x <= 2.5
B	160	14	0.0	0.0	1.1	-0.89	sep	3ro3_AB	LNR	29.038	14.965	linker	0.911	1.199	sep	0.911	sep	x <= 2.5
A	102	20	0.0	0.0	0.61	1.86	sep	3ro3_AB	LNR	29.038	14.965	linker	0.911	1.199	sep	0.911	sep	x <= 2.5
B	175	4	2.27	-0.23	-0.34	-0.36	sep	3ro3_AB	LNR	29.038	14.965	linker	0.911	1.199	sep	0.911	sep	x <= 2.5
B	174	17	0.58	0.23	1.0	0.41	sep	3ro3_AB	LNR	29.038	14.965	linker	0.911	1.199	sep	0.911	sep	x <= 2.5
B	173	11	0.17	0.39	0.05	0.9	sep	3ro3_AB	LNR	29.038	14.965	linker	0.911	1.199	sep	0.911	sep	x <= 2.5
B	171	9	0.49	-0.43	0.37	-0.6	sep	3ro3_AB	LNR	29.038	14.965	linker	0.911	1.199	sep	0.911	sep	x <= 2.5
B	170	10	1.68	1.05	1.15	1.08	sep	3ro3_AB	LNR	29.038	14.965	linker	0.911	1.199	sep	0.911	sep	x <= 2.5
B	169	3	1.1	0.69	-0.01	-1.08	sep	3ro3_AB	LNR	29.038	14.965	linker	0.911	1.199	sep	0.911	sep	x <= 2.5
B	167	11	0.9	0.37	0.9	0.36	sep	3ro3_AB	LNR	29.038	14.965	linker	0.911	1.199	sep	0.911	sep	x <= 2.5
B	166	19	5.86	0.21	4.11	-0.03	sep	3ro3_AB	LNR	29.038	14.965	linker	0.911	1.199	sep	0.911	sep	x <= 2.5
B	165	15	0.37	1.49	0.1	0.16	sep	3ro3_AB	LNR	29.038	14.965	linker	0.911	1.199	sep	0.911	sep	x <= 2.5
B	164	18	1.01	0.46	0.91	0.35	sep	3ro3_AB	LNR	29.038	14.965	linker	0.911	1.199	sep	0.911	sep	x <= 2.5
B	163	16	1.46	-0.54	1.48	-0.45	sep	3ro3_AB	LNR	29.038	14.965	linker	0.911	1.199	sep	0.911	sep	x <= 2.5
B	162	3	1.66	-0.99	-0.07	-0.6	sep	3ro3_AB	LNR	29.038	14.965	linker	0.911	1.199	sep	0.911	sep	x <= 2.5
B	161	18	0.55	0.78	0.0	0.0	sep	3ro3_AB	LNR	29.038	14.965	linker	0.911	1.199	sep	0.911	sep	x <= 2.5
A	134	12	1.35	-0.36	1.41	-0.35	sep	3ro3_AB	LNR	29.038	14.965	linker	0.911	1.199	sep	0.911	sep	x <= 2.5
A	131	16	1.08	2.13	-0.03	-0.53	sep	3ro3_AB	LNR	29.038	14.965	linker	0.911	1.199	sep	0.911	sep	x <= 2.5
A	130	19	2.71	-0.29	1.94	-0.54	sep	3ro3_AB	LNR	29.038	14.965	linker	0.911	1.199	sep	0.911	sep	x <= 2.5
A	127	15	1.38	0.17	-0.02	0.26	sep	3ro3_AB	LNR	29.038	14.965	linker	0.911	1.199	sep	0.911	sep	x <= 2.5
A	98	10	0.9	1.53	0.85	1.34	sep	3ro3_AB	LNR	29.038	14.965	linker	0.911	1.199	sep	0.911	sep	x <= 2.5
A	97	17	0.26	0.12	0.11	0.12	sep	3ro3_AB	LNR	29.038	14.965	linker	0.911	1.199	sep	0.911	sep	x <= 2.5
A	94	12	0.52	-0.18	0.6	-0.08	sep	3ro3_AB	LNR	29.038	14.965	linker	0.911	1.199	sep	0.911	sep	x <= 2.5
A	393	12	0.15	2.26	0.17	1.26	sep	3t6j_AB	LNR	3.693	3.289	linker	1.392	1.54	sep	1.392	sep	x <= 2.5
A	112	17	0.52	0.26	0.0	0.0	sep	3r7g_AB	LNR	5.799	5.353	linker	1.243	3.104	sep	1.243	sep	x <= 2.5
A	106	8	0.34	1.98	0.0	0.0	sep	3r7g_AB	LNR	5.799	5.353	linker	1.243	3.104	sep	1.243	sep	x <= 2.5
A	160	3	0.0	0.42	-0.11	-0.95	sep	3n5u_AC	LNR	2.012	1.711	linker	1.998	1.714	sep	1.998	sep	x <= 2.5
A	79	3	0.0	0.0	-0.08	0.3	sep	3ayu_AB	LNR	14.048	7.772	linker	0.686	0.939	sep	0.686	sep	x <= 2.5
A	6	15	0.0	0.0	0.03	-0.04	sep	3ayu_AB	LNR	14.048	7.772	linker	0.686	0.939	sep	0.686	sep	x <= 2.5
B	175	11	0.78	0.25	0.93	0.09	sep	3ayu_AB	LNR	14.048	7.772	linker	0.686	0.939	sep	0.686	sep	x <= 2.5
B	174	10	2.19	0.67	2.13	0.73	sep	3ayu_AB	LNR	14.048	7.772	linker	0.686	0.939	sep	0.686	sep	x <= 2.5
B	172	3	2.89	-0.49	0.3	-0.53	sep	3ayu_AB	LNR	14.048	7.772	linker	0.686	0.939	sep	0.686	sep	x <= 2.5
B	171	12	0.04	-0.07	0.35	-0.11	sep	3ayu_AB	LNR	14.048	7.772	linker	0.686	0.939	sep	0.686	sep	x <= 2.5
B	169	20	4.91	-0.92	4.7	-0.82	sep	3ayu_AB	LNR	14.048	7.772	linker	0.686	0.939	sep	0.686	sep	x <= 2.5
B	168	16	0.9	-0.35	0.82	-0.29	sep	3ayu_AB	LNR	14.048	7.772	linker	0.686	0.939	sep	0.686	sep	x <= 2.5
B	167	8	1.27	-0.46	1.38	0.07	sep	3ayu_AB	LNR	14.048	7.772	linker	0.686	0.939	sep	0.686	sep	x <= 2.5
A	142	20	0.59	4.21	0.54	4.01	sep	3ayu_AB	LNR	14.048	7.772	linker	0.686	0.939	sep	0.686	sep	x <= 2.5
A	141	8	0.93	0.32	0.57	0.34	sep	3ayu_AB	LNR	14.048	7.772	linker	0.686	0.939	sep	0.686	sep	x <= 2.5
A	130	7	1.08	0.44	1.35	0.26	sep	3ayu_AB	LNR	14.048	7.772	linker	0.686	0.939	sep	0.686	sep	x <= 2.5
A	129	4	-0.03	0.93	0.0	0.0	sep	3ayu_AB	LNR	14.048	7.772	linker	0.686	0.939	sep	0.686	sep	x <= 2.5
A	124	7	3.13	1.1	0.71	1.64	sep	3ayu_AB	LNR	14.048	7.772	linker	0.686	0.939	sep	0.686	sep	x <= 2.5
A	120	7	1.47	1.17	0.95	1.07	sep	3ayu_AB	LNR	14.048	7.772	linker	0.686	0.939	sep	0.686	sep	x <= 2.5
A	112	20	0.56	2.02	0.5	2.16	sep	3ayu_AB	LNR	14.048	7.772	linker	0.686	0.939	sep	0.686	sep	x <= 2.5
A	92	18	0.26	0.43	0.26	0.0	sep	3ayu_AB	LNR	14.048	7.772	linker	0.686	0.939	sep	0.686	sep	x <= 2.5
A	86	5	1.99	2.11	1.82	1.82	sep	3ayu_AB	LNR	14.048	7.772	linker	0.686	0.939	sep	0.686	sep	x <= 2.5
A	84	7	0.82	2.28	2.18	3.47	sep	3ayu_AB	LNR	14.048	7.772	linker	0.686	0.939	sep	0.686	sep	x <= 2.5
A	82	10	0.97	2.06	1.05	2.55	sep	3ayu_AB	LNR	14.048	7.772	linker	0.686	0.939	sep	0.686	sep	x <= 2.5
A	81	10	1.06	0.96	0.92	1.72	sep	3ayu_AB	LNR	14.048	7.772	linker	0.686	0.939	sep	0.686	sep	x <= 2.5
A	73	20	1.06	0.37	1.04	0.55	sep	3ayu_AB	LNR	14.048	7.772	linker	0.686	0.939	sep	0.686	sep	x <= 2.5
A	4	5	1.6	2.53	1.36	2.29	sep	3ayu_AB	LNR	14.048	7.772	linker	0.686	0.939	sep	0.686	sep	x <= 2.5
A	122	20	0.0	0.0	-0.02	3.67	sep	2qos_CA	LNR	7.258	5.401	linker	0.349	1.213	sep	0.349	sep	x <= 2.5
A	85	10	0.0	0.0	0.21	2.37	sep	2qos_CA	LNR	7.258	5.401	linker	0.349	1.213	sep	0.349	sep	x <= 2.5
A	63	10	0.0	0.0	1.32	0.52	sep	2qos_CA	LNR	7.258	5.401	linker	0.349	1.213	sep	0.349	sep	x <= 2.5
A	162	9	0.08	1.36	0.26	-0.15	sep	3n5u_AC	LNR	2.012	1.711	linker	1.998	1.714	sep	1.998	sep	x <= 2.5
A	107	3	1.22	-1.62	-0.58	-1.17	sep	3r7g_AB	LNR	5.799	5.353	linker	1.243	3.104	sep	1.243	sep	x <= 2.5
A	163	8	0.35	2.61	0.24	3.01	sep	3n5u_AC	LNR	2.012	1.711	linker	1.998	1.714	sep	1.998	sep	x <= 2.5
A	237	10	0.75	2.34	0.87	2.47	sep	3n5u_AC	LNR	2.012	1.711	linker	1.998	1.714	sep	1.998	sep	x <= 2.5
A	98	10	0.16	2.72	0.2	2.56	sep	3r7g_AB	LNR	5.799	5.353	linker	1.243	3.104	sep	1.243	sep	x <= 2.5
A	97	4	0.55	-0.24	-0.11	-0.16	sep	3r7g_AB	LNR	5.799	5.353	linker	1.243	3.104	sep	1.243	sep	x <= 2.5
A	96	15	0.97	3.47	0.4	2.19	sep	3r7g_AB	LNR	5.799	5.353	linker	1.243	3.104	sep	1.243	sep	x <= 2.5
A	95	4	1.97	-0.29	-0.45	-0.3	sep	3r7g_AB	LNR	5.799	5.353	linker	1.243	3.104	sep	1.243	sep	x <= 2.5
A	94	4	1.01	0.1	0.08	0.53	sep	3r7g_AB	LNR	5.799	5.353	linker	1.243	3.104	sep	1.243	sep	x <= 2.5
A	92	4	-0.08	-0.45	-0.07	-0.4	sep	3r7g_AB	LNR	5.799	5.353	linker	1.243	3.104	sep	1.243	sep	x <= 2.5
A	90	10	0.66	1.74	0.56	1.61	sep	3r7g_AB	LNR	5.799	5.353	linker	1.243	3.104	sep	1.243	sep	x <= 2.5
A	87	3	1.47	-1.12	0.14	0.06	sep	3r7g_AB	LNR	5.799	5.353	linker	1.243	3.104	sep	1.243	sep	x <= 2.5
A	84	9	-0.21	-0.19	-0.05	-0.06	sep	3r7g_AB	LNR	5.799	5.353	linker	1.243	3.104	sep	1.243	sep	x <= 2.5
A	83	20	2.22	0.58	2.29	0.8	sep	3r7g_AB	LNR	5.799	5.353	linker	1.243	3.104	sep	1.243	sep	x <= 2.5
A	80	8	1.17	0.63	0.9	0.69	sep	3r7g_AB	LNR	5.799	5.353	linker	1.243	3.104	sep	1.243	sep	x <= 2.5
A	76	4	0.68	0.4	0.51	-0.18	sep	3r7g_AB	LNR	5.799	5.353	linker	1.243	3.104	sep	1.243	sep	x <= 2.5
B	295	9	0.0	0.0	0.19	-0.68	sep	3n5u_AC	LNR	2.012	1.711	linker	1.998	1.714	sep	1.998	sep	x <= 2.5
B	301	8	0.1	-0.72	0.71	-0.04	sep	3n5u_AC	LNR	2.012	1.711	linker	1.998	1.714	sep	1.998	sep	x <= 2.5
B	300	3	-0.57	-0.52	-0.2	-0.26	sep	3n5u_AC	LNR	2.012	1.711	linker	1.998	1.714	sep	1.998	sep	x <= 2.5
B	299	5	3.5	-0.56	3.06	-0.08	sep	3n5u_AC	LNR	2.012	1.711	linker	1.998	1.714	sep	1.998	sep	x <= 2.5
B	298	15	0.34	0.02	0.09	-0.02	sep	3n5u_AC	LNR	2.012	1.711	linker	1.998	1.714	sep	1.998	sep	x <= 2.5
B	297	10	2.38	0.59	2.18	0.48	sep	3n5u_AC	LNR	2.012	1.711	linker	1.998	1.714	sep	1.998	sep	x <= 2.5
B	296	9	0.07	-0.58	0.0	0.0	sep	3n5u_AC	LNR	2.012	1.711	linker	1.998	1.714	sep	1.998	sep	x <= 2.5
A	287	5	0.78	3.14	0.0	0.0	sep	3n5u_AC	LNR	2.012	1.711	linker	1.998	1.714	sep	1.998	sep	x <= 2.5
A	286	16	-0.06	-0.17	-0.05	-0.1	sep	3n5u_AC	LNR	2.012	1.711	linker	1.998	1.714	sep	1.998	sep	x <= 2.5
A	285	2	-0.06	5.65	-0.11	5.67	sep	3n5u_AC	LNR	2.012	1.711	linker	1.998	1.714	sep	1.998	sep	x <= 2.5
A	284	11	0.17	0.22	0.41	0.13	sep	3n5u_AC	LNR	2.012	1.711	linker	1.998	1.714	sep	1.998	sep	x <= 2.5
A	283	10	1.14	0.62	0.96	1.38	sep	3n5u_AC	LNR	2.012	1.711	linker	1.998	1.714	sep	1.998	sep	x <= 2.5
A	282	17	0.25	0.52	0.48	1.04	sep	3n5u_AC	LNR	2.012	1.711	linker	1.998	1.714	sep	1.998	sep	x <= 2.5
A	255	15	0.29	0.43	0.12	-0.2	sep	3n5u_AC	LNR	2.012	1.711	linker	1.998	1.714	sep	1.998	sep	x <= 2.5
A	251	5	1.05	1.95	1.18	1.82	sep	3n5u_AC	LNR	2.012	1.711	linker	1.998	1.714	sep	1.998	sep	x <= 2.5
A	236	3	-0.21	0.01	0.36	-0.8	sep	3n5u_AC	LNR	2.012	1.711	linker	1.998	1.714	sep	1.998	sep	x <= 2.5
A	439	5	1.06	0.3	0.67	0.41	sep	3t6j_AB	LNR	3.693	3.289	linker	1.392	1.54	sep	1.392	sep	x <= 2.5
A	442	14	0.19	3.41	0.0	0.0	sep	3t6j_AB	LNR	3.693	3.289	linker	1.392	1.54	sep	1.392	sep	x <= 2.5
A	443	18	0.29	1.17	0.34	1.25	sep	3t6j_AB	LNR	3.693	3.289	linker	1.392	1.54	sep	1.392	sep	x <= 2.5
B	181	10	1.32	0.75	1.43	0.83	sep	4rs9_AB	LNR	15.197	9.605	linker	2.35	1.737	sep	2.35	sep	x <= 2.5
B	180	16	3.61	-0.31	2.51	-0.44	sep	4rs9_AB	LNR	15.197	9.605	linker	2.35	1.737	sep	2.35	sep	x <= 2.5
B	177	15	1.39	0.18	0.89	0.32	sep	4rs9_AB	LNR	15.197	9.605	linker	2.35	1.737	sep	2.35	sep	x <= 2.5
B	173	18	0.9	0.1	0.08	0.21	sep	4rs9_AB	LNR	15.197	9.605	linker	2.35	1.737	sep	2.35	sep	x <= 2.5
A	89	17	0.31	0.51	0.0	0.0	sep	4rs9_AB	LNR	15.197	9.605	linker	2.35	1.737	sep	2.35	sep	x <= 2.5
A	88	11	1.03	1.42	1.09	0.99	sep	4rs9_AB	LNR	15.197	9.605	linker	2.35	1.737	sep	2.35	sep	x <= 2.5
A	85	10	0.56	1.6	1.01	1.66	sep	4rs9_AB	LNR	15.197	9.605	linker	2.35	1.737	sep	2.35	sep	x <= 2.5
A	84	5	0.82	3.33	0.85	3.35	sep	4rs9_AB	LNR	15.197	9.605	linker	2.35	1.737	sep	2.35	sep	x <= 2.5
A	81	4	1.14	1.16	-1.4	0.53	sep	4rs9_AB	LNR	15.197	9.605	linker	2.35	1.737	sep	2.35	sep	x <= 2.5
A	77	18	0.09	2.23	0.1	2.22	sep	4rs9_AB	LNR	15.197	9.605	linker	2.35	1.737	sep	2.35	sep	x <= 2.5
A	72	12	0.51	-0.43	0.16	-0.63	sep	4rs9_AB	LNR	15.197	9.605	linker	2.35	1.737	sep	2.35	sep	x <= 2.5
A	71	10	0.69	1.25	0.66	1.32	sep	4rs9_AB	LNR	15.197	9.605	linker	2.35	1.737	sep	2.35	sep	x <= 2.5
A	53	20	1.46	3.82	1.51	3.45	sep	4rs9_AB	LNR	15.197	9.605	linker	2.35	1.737	sep	2.35	sep	x <= 2.5
A	52	20	0.48	2.58	-0.17	3.82	sep	4rs9_AB	LNR	15.197	9.605	linker	2.35	1.737	sep	2.35	sep	x <= 2.5
A	50	3	0.39	-0.55	-0.03	-1.41	sep	4rs9_AB	LNR	15.197	9.605	linker	2.35	1.737	sep	2.35	sep	x <= 2.5
A	48	19	5.06	4.17	4.1	4.16	sep	4rs9_AB	LNR	15.197	9.605	linker	2.35	1.737	sep	2.35	sep	x <= 2.5
A	30	14	0.02	0.64	0.0	0.0	sep	4rs9_AB	LNR	15.197	9.605	linker	2.35	1.737	sep	2.35	sep	x <= 2.5
A	9	14	0.36	0.46	0.14	0.29	sep	4rs9_AB	LNR	15.197	9.605	linker	2.35	1.737	sep	2.35	sep	x <= 2.5
B	103	16	0.0	0.0	0.0	-0.74	sep	4k0u_AB	LNR	1.706	2.522	linker	0.785	1.159	sep	0.785	sep	x <= 2.5
A	85	11	0.0	0.0	0.24	2.16	sep	4k0u_AB	LNR	1.706	2.522	linker	0.785	1.159	sep	0.785	sep	x <= 2.5
A	1	18	0.0	0.0	0.05	1.29	sep	4k0u_AB	LNR	1.706	2.522	linker	0.785	1.159	sep	0.785	sep	x <= 2.5
B	109	20	2.15	0.58	2.0	0.34	sep	4k0u_AB	LNR	1.706	2.522	linker	0.785	1.159	sep	0.785	sep	x <= 2.5
B	108	5	3.17	-0.55	3.36	-0.74	sep	4k0u_AB	LNR	1.706	2.522	linker	0.785	1.159	sep	0.785	sep	x <= 2.5
B	107	3	-0.14	-0.94	-0.13	-1.01	sep	4k0u_AB	LNR	1.706	2.522	linker	0.785	1.159	sep	0.785	sep	x <= 2.5
B	105	8	2.1	0.4	2.11	0.42	sep	4k0u_AB	LNR	1.706	2.522	linker	0.785	1.159	sep	0.785	sep	x <= 2.5
B	104	16	0.63	-0.72	-0.13	-0.63	sep	4k0u_AB	LNR	1.706	2.522	linker	0.785	1.159	sep	0.785	sep	x <= 2.5
B	102	14	3.05	-0.52	0.51	-0.08	sep	4k0u_AB	LNR	1.706	2.522	linker	0.785	1.159	sep	0.785	sep	x <= 2.5
B	183	15	0.99	0.32	0.32	0.39	sep	4rs9_AB	LNR	15.197	9.605	linker	2.35	1.737	sep	2.35	sep	x <= 2.5
B	101	18	1.79	0.47	1.77	0.47	sep	4k0u_AB	LNR	1.706	2.522	linker	0.785	1.159	sep	0.785	sep	x <= 2.5
B	184	5	2.83	-0.4	3.29	-0.15	sep	4rs9_AB	LNR	15.197	9.605	linker	2.35	1.737	sep	2.35	sep	x <= 2.5
B	187	9	0.67	-0.56	-0.44	-0.45	sep	4rs9_AB	LNR	15.197	9.605	linker	2.35	1.737	sep	2.35	sep	x <= 2.5
A	298	9	0.0	0.0	0.0	-0.59	sep	5lm1_AB	LNR	18.283	9.483	linker	1.277	0.851	sep	1.277	sep	x <= 2.5
A	296	10	0.0	0.0	0.52	2.97	sep	5lm1_AB	LNR	18.283	9.483	linker	1.277	0.851	sep	1.277	sep	x <= 2.5
A	135	9	0.0	0.0	0.08	-0.38	sep	5lm1_AB	LNR	18.283	9.483	linker	1.277	0.851	sep	1.277	sep	x <= 2.5
B	349	10	2.13	0.15	2.79	0.05	sep	5lm1_AB	LNR	18.283	9.483	linker	1.277	0.851	sep	1.277	sep	x <= 2.5
B	346	5	4.7	-1.08	4.88	-0.9	sep	5lm1_AB	LNR	18.283	9.483	linker	1.277	0.851	sep	1.277	sep	x <= 2.5
B	345	16	0.63	-0.23	-0.01	-0.24	sep	5lm1_AB	LNR	18.283	9.483	linker	1.277	0.851	sep	1.277	sep	x <= 2.5
B	344	10	1.57	0.97	1.74	0.77	sep	5lm1_AB	LNR	18.283	9.483	linker	1.277	0.851	sep	1.277	sep	x <= 2.5
B	343	16	0.0	-0.4	0.0	0.0	sep	5lm1_AB	LNR	18.283	9.483	linker	1.277	0.851	sep	1.277	sep	x <= 2.5
B	342	9	0.06	-0.65	0.08	-0.54	sep	5lm1_AB	LNR	18.283	9.483	linker	1.277	0.851	sep	1.277	sep	x <= 2.5
B	341	8	1.71	-0.62	2.48	-0.59	sep	5lm1_AB	LNR	18.283	9.483	linker	1.277	0.851	sep	1.277	sep	x <= 2.5
B	340	12	-0.02	-0.12	0.0	0.0	sep	5lm1_AB	LNR	18.283	9.483	linker	1.277	0.851	sep	1.277	sep	x <= 2.5
A	310	10	0.33	3.03	0.41	3.12	sep	5lm1_AB	LNR	18.283	9.483	linker	1.277	0.851	sep	1.277	sep	x <= 2.5
A	309	3	-0.21	-0.26	-0.11	-1.25	sep	5lm1_AB	LNR	18.283	9.483	linker	1.277	0.851	sep	1.277	sep	x <= 2.5
A	307	20	0.43	3.69	0.46	4.25	sep	5lm1_AB	LNR	18.283	9.483	linker	1.277	0.851	sep	1.277	sep	x <= 2.5
A	306	5	2.76	1.6	2.69	1.64	sep	5lm1_AB	LNR	18.283	9.483	linker	1.277	0.851	sep	1.277	sep	x <= 2.5
A	302	4	-0.11	0.04	0.0	0.0	sep	5lm1_AB	LNR	18.283	9.483	linker	1.277	0.851	sep	1.277	sep	x <= 2.5
A	299	9	1.65	-0.15	1.65	-0.07	sep	5lm1_AB	LNR	18.283	9.483	linker	1.277	0.851	sep	1.277	sep	x <= 2.5
A	295	3	-0.11	-1.13	-0.22	-1.13	sep	5lm1_AB	LNR	18.283	9.483	linker	1.277	0.851	sep	1.277	sep	x <= 2.5
A	143	10	0.6	2.09	0.92	2.17	sep	5lm1_AB	LNR	18.283	9.483	linker	1.277	0.851	sep	1.277	sep	x <= 2.5
A	142	4	-0.06	-0.17	0.0	-1.07	sep	5lm1_AB	LNR	18.283	9.483	linker	1.277	0.851	sep	1.277	sep	x <= 2.5
A	139	17	0.9	0.61	0.89	0.12	sep	5lm1_AB	LNR	18.283	9.483	linker	1.277	0.851	sep	1.277	sep	x <= 2.5
A	132	18	0.72	0.42	0.71	0.56	sep	5lm1_AB	LNR	18.283	9.483	linker	1.277	0.851	sep	1.277	sep	x <= 2.5
B	178	9	0.0	0.0	0.02	-0.47	sep	4rs9_AB	LNR	15.197	9.605	linker	2.35	1.737	sep	2.35	sep	x <= 2.5
A	74	10	0.0	0.0	0.06	0.51	sep	4rs9_AB	LNR	15.197	9.605	linker	2.35	1.737	sep	2.35	sep	x <= 2.5
A	5	4	0.0	0.0	-0.07	-0.43	sep	4rs9_AB	LNR	15.197	9.605	linker	2.35	1.737	sep	2.35	sep	x <= 2.5
B	189	9	0.16	-0.38	0.0	0.0	sep	4rs9_AB	LNR	15.197	9.605	linker	2.35	1.737	sep	2.35	sep	x <= 2.5
B	188	15	3.73	-0.09	0.21	-0.07	sep	4rs9_AB	LNR	15.197	9.605	linker	2.35	1.737	sep	2.35	sep	x <= 2.5
B	185	10	1.74	0.99	1.6	1.14	sep	4rs9_AB	LNR	15.197	9.605	linker	2.35	1.737	sep	2.35	sep	x <= 2.5
B	100	14	0.01	-0.68	0.17	-0.72	sep	4k0u_AB	LNR	1.706	2.522	linker	0.785	1.159	sep	0.785	sep	x <= 2.5
B	99	15	0.0	-0.16	0.0	0.0	sep	4k0u_AB	LNR	1.706	2.522	linker	0.785	1.159	sep	0.785	sep	x <= 2.5
B	98	5	2.96	-0.37	3.19	-0.25	sep	4k0u_AB	LNR	1.706	2.522	linker	0.785	1.159	sep	0.785	sep	x <= 2.5
B	232	10	1.39	0.36	1.27	0.62	sep	3ufm_AB	LNR	26.638	11.737	linker	0.539	1.076	sep	0.539	sep	x <= 2.5
B	231	3	0.74	-0.55	0.0	0.0	sep	3ufm_AB	LNR	26.638	11.737	linker	0.539	1.076	sep	0.539	sep	x <= 2.5
A	144	19	2.65	6.65	0.0	0.0	sep	3ufm_AB	LNR	26.638	11.737	linker	0.539	1.076	sep	0.539	sep	x <= 2.5
A	48	5	1.07	2.77	0.88	2.79	sep	3ufm_AB	LNR	26.638	11.737	linker	0.539	1.076	sep	0.539	sep	x <= 2.5
A	47	18	0.44	1.92	0.28	1.73	sep	3ufm_AB	LNR	26.638	11.737	linker	0.539	1.076	sep	0.539	sep	x <= 2.5
A	35	15	1.94	3.13	1.16	2.24	sep	3ufm_AB	LNR	26.638	11.737	linker	0.539	1.076	sep	0.539	sep	x <= 2.5
A	32	15	1.13	-0.12	0.02	0.31	sep	3ufm_AB	LNR	26.638	11.737	linker	0.539	1.076	sep	0.539	sep	x <= 2.5
A	31	10	0.56	2.47	0.7	2.53	sep	3ufm_AB	LNR	26.638	11.737	linker	0.539	1.076	sep	0.539	sep	x <= 2.5
A	28	17	0.43	0.11	0.37	0.11	sep	3ufm_AB	LNR	26.638	11.737	linker	0.539	1.076	sep	0.539	sep	x <= 2.5
A	24	5	0.68	3.75	0.51	3.52	sep	3ufm_AB	LNR	26.638	11.737	linker	0.539	1.076	sep	0.539	sep	x <= 2.5
A	2	8	0.62	1.41	0.55	1.15	sep	3ufm_AB	LNR	26.638	11.737	linker	0.539	1.076	sep	0.539	sep	x <= 2.5
A	562	14	0.0	0.0	0.13	-0.8	sep	3t6j_AB	LNR	3.693	3.289	linker	1.392	1.54	sep	1.392	sep	x <= 2.5
A	503	4	0.0	0.0	0.1	4.69	sep	3t6j_AB	LNR	3.693	3.289	linker	1.392	1.54	sep	1.392	sep	x <= 2.5
A	328	4	0.0	0.0	-0.03	-0.27	sep	3t6j_AB	LNR	3.693	3.289	linker	1.392	1.54	sep	1.392	sep	x <= 2.5
A	108	5	0.0	0.0	0.99	-0.63	sep	3t6j_AB	LNR	3.693	3.289	linker	1.392	1.54	sep	1.392	sep	x <= 2.5
B	727	19	4.27	-1.39	1.69	-1.68	sep	3t6j_AB	LNR	3.693	3.289	linker	1.392	1.54	sep	1.392	sep	x <= 2.5
B	725	20	3.17	0.11	7.65	-0.3	sep	3t6j_AB	LNR	3.693	3.289	linker	1.392	1.54	sep	1.392	sep	x <= 2.5
B	724	18	0.92	0.46	0.29	0.45	sep	3t6j_AB	LNR	3.693	3.289	linker	1.392	1.54	sep	1.392	sep	x <= 2.5
B	723	18	0.59	-0.16	-0.25	0.3	sep	3t6j_AB	LNR	3.693	3.289	linker	1.392	1.54	sep	1.392	sep	x <= 2.5
A	666	9	0.34	-0.51	0.0	0.0	sep	3t6j_AB	LNR	3.693	3.289	linker	1.392	1.54	sep	1.392	sep	x <= 2.5
A	665	15	0.88	0.23	-0.29	-1.18	sep	3t6j_AB	LNR	3.693	3.289	linker	1.392	1.54	sep	1.392	sep	x <= 2.5
A	568	15	0.1	0.63	2.34	0.51	sep	3t6j_AB	LNR	3.693	3.289	linker	1.392	1.54	sep	1.392	sep	x <= 2.5
A	564	7	1.59	0.28	1.58	-0.07	sep	3t6j_AB	LNR	3.693	3.289	linker	1.392	1.54	sep	1.392	sep	x <= 2.5
A	508	4	0.08	1.68	2.95	1.97	sep	3t6j_AB	LNR	3.693	3.289	linker	1.392	1.54	sep	1.392	sep	x <= 2.5
A	504	4	0.37	2.3	-0.53	0.55	sep	3t6j_AB	LNR	3.693	3.289	linker	1.392	1.54	sep	1.392	sep	x <= 2.5
A	451	7	0.13	1.49	-0.07	2.69	sep	3t6j_AB	LNR	3.693	3.289	linker	1.392	1.54	sep	1.392	sep	x <= 2.5
A	446	7	0.78	1.89	0.81	1.92	sep	3t6j_AB	LNR	3.693	3.289	linker	1.392	1.54	sep	1.392	sep	x <= 2.5
B	234	5	3.93	0.16	3.69	0.35	sep	3ufm_AB	LNR	26.638	11.737	linker	0.539	1.076	sep	0.539	sep	x <= 2.5
A	156	20	0.82	1.44	0.6	1.45	sep	4bta_AC	LNR	1.803	1.241	linker	1.693	1.213	sep	1.693	sep	x <= 2.5
A	190	3	-0.01	-0.32	-0.03	-1.89	sep	4bta_AC	LNR	1.803	1.241	linker	1.693	1.213	sep	1.693	sep	x <= 2.5
A	191	20	1.37	1.9	1.02	1.66	sep	4bta_AC	LNR	1.803	1.241	linker	1.693	1.213	sep	1.693	sep	x <= 2.5
B	97	17	0.6	0.03	0.79	-0.03	sep	4k0u_AB	LNR	1.706	2.522	linker	0.785	1.159	sep	0.785	sep	x <= 2.5
B	96	15	-0.01	-0.18	0.14	-0.33	sep	4k0u_AB	LNR	1.706	2.522	linker	0.785	1.159	sep	0.785	sep	x <= 2.5
A	88	5	0.22	3.76	0.22	3.73	sep	4k0u_AB	LNR	1.706	2.522	linker	0.785	1.159	sep	0.785	sep	x <= 2.5
A	84	17	1.71	0.31	0.02	0.58	sep	4k0u_AB	LNR	1.706	2.522	linker	0.785	1.159	sep	0.785	sep	x <= 2.5
A	81	5	2.06	2.44	1.82	2.21	sep	4k0u_AB	LNR	1.706	2.522	linker	0.785	1.159	sep	0.785	sep	x <= 2.5
A	80	16	0.33	-0.78	0.04	-0.65	sep	4k0u_AB	LNR	1.706	2.522	linker	0.785	1.159	sep	0.785	sep	x <= 2.5
A	77	14	0.6	1.86	0.56	1.9	sep	4k0u_AB	LNR	1.706	2.522	linker	0.785	1.159	sep	0.785	sep	x <= 2.5
A	72	17	0.24	0.98	0.35	0.36	sep	4k0u_AB	LNR	1.706	2.522	linker	0.785	1.159	sep	0.785	sep	x <= 2.5
A	70	3	1.23	-0.72	0.95	-0.29	sep	4k0u_AB	LNR	1.706	2.522	linker	0.785	1.159	sep	0.785	sep	x <= 2.5
A	67	10	1.63	2.19	1.5	2.33	sep	4k0u_AB	LNR	1.706	2.522	linker	0.785	1.159	sep	0.785	sep	x <= 2.5
A	63	10	0.61	1.86	0.78	1.83	sep	4k0u_AB	LNR	1.706	2.522	linker	0.785	1.159	sep	0.785	sep	x <= 2.5
A	48	19	0.48	3.8	0.61	3.52	sep	4k0u_AB	LNR	1.706	2.522	linker	0.785	1.159	sep	0.785	sep	x <= 2.5
A	46	9	0.19	0.27	0.32	0.27	sep	4k0u_AB	LNR	1.706	2.522	linker	0.785	1.159	sep	0.785	sep	x <= 2.5
A	110	20	0.74	2.44	0.0	0.0	sep	5onp_AB	LNR	6.757	3.076	linker	2.496	1.211	sep	2.496	sep	x <= 2.5
A	42	18	0.18	1.0	0.22	1.29	sep	4k0u_AB	LNR	1.706	2.522	linker	0.785	1.159	sep	0.785	sep	x <= 2.5
A	12	16	0.5	-0.76	-0.33	-0.72	sep	4k0u_AB	LNR	1.706	2.522	linker	0.785	1.159	sep	0.785	sep	x <= 2.5
A	10	10	0.35	3.16	0.36	3.27	sep	4k0u_AB	LNR	1.706	2.522	linker	0.785	1.159	sep	0.785	sep	x <= 2.5
A	9	14	1.13	-0.36	1.1	-0.07	sep	4k0u_AB	LNR	1.706	2.522	linker	0.785	1.159	sep	0.785	sep	x <= 2.5
A	8	16	-0.01	-0.65	-0.02	-0.67	sep	4k0u_AB	LNR	1.706	2.522	linker	0.785	1.159	sep	0.785	sep	x <= 2.5
A	227	9	0.0	0.0	0.05	-0.35	sep	4bta_AC	LNR	1.803	1.241	linker	1.693	1.213	sep	1.693	sep	x <= 2.5
A	232	8	0.06	1.54	0.1	0.85	sep	4bta_AC	LNR	1.803	1.241	linker	1.693	1.213	sep	1.693	sep	x <= 2.5
A	231	20	1.13	0.13	1.21	-0.12	sep	4bta_AC	LNR	1.803	1.241	linker	1.693	1.213	sep	1.693	sep	x <= 2.5
A	229	5	0.39	3.9	0.45	3.61	sep	4bta_AC	LNR	1.803	1.241	linker	1.693	1.213	sep	1.693	sep	x <= 2.5
A	228	20	3.1	2.08	2.7	1.41	sep	4bta_AC	LNR	1.803	1.241	linker	1.693	1.213	sep	1.693	sep	x <= 2.5
A	225	12	0.16	-0.33	0.38	-0.33	sep	4bta_AC	LNR	1.803	1.241	linker	1.693	1.213	sep	1.693	sep	x <= 2.5
A	221	15	0.67	0.64	1.57	-0.63	sep	4bta_AC	LNR	1.803	1.241	linker	1.693	1.213	sep	1.693	sep	x <= 2.5
A	197	20	1.93	1.8	1.42	1.63	sep	4bta_AC	LNR	1.803	1.241	linker	1.693	1.213	sep	1.693	sep	x <= 2.5
A	194	20	2.0	1.13	2.42	1.08	sep	4bta_AC	LNR	1.803	1.241	linker	1.693	1.213	sep	1.693	sep	x <= 2.5
A	13	10	1.77	1.82	1.65	1.99	sep	4k0u_AB	LNR	1.706	2.522	linker	0.785	1.159	sep	0.785	sep	x <= 2.5
A	58	16	-0.03	0.3	0.0	0.0	linker	5l9b_AC	LNR	0.828	1.48	linker	0.905	1.467	sep	0.828	linker	x <= 2.5
B	270	15	2.91	-0.58	2.72	-0.38	sep	2c3i_BA	Non-motif	1.427	1.975	linker	1.082	1.675	sep	1.082	sep	x <= 2.5
A	56	14	0.02	1.07	0.0	0.0	linker	5l9b_AC	LNR	0.828	1.48	linker	0.905	1.467	sep	0.828	linker	x <= 2.5
B	183	8	1.51	0.06	1.47	0.08	linker	2v8x_AB	LNR	0.72	0.996	linker	0.77	1.033	sep	0.72	linker	x <= 2.5
B	182	15	0.62	-0.1	0.4	0.05	linker	2v8x_AB	LNR	0.72	0.996	linker	0.77	1.033	sep	0.72	linker	x <= 2.5
A	155	15	1.5	0.66	1.15	1.48	linker	2v8x_AB	LNR	0.72	0.996	linker	0.77	1.033	sep	0.72	linker	x <= 2.5
A	116	3	0.14	-1.09	-0.26	-1.01	linker	2v8x_AB	LNR	0.72	0.996	linker	0.77	1.033	sep	0.72	linker	x <= 2.5
A	110	16	0.28	-0.14	1.03	0.1	linker	2v8x_AB	LNR	0.72	0.996	linker	0.77	1.033	sep	0.72	linker	x <= 2.5
A	109	4	0.09	0.23	0.33	-0.04	linker	2v8x_AB	LNR	0.72	0.996	linker	0.77	1.033	sep	0.72	linker	x <= 2.5
A	107	8	0.48	2.69	0.53	2.6	linker	2v8x_AB	LNR	0.72	0.996	linker	0.77	1.033	sep	0.72	linker	x <= 2.5
A	104	10	1.25	1.74	1.09	1.79	linker	2v8x_AB	LNR	0.72	0.996	linker	0.77	1.033	sep	0.72	linker	x <= 2.5
A	101	4	2.5	0.39	1.01	0.89	linker	2v8x_AB	LNR	0.72	0.996	linker	0.77	1.033	sep	0.72	linker	x <= 2.5
A	100	10	0.23	2.12	0.0	0.0	linker	2v8x_AB	LNR	0.72	0.996	linker	0.77	1.033	sep	0.72	linker	x <= 2.5
A	46	12	1.12	-0.14	0.0	0.0	linker	2v8x_AB	LNR	0.72	0.996	linker	0.77	1.033	sep	0.72	linker	x <= 2.5
A	42	19	2.83	1.76	2.75	1.38	linker	2v8x_AB	LNR	0.72	0.996	linker	0.77	1.033	sep	0.72	linker	x <= 2.5
A	38	18	1.18	0.48	1.16	0.52	linker	2v8x_AB	LNR	0.72	0.996	linker	0.77	1.033	sep	0.72	linker	x <= 2.5
A	9	14	1.79	-0.91	1.73	-0.82	linker	2v8x_AB	LNR	0.72	0.996	linker	0.77	1.033	sep	0.72	linker	x <= 2.5
A	8	10	0.41	3.58	0.44	3.45	linker	2v8x_AB	LNR	0.72	0.996	linker	0.77	1.033	sep	0.72	linker	x <= 2.5
A	6	7	0.57	0.82	0.59	0.48	linker	2v8x_AB	LNR	0.72	0.996	linker	0.77	1.033	sep	0.72	linker	x <= 2.5
A	83	12	0.0	0.0	0.0	0.46	linker	2cnz_AB	LNR	0.472	1.029	linker	0.551	1.055	sep	0.472	linker	x <= 2.5
B	142	16	-0.05	-0.34	0.0	0.0	linker	2cnz_AB	LNR	0.472	1.029	linker	0.551	1.055	sep	0.472	linker	x <= 2.5
B	141	16	-0.05	-0.05	0.77	-0.16	linker	2cnz_AB	LNR	0.472	1.029	linker	0.551	1.055	sep	0.472	linker	x <= 2.5
B	140	5	5.12	-0.33	4.95	-0.27	linker	2cnz_AB	LNR	0.472	1.029	linker	0.551	1.055	sep	0.472	linker	x <= 2.5
B	139	18	0.51	0.88	0.47	0.88	linker	2cnz_AB	LNR	0.472	1.029	linker	0.551	1.055	sep	0.472	linker	x <= 2.5
B	184	8	0.93	0.53	0.86	0.54	linker	2v8x_AB	LNR	0.72	0.996	linker	0.77	1.033	sep	0.72	linker	x <= 2.5
B	138	8	2.77	0.44	2.97	0.62	linker	2cnz_AB	LNR	0.472	1.029	linker	0.551	1.055	sep	0.472	linker	x <= 2.5
B	185	20	2.98	0.78	3.28	0.69	linker	2v8x_AB	LNR	0.72	0.996	linker	0.77	1.033	sep	0.72	linker	x <= 2.5
B	187	15	1.63	-0.38	1.38	-0.32	linker	2v8x_AB	LNR	0.72	0.996	linker	0.77	1.033	sep	0.72	linker	x <= 2.5
A	373	18	0.66	1.82	0.71	1.41	linker	2xyi_AB	LNR	0.733	1.359	linker	0.802	1.467	sep	0.733	linker	x <= 2.5
A	372	12	0.45	-0.62	0.12	-0.61	linker	2xyi_AB	LNR	0.733	1.359	linker	0.802	1.467	sep	0.733	linker	x <= 2.5
A	334	8	0.73	1.98	0.89	1.82	linker	2xyi_AB	LNR	0.733	1.359	linker	0.802	1.467	sep	0.733	linker	x <= 2.5
A	333	5	0.67	3.7	0.72	3.09	linker	2xyi_AB	LNR	0.733	1.359	linker	0.802	1.467	sep	0.733	linker	x <= 2.5
A	331	10	0.58	3.23	0.55	3.13	linker	2xyi_AB	LNR	0.733	1.359	linker	0.802	1.467	sep	0.733	linker	x <= 2.5
A	326	3	0.99	-0.78	-1.34	-0.7	linker	2xyi_AB	LNR	0.733	1.359	linker	0.802	1.467	sep	0.733	linker	x <= 2.5
A	323	3	1.39	-0.79	-0.29	-0.72	linker	2xyi_AB	LNR	0.733	1.359	linker	0.802	1.467	sep	0.733	linker	x <= 2.5
A	319	14	0.21	1.89	0.11	0.94	linker	2xyi_AB	LNR	0.733	1.359	linker	0.802	1.467	sep	0.733	linker	x <= 2.5
A	306	15	0.1	0.43	0.06	0.47	linker	2xyi_AB	LNR	0.733	1.359	linker	0.802	1.467	sep	0.733	linker	x <= 2.5
A	25	10	2.35	1.58	1.77	1.79	linker	2xyi_AB	LNR	0.733	1.359	linker	0.802	1.467	sep	0.733	linker	x <= 2.5
A	24	5	0.5	-0.37	0.27	-0.16	linker	2xyi_AB	LNR	0.733	1.359	linker	0.802	1.467	sep	0.733	linker	x <= 2.5
A	57	9	-0.28	-0.15	0.11	-0.77	linker	5l9b_AC	LNR	0.828	1.48	linker	0.905	1.467	sep	0.828	linker	x <= 2.5
A	21	12	1.34	0.13	1.24	0.01	linker	2xyi_AB	LNR	0.733	1.359	linker	0.802	1.467	sep	0.733	linker	x <= 2.5
A	18	19	0.33	4.41	0.25	3.92	linker	2xyi_AB	LNR	0.733	1.359	linker	0.802	1.467	sep	0.733	linker	x <= 2.5
A	17	8	0.56	0.2	0.69	0.17	linker	2xyi_AB	LNR	0.733	1.359	linker	0.802	1.467	sep	0.733	linker	x <= 2.5
A	14	4	0.05	-0.52	0.1	-0.11	linker	2xyi_AB	LNR	0.733	1.359	linker	0.802	1.467	sep	0.733	linker	x <= 2.5
B	194	15	0.12	-0.07	0.31	-0.39	linker	2v8x_AB	LNR	0.72	0.996	linker	0.77	1.033	sep	0.72	linker	x <= 2.5
B	193	2	-0.15	5.69	-0.14	5.47	linker	2v8x_AB	LNR	0.72	0.996	linker	0.77	1.033	sep	0.72	linker	x <= 2.5
B	191	11	0.59	0.22	0.41	0.36	linker	2v8x_AB	LNR	0.72	0.996	linker	0.77	1.033	sep	0.72	linker	x <= 2.5
B	190	10	2.12	1.24	2.2	1.22	linker	2v8x_AB	LNR	0.72	0.996	linker	0.77	1.033	sep	0.72	linker	x <= 2.5
B	189	5	0.91	-0.13	0.82	0.39	linker	2v8x_AB	LNR	0.72	0.996	linker	0.77	1.033	sep	0.72	linker	x <= 2.5
B	186	3	0.55	-0.97	0.25	-1.01	linker	2v8x_AB	LNR	0.72	0.996	linker	0.77	1.033	sep	0.72	linker	x <= 2.5
B	137	3	0.38	-0.7	0.27	-0.66	linker	2cnz_AB	LNR	0.472	1.029	linker	0.551	1.055	sep	0.472	linker	x <= 2.5
B	135	16	0.27	-0.2	0.56	-0.23	linker	2cnz_AB	LNR	0.472	1.029	linker	0.551	1.055	sep	0.472	linker	x <= 2.5
B	134	9	0.91	-0.42	0.75	-0.4	linker	2cnz_AB	LNR	0.472	1.029	linker	0.551	1.055	sep	0.472	linker	x <= 2.5
A	23	8	0.71	2.72	0.7	2.76	linker	2cnz_AB	LNR	0.472	1.029	linker	0.551	1.055	sep	0.472	linker	x <= 2.5
A	17	12	0.19	1.06	0.19	0.73	linker	2cnz_AB	LNR	0.472	1.029	linker	0.551	1.055	sep	0.472	linker	x <= 2.5
A	13	9	0.5	-0.4	0.71	-0.29	linker	2cnz_AB	LNR	0.472	1.029	linker	0.551	1.055	sep	0.472	linker	x <= 2.5
A	12	10	1.21	1.93	1.15	1.93	linker	2cnz_AB	LNR	0.472	1.029	linker	0.551	1.055	sep	0.472	linker	x <= 2.5
A	6	10	1.04	2.74	1.11	2.89	linker	2cnz_AB	LNR	0.472	1.029	linker	0.551	1.055	sep	0.472	linker	x <= 2.5
A	4	18	0.45	2.1	0.42	2.22	linker	2cnz_AB	LNR	0.472	1.029	linker	0.551	1.055	sep	0.472	linker	x <= 2.5
A	2	10	0.43	2.95	0.55	2.75	linker	2cnz_AB	LNR	0.472	1.029	linker	0.551	1.055	sep	0.472	linker	x <= 2.5
A	1	3	-0.04	-0.34	0.0	0.0	linker	2cnz_AB	LNR	0.472	1.029	linker	0.551	1.055	sep	0.472	linker	x <= 2.5
B	260	16	0.0	0.0	-0.01	-0.23	linker	1t5z_AB	LNR	1.3	1.985	linker	1.311	1.94	sep	1.3	linker	x <= 2.5
A	45	18	0.0	0.0	0.58	0.34	linker	1t5z_AB	LNR	1.3	1.985	linker	1.311	1.94	sep	1.3	linker	x <= 2.5
B	261	20	0.12	-1.79	1.73	0.29	linker	1t5z_AB	LNR	1.3	1.985	linker	1.311	1.94	sep	1.3	linker	x <= 2.5
B	258	5	3.22	-0.77	3.15	-0.87	linker	1t5z_AB	LNR	1.3	1.985	linker	1.311	1.94	sep	1.3	linker	x <= 2.5
B	257	10	1.28	0.5	1.67	0.54	linker	1t5z_AB	LNR	1.3	1.985	linker	1.311	1.94	sep	1.3	linker	x <= 2.5
B	255	9	0.05	-0.26	0.0	0.0	linker	1t5z_AB	LNR	1.3	1.985	linker	1.311	1.94	sep	1.3	linker	x <= 2.5
B	254	5	3.6	-0.55	2.78	-0.35	linker	1t5z_AB	LNR	1.3	1.985	linker	1.311	1.94	sep	1.3	linker	x <= 2.5
B	253	9	0.32	-0.56	-4.57	-0.54	linker	1t5z_AB	LNR	1.3	1.985	linker	1.311	1.94	sep	1.3	linker	x <= 2.5
B	251	16	1.19	-0.29	-0.49	-0.3	linker	1t5z_AB	LNR	1.3	1.985	linker	1.311	1.94	sep	1.3	linker	x <= 2.5
A	234	14	1.37	0.71	0.0	0.0	linker	1t5z_AB	LNR	1.3	1.985	linker	1.311	1.94	sep	1.3	linker	x <= 2.5
A	233	18	0.19	0.46	0.0	0.0	linker	1t5z_AB	LNR	1.3	1.985	linker	1.311	1.94	sep	1.3	linker	x <= 2.5
A	230	8	0.46	2.09	0.0	0.0	linker	1t5z_AB	LNR	1.3	1.985	linker	1.311	1.94	sep	1.3	linker	x <= 2.5
A	229	4	3.22	-0.53	-0.65	-0.41	linker	1t5z_AB	LNR	1.3	1.985	linker	1.311	1.94	sep	1.3	linker	x <= 2.5
A	33	10	0.64	1.7	0.47	1.68	linker	2cnz_AB	LNR	0.472	1.029	linker	0.551	1.055	sep	0.472	linker	x <= 2.5
A	36	5	0.0	4.5	0.0	4.62	linker	2cnz_AB	LNR	0.472	1.029	linker	0.551	1.055	sep	0.472	linker	x <= 2.5
A	41	8	0.19	1.11	0.3	1.1	linker	2cnz_AB	LNR	0.472	1.029	linker	0.551	1.055	sep	0.472	linker	x <= 2.5
A	58	9	0.54	0.09	0.46	0.06	linker	2cnz_AB	LNR	0.472	1.029	linker	0.551	1.055	sep	0.472	linker	x <= 2.5
B	133	14	0.85	-0.78	0.51	-0.74	linker	2cnz_AB	LNR	0.472	1.029	linker	0.551	1.055	sep	0.472	linker	x <= 2.5
B	132	14	1.1	-0.67	1.79	-0.57	linker	2cnz_AB	LNR	0.472	1.029	linker	0.551	1.055	sep	0.472	linker	x <= 2.5
B	131	4	0.36	-0.47	-0.01	-0.31	linker	2cnz_AB	LNR	0.472	1.029	linker	0.551	1.055	sep	0.472	linker	x <= 2.5
B	130	16	0.74	-0.34	0.61	-0.2	linker	2cnz_AB	LNR	0.472	1.029	linker	0.551	1.055	sep	0.472	linker	x <= 2.5
B	127	10	1.27	0.48	0.99	0.42	linker	2cnz_AB	LNR	0.472	1.029	linker	0.551	1.055	sep	0.472	linker	x <= 2.5
B	126	5	5.54	-1.2	5.63	-1.29	linker	2cnz_AB	LNR	0.472	1.029	linker	0.551	1.055	sep	0.472	linker	x <= 2.5
B	125	16	-0.03	-0.3	-0.04	-0.26	linker	2cnz_AB	LNR	0.472	1.029	linker	0.551	1.055	sep	0.472	linker	x <= 2.5
A	122	14	0.06	0.33	0.1	-0.32	linker	2cnz_AB	LNR	0.472	1.029	linker	0.551	1.055	sep	0.472	linker	x <= 2.5
A	121	20	2.2	2.05	4.37	2.72	linker	2cnz_AB	LNR	0.472	1.029	linker	0.551	1.055	sep	0.472	linker	x <= 2.5
A	119	18	1.27	1.56	1.14	1.75	linker	2cnz_AB	LNR	0.472	1.029	linker	0.551	1.055	sep	0.472	linker	x <= 2.5
A	376	3	-0.13	-1.82	0.21	-0.9	linker	2xyi_AB	LNR	0.733	1.359	linker	0.802	1.467	sep	0.733	linker	x <= 2.5
A	118	18	0.17	2.67	0.28	2.81	linker	2cnz_AB	LNR	0.472	1.029	linker	0.551	1.055	sep	0.472	linker	x <= 2.5
A	116	10	0.15	2.89	0.12	3.19	linker	2cnz_AB	LNR	0.472	1.029	linker	0.551	1.055	sep	0.472	linker	x <= 2.5
A	115	17	0.57	0.72	1.0	0.69	linker	2cnz_AB	LNR	0.472	1.029	linker	0.551	1.055	sep	0.472	linker	x <= 2.5
A	114	8	0.47	2.52	1.18	1.9	linker	2cnz_AB	LNR	0.472	1.029	linker	0.551	1.055	sep	0.472	linker	x <= 2.5
A	112	20	1.01	4.47	1.05	5.44	linker	2cnz_AB	LNR	0.472	1.029	linker	0.551	1.055	sep	0.472	linker	x <= 2.5
A	111	17	0.43	0.56	0.39	0.59	linker	2cnz_AB	LNR	0.472	1.029	linker	0.551	1.055	sep	0.472	linker	x <= 2.5
A	110	3	-0.03	2.41	-0.05	2.56	linker	2cnz_AB	LNR	0.472	1.029	linker	0.551	1.055	sep	0.472	linker	x <= 2.5
A	107	18	0.56	2.24	0.51	2.08	linker	2cnz_AB	LNR	0.472	1.029	linker	0.551	1.055	sep	0.472	linker	x <= 2.5
A	87	19	0.6	4.19	0.72	4.75	linker	2cnz_AB	LNR	0.472	1.029	linker	0.551	1.055	sep	0.472	linker	x <= 2.5
A	82	19	2.62	0.49	2.45	0.87	linker	2cnz_AB	LNR	0.472	1.029	linker	0.551	1.055	sep	0.472	linker	x <= 2.5
A	80	4	-0.01	0.33	2.49	0.6	linker	2cnz_AB	LNR	0.472	1.029	linker	0.551	1.055	sep	0.472	linker	x <= 2.5
A	117	3	0.13	-1.31	-0.47	-1.15	linker	2cnz_AB	LNR	0.472	1.029	linker	0.551	1.055	sep	0.472	linker	x <= 2.5
A	226	11	0.71	0.68	0.79	0.43	linker	1t5z_AB	LNR	1.3	1.985	linker	1.311	1.94	sep	1.3	linker	x <= 2.5
B	378	9	0.94	-0.58	0.17	-0.68	linker	2xyi_AB	LNR	0.733	1.359	linker	0.802	1.467	sep	0.733	linker	x <= 2.5
B	382	15	0.52	0.27	1.88	-0.09	linker	2xyi_AB	LNR	0.733	1.359	linker	0.802	1.467	sep	0.733	linker	x <= 2.5
A	94	5	2.29	2.11	1.84	2.09	linker	3n55_AB	LNR	1.086	1.421	linker	3.611	3.374	sep	1.086	linker	x <= 2.5
A	93	9	0.47	-2.51	-0.05	-0.39	linker	3n55_AB	LNR	1.086	1.421	linker	3.611	3.374	sep	1.086	linker	x <= 2.5
A	92	17	0.31	1.36	0.42	1.84	linker	3n55_AB	LNR	1.086	1.421	linker	3.611	3.374	sep	1.086	linker	x <= 2.5
A	91	17	0.58	0.47	0.55	0.65	linker	3n55_AB	LNR	1.086	1.421	linker	3.611	3.374	sep	1.086	linker	x <= 2.5
A	87	9	0.37	0.5	0.0	0.0	linker	3n55_AB	LNR	1.086	1.421	linker	3.611	3.374	sep	1.086	linker	x <= 2.5
A	84	3	1.69	0.18	0.6	0.24	linker	3n55_AB	LNR	1.086	1.421	linker	3.611	3.374	sep	1.086	linker	x <= 2.5
A	68	8	0.55	2.8	0.33	2.84	linker	3n55_AB	LNR	1.086	1.421	linker	3.611	3.374	sep	1.086	linker	x <= 2.5
A	67	8	0.88	1.66	0.0	0.0	linker	3n55_AB	LNR	1.086	1.421	linker	3.611	3.374	sep	1.086	linker	x <= 2.5
A	41	8	0.29	2.22	0.44	2.53	linker	3n55_AB	LNR	1.086	1.421	linker	3.611	3.374	sep	1.086	linker	x <= 2.5
A	37	14	0.0	-0.72	0.0	0.0	linker	3n55_AB	LNR	1.086	1.421	linker	3.611	3.374	sep	1.086	linker	x <= 2.5
A	36	17	0.08	0.79	0.28	0.66	linker	3n55_AB	LNR	1.086	1.421	linker	3.611	3.374	sep	1.086	linker	x <= 2.5
A	35	18	0.3	1.04	0.38	1.62	linker	3n55_AB	LNR	1.086	1.421	linker	3.611	3.374	sep	1.086	linker	x <= 2.5
A	34	17	0.34	0.35	0.56	0.54	linker	3n55_AB	LNR	1.086	1.421	linker	3.611	3.374	sep	1.086	linker	x <= 2.5
A	33	8	0.19	1.46	0.31	1.77	linker	3n55_AB	LNR	1.086	1.421	linker	3.611	3.374	sep	1.086	linker	x <= 2.5
A	32	3	1.59	-0.86	0.63	-0.84	linker	3n55_AB	LNR	1.086	1.421	linker	3.611	3.374	sep	1.086	linker	x <= 2.5
A	21	20	0.55	3.03	0.62	2.64	linker	3n55_AB	LNR	1.086	1.421	linker	3.611	3.374	sep	1.086	linker	x <= 2.5
A	64	3	0.0	0.0	-0.13	1.41	linker	3cvl_AB	LNR	0.858	0.865	linker	0.956	0.873	sep	0.858	linker	x <= 2.5
B	299	10	2.9	-0.04	2.9	-0.18	linker	3cvl_AB	LNR	0.858	0.865	linker	0.956	0.873	sep	0.858	linker	x <= 2.5
B	298	9	0.33	-0.38	0.61	-0.42	linker	3cvl_AB	LNR	0.858	0.865	linker	0.956	0.873	sep	0.858	linker	x <= 2.5
B	296	10	0.29	0.22	0.58	0.06	linker	3cvl_AB	LNR	0.858	0.865	linker	0.956	0.873	sep	0.858	linker	x <= 2.5
B	295	4	0.31	-0.28	0.45	-0.26	linker	3cvl_AB	LNR	0.858	0.865	linker	0.956	0.873	sep	0.858	linker	x <= 2.5
A	96	5	0.42	3.38	0.46	3.5	linker	3n55_AB	LNR	1.086	1.421	linker	3.611	3.374	sep	1.086	linker	x <= 2.5
A	225	12	1.16	-0.52	0.72	-0.35	linker	3cvl_AB	LNR	0.858	0.865	linker	0.956	0.873	sep	0.858	linker	x <= 2.5
B	113	14	0.87	-0.77	0.32	-0.8	linker	3n55_AB	LNR	1.086	1.421	linker	3.611	3.374	sep	1.086	linker	x <= 2.5
B	115	8	0.83	0.46	0.99	0.51	linker	3n55_AB	LNR	1.086	1.421	linker	3.611	3.374	sep	1.086	linker	x <= 2.5
A	33	16	0.0	1.54	0.0	0.0	linker	4cy3_AD	LNR	0.649	1.126	linker	3.594	3.341	sep	0.649	linker	x <= 2.5
A	18	16	-0.08	4.04	-0.12	3.36	linker	4cy3_AD	LNR	0.649	1.126	linker	3.594	3.341	sep	0.649	linker	x <= 2.5
A	20	8	0.0	0.0	-0.16	1.65	linker	3vxw_AB	LNR	0.606	1.15	linker	0.61	1.116	sep	0.606	linker	x <= 2.5
B	116	8	2.6	-0.16	2.8	0.01	linker	3vxw_AB	LNR	0.606	1.15	linker	0.61	1.116	sep	0.606	linker	x <= 2.5
B	114	14	-0.57	-0.59	0.73	-0.65	linker	3vxw_AB	LNR	0.606	1.15	linker	0.61	1.116	sep	0.606	linker	x <= 2.5
B	113	19	5.34	-1.25	4.51	-1.6	linker	3vxw_AB	LNR	0.606	1.15	linker	0.61	1.116	sep	0.606	linker	x <= 2.5
B	112	16	0.42	-0.45	0.51	-0.36	linker	3vxw_AB	LNR	0.606	1.15	linker	0.61	1.116	sep	0.606	linker	x <= 2.5
A	103	5	0.41	3.61	0.43	3.79	linker	3vxw_AB	LNR	0.606	1.15	linker	0.61	1.116	sep	0.606	linker	x <= 2.5
A	66	15	0.18	0.24	0.0	0.0	linker	3vxw_AB	LNR	0.606	1.15	linker	0.61	1.116	sep	0.606	linker	x <= 2.5
A	62	18	0.48	0.81	0.52	0.78	linker	3vxw_AB	LNR	0.606	1.15	linker	0.61	1.116	sep	0.606	linker	x <= 2.5
A	59	5	0.32	2.71	0.29	2.95	linker	3vxw_AB	LNR	0.606	1.15	linker	0.61	1.116	sep	0.606	linker	x <= 2.5
A	50	18	0.13	2.07	0.38	2.19	linker	3vxw_AB	LNR	0.606	1.15	linker	0.61	1.116	sep	0.606	linker	x <= 2.5
A	49	10	0.93	1.69	1.09	2.24	linker	3vxw_AB	LNR	0.606	1.15	linker	0.61	1.116	sep	0.606	linker	x <= 2.5
A	48	20	0.92	3.9	1.24	1.95	linker	3vxw_AB	LNR	0.606	1.15	linker	0.61	1.116	sep	0.606	linker	x <= 2.5
A	47	9	0.67	0.5	0.41	0.38	linker	3vxw_AB	LNR	0.606	1.15	linker	0.61	1.116	sep	0.606	linker	x <= 2.5
A	45	9	-0.8	-0.63	0.24	-0.42	linker	3vxw_AB	LNR	0.606	1.15	linker	0.61	1.116	sep	0.606	linker	x <= 2.5
A	27	15	0.01	2.11	0.0	1.15	linker	3vxw_AB	LNR	0.606	1.15	linker	0.61	1.116	sep	0.606	linker	x <= 2.5
A	16	4	0.02	-0.19	0.2	0.11	linker	3vxw_AB	LNR	0.606	1.15	linker	0.61	1.116	sep	0.606	linker	x <= 2.5
A	82	10	0.0	0.0	0.22	3.6	linker	3n55_AB	LNR	1.086	1.421	linker	3.611	3.374	sep	1.086	linker	x <= 2.5
B	117	15	0.27	0.25	0.31	-0.03	linker	3n55_AB	LNR	1.086	1.421	linker	3.611	3.374	sep	1.086	linker	x <= 2.5
B	116	12	3.87	-0.21	1.61	-0.23	linker	3n55_AB	LNR	1.086	1.421	linker	3.611	3.374	sep	1.086	linker	x <= 2.5
B	114	8	2.8	0.18	2.82	0.26	linker	3n55_AB	LNR	1.086	1.421	linker	3.611	3.374	sep	1.086	linker	x <= 2.5
A	221	18	0.83	0.84	1.05	0.9	linker	3cvl_AB	LNR	0.858	0.865	linker	0.956	0.873	sep	0.858	linker	x <= 2.5
A	218	12	2.65	3.52	1.74	2.62	linker	3cvl_AB	LNR	0.858	0.865	linker	0.956	0.873	sep	0.858	linker	x <= 2.5
A	217	20	0.94	1.18	1.04	1.56	linker	3cvl_AB	LNR	0.858	0.865	linker	0.956	0.873	sep	0.858	linker	x <= 2.5
A	146	9	1.47	-0.69	0.93	-0.69	linker	3c3o_AB	LNR	0.958	0.917	linker	0.975	0.912	sep	0.958	linker	x <= 2.5
A	145	10	0.16	3.0	0.16	3.26	linker	3c3o_AB	LNR	0.958	0.917	linker	0.975	0.912	sep	0.958	linker	x <= 2.5
A	142	3	1.1	-0.77	0.88	-1.61	linker	3c3o_AB	LNR	0.958	0.917	linker	0.975	0.912	sep	0.958	linker	x <= 2.5
A	207	17	0.0	0.0	0.1	1.55	linker	2z9i_AG	LNR	0.616	0.816	linker	0.652	0.721	sep	0.616	linker	x <= 2.5
A	202	10	0.0	0.0	0.21	3.01	linker	2z9i_AG	LNR	0.616	0.816	linker	0.652	0.721	sep	0.616	linker	x <= 2.5
A	201	16	0.0	0.0	0.06	-0.01	linker	2z9i_AG	LNR	0.616	0.816	linker	0.652	0.721	sep	0.616	linker	x <= 2.5
B	288	18	2.15	0.06	2.05	0.32	linker	2z9i_AG	LNR	0.616	0.816	linker	0.652	0.721	sep	0.616	linker	x <= 2.5
B	287	17	0.2	0.17	0.35	0.2	linker	2z9i_AG	LNR	0.616	0.816	linker	0.652	0.721	sep	0.616	linker	x <= 2.5
A	254	18	0.2	2.06	0.22	1.81	linker	2z9i_AG	LNR	0.616	0.816	linker	0.652	0.721	sep	0.616	linker	x <= 2.5
A	251	18	0.63	0.65	0.51	0.7	linker	2z9i_AG	LNR	0.616	0.816	linker	0.652	0.721	sep	0.616	linker	x <= 2.5
A	206	18	0.5	2.12	0.68	1.93	linker	2z9i_AG	LNR	0.616	0.816	linker	0.652	0.721	sep	0.616	linker	x <= 2.5
A	205	14	0.41	-0.48	0.32	-0.43	linker	2z9i_AG	LNR	0.616	0.816	linker	0.652	0.721	sep	0.616	linker	x <= 2.5
A	204	18	0.31	1.8	0.4	1.85	linker	2z9i_AG	LNR	0.616	0.816	linker	0.652	0.721	sep	0.616	linker	x <= 2.5
A	332	10	0.0	0.0	0.02	2.37	linker	2xyi_AB	LNR	0.733	1.359	linker	0.802	1.467	sep	0.733	linker	x <= 2.5
A	325	4	0.0	0.0	-0.05	-0.16	linker	2xyi_AB	LNR	0.733	1.359	linker	0.802	1.467	sep	0.733	linker	x <= 2.5
A	322	4	0.0	0.0	-1.87	-0.57	linker	2xyi_AB	LNR	0.733	1.359	linker	0.802	1.467	sep	0.733	linker	x <= 2.5
B	390	18	1.06	0.51	1.18	0.31	linker	2xyi_AB	LNR	0.733	1.359	linker	0.802	1.467	sep	0.733	linker	x <= 2.5
B	387	15	1.26	0.06	-0.69	0.48	linker	2xyi_AB	LNR	0.733	1.359	linker	0.802	1.467	sep	0.733	linker	x <= 2.5
B	386	15	3.7	-0.01	1.39	-0.12	linker	2xyi_AB	LNR	0.733	1.359	linker	0.802	1.467	sep	0.733	linker	x <= 2.5
B	384	10	1.49	0.89	1.2	0.67	linker	2xyi_AB	LNR	0.733	1.359	linker	0.802	1.467	sep	0.733	linker	x <= 2.5
B	383	15	1.64	-0.4	-1.65	-0.13	linker	2xyi_AB	LNR	0.733	1.359	linker	0.802	1.467	sep	0.733	linker	x <= 2.5
A	150	9	0.34	-0.62	0.0	0.0	linker	3c3o_AB	LNR	0.958	0.917	linker	0.975	0.912	sep	0.958	linker	x <= 2.5
A	153	14	0.11	1.11	0.2	0.81	linker	3c3o_AB	LNR	0.958	0.917	linker	0.975	0.912	sep	0.958	linker	x <= 2.5
A	198	5	2.29	1.58	2.22	1.41	linker	3c3o_AB	LNR	0.958	0.917	linker	0.975	0.912	sep	0.958	linker	x <= 2.5
A	201	9	0.86	0.58	0.88	-1.86	linker	3c3o_AB	LNR	0.958	0.917	linker	0.975	0.912	sep	0.958	linker	x <= 2.5
A	214	15	0.6	8.59	0.33	2.47	linker	3cvl_AB	LNR	0.858	0.865	linker	0.956	0.873	sep	0.858	linker	x <= 2.5
A	202	20	0.19	4.39	0.17	4.36	linker	3cvl_AB	LNR	0.858	0.865	linker	0.956	0.873	sep	0.858	linker	x <= 2.5
A	191	12	2.19	-0.37	2.32	-0.33	linker	3cvl_AB	LNR	0.858	0.865	linker	0.956	0.873	sep	0.858	linker	x <= 2.5
A	188	17	0.0	3.9	-0.03	3.18	linker	3cvl_AB	LNR	0.858	0.865	linker	0.956	0.873	sep	0.858	linker	x <= 2.5
A	184	9	0.34	0.17	0.32	-0.1	linker	3cvl_AB	LNR	0.858	0.865	linker	0.956	0.873	sep	0.858	linker	x <= 2.5
A	183	12	1.03	3.43	0.72	2.5	linker	3cvl_AB	LNR	0.858	0.865	linker	0.956	0.873	sep	0.858	linker	x <= 2.5
A	156	12	0.14	3.26	0.11	2.5	linker	3cvl_AB	LNR	0.858	0.865	linker	0.956	0.873	sep	0.858	linker	x <= 2.5
A	94	12	1.57	0.7	1.48	0.24	linker	3cvl_AB	LNR	0.858	0.865	linker	0.956	0.873	sep	0.858	linker	x <= 2.5
A	93	17	0.06	0.33	0.13	0.27	linker	3cvl_AB	LNR	0.858	0.865	linker	0.956	0.873	sep	0.858	linker	x <= 2.5
A	90	18	0.41	0.89	0.45	0.85	linker	3cvl_AB	LNR	0.858	0.865	linker	0.956	0.873	sep	0.858	linker	x <= 2.5
B	381	8	1.65	0.25	1.41	0.21	linker	2xyi_AB	LNR	0.733	1.359	linker	0.802	1.467	sep	0.733	linker	x <= 2.5
A	62	4	-0.03	3.84	0.25	0.59	linker	3cvl_AB	LNR	0.858	0.865	linker	0.956	0.873	sep	0.858	linker	x <= 2.5
B	369	18	1.31	-0.08	1.39	-0.02	linker	3c3o_AB	LNR	0.958	0.917	linker	0.975	0.912	sep	0.958	linker	x <= 2.5
B	368	19	5.82	-0.35	5.02	-1.05	linker	3c3o_AB	LNR	0.958	0.917	linker	0.975	0.912	sep	0.958	linker	x <= 2.5
B	365	10	2.13	0.42	2.26	0.41	linker	3c3o_AB	LNR	0.958	0.917	linker	0.975	0.912	sep	0.958	linker	x <= 2.5
B	362	10	1.44	0.49	1.81	0.44	linker	3c3o_AB	LNR	0.958	0.917	linker	0.975	0.912	sep	0.958	linker	x <= 2.5
B	358	3	-0.29	-0.62	-0.17	-0.67	linker	3c3o_AB	LNR	0.958	0.917	linker	0.975	0.912	sep	0.958	linker	x <= 2.5
A	336	10	1.83	1.05	1.82	1.07	linker	3c3o_AB	LNR	0.958	0.917	linker	0.975	0.912	sep	0.958	linker	x <= 2.5
A	215	10	0.51	2.89	0.64	2.61	linker	3c3o_AB	LNR	0.958	0.917	linker	0.975	0.912	sep	0.958	linker	x <= 2.5
A	211	8	0.87	0.94	1.25	0.71	linker	3c3o_AB	LNR	0.958	0.917	linker	0.975	0.912	sep	0.958	linker	x <= 2.5
A	207	11	0.78	0.6	0.7	0.68	linker	3c3o_AB	LNR	0.958	0.917	linker	0.975	0.912	sep	0.958	linker	x <= 2.5
A	205	3	-0.12	-0.37	-0.1	-2.45	linker	3c3o_AB	LNR	0.958	0.917	linker	0.975	0.912	sep	0.958	linker	x <= 2.5
A	208	9	0.0	0.0	-0.06	-0.72	linker	3c3o_AB	LNR	0.958	0.917	linker	0.975	0.912	sep	0.958	linker	x <= 2.5
A	225	4	0.0	-0.43	-4.35	-0.51	linker	1t5z_AB	LNR	1.3	1.985	linker	1.311	1.94	sep	1.3	linker	x <= 2.5
A	70	14	1.42	0.23	0.72	0.12	linker	1t5z_AB	LNR	1.3	1.985	linker	1.311	1.94	sep	1.3	linker	x <= 2.5
A	69	8	0.54	2.31	0.55	2.34	linker	1t5z_AB	LNR	1.3	1.985	linker	1.311	1.94	sep	1.3	linker	x <= 2.5
B	299	10	0.06	1.22	0.0	0.0	linker	1x2r_AB	Motif	0.99	1.668	linker	5.183	3.252	sep	0.99	linker	x <= 2.5
B	298	5	0.69	-1.03	0.49	-0.45	linker	1x2r_AB	Motif	0.99	1.668	linker	5.183	3.252	sep	0.99	linker	x <= 2.5
B	297	4	3.45	-0.54	4.58	-0.66	linker	1x2r_AB	Motif	0.99	1.668	linker	5.183	3.252	sep	0.99	linker	x <= 2.5
B	295	17	1.04	0.67	0.02	1.06	linker	1x2r_AB	Motif	0.99	1.668	linker	5.183	3.252	sep	0.99	linker	x <= 2.5
B	294	4	8.62	-0.38	6.32	-0.35	linker	1x2r_AB	Motif	0.99	1.668	linker	5.183	3.252	sep	0.99	linker	x <= 2.5
B	293	4	1.24	-0.53	0.37	-0.36	linker	1x2r_AB	Motif	0.99	1.668	linker	5.183	3.252	sep	0.99	linker	x <= 2.5
B	292	3	-0.23	0.54	0.08	0.72	linker	1x2r_AB	Motif	0.99	1.668	linker	5.183	3.252	sep	0.99	linker	x <= 2.5
B	291	10	0.37	1.55	0.0	0.0	linker	1x2r_AB	Motif	0.99	1.668	linker	5.183	3.252	sep	0.99	linker	x <= 2.5
A	279	16	0.82	-0.14	0.82	-0.29	linker	1x2r_AB	Motif	0.99	1.668	linker	5.183	3.252	sep	0.99	linker	x <= 2.5
A	254	5	1.01	2.59	0.89	2.9	linker	1x2r_AB	Motif	0.99	1.668	linker	5.183	3.252	sep	0.99	linker	x <= 2.5
A	249	20	2.8	2.25	1.9	2.62	linker	1x2r_AB	Motif	0.99	1.668	linker	5.183	3.252	sep	0.99	linker	x <= 2.5
A	232	16	0.63	-0.44	-0.11	-0.27	linker	1x2r_AB	Motif	0.99	1.668	linker	5.183	3.252	sep	0.99	linker	x <= 2.5
A	207	14	1.74	1.23	0.91	0.86	linker	1x2r_AB	Motif	0.99	1.668	linker	5.183	3.252	sep	0.99	linker	x <= 2.5
A	202	20	0.98	2.56	1.61	1.96	linker	1x2r_AB	Motif	0.99	1.668	linker	5.183	3.252	sep	0.99	linker	x <= 2.5
A	185	16	2.35	-0.44	5.93	-0.59	linker	1x2r_AB	Motif	0.99	1.668	linker	5.183	3.252	sep	0.99	linker	x <= 2.5
A	160	15	3.0	0.73	-0.08	-0.3	linker	1x2r_AB	Motif	0.99	1.668	linker	5.183	3.252	sep	0.99	linker	x <= 2.5
A	92	15	3.22	0.13	1.35	0.01	linker	1x2r_AB	Motif	0.99	1.668	linker	5.183	3.252	sep	0.99	linker	x <= 2.5
A	64	12	-0.12	0.41	0.76	-0.38	linker	1x2r_AB	Motif	0.99	1.668	linker	5.183	3.252	sep	0.99	linker	x <= 2.5
A	59	12	1.64	0.84	2.04	0.73	linker	1x2r_AB	Motif	0.99	1.668	linker	5.183	3.252	sep	0.99	linker	x <= 2.5
A	57	15	1.68	1.04	0.0	0.0	linker	1x2r_AB	Motif	0.99	1.668	linker	5.183	3.252	sep	0.99	linker	x <= 2.5
A	40	16	1.25	3.51	2.4	2.5	linker	1x2r_AB	Motif	0.99	1.668	linker	5.183	3.252	sep	0.99	linker	x <= 2.5
A	6	5	0.32	2.13	0.26	1.94	linker	1nx1_AC	Non-motif	1.209	1.382	linker	2.084	1.887	sep	1.209	linker	x <= 2.5
A	11	20	2.07	2.82	2.77	3.02	linker	1x2r_AB	Motif	0.99	1.668	linker	5.183	3.252	sep	0.99	linker	x <= 2.5
A	9	10	1.37	1.07	1.34	0.78	linker	1nx1_AC	Non-motif	1.209	1.382	linker	2.084	1.887	sep	1.209	linker	x <= 2.5
A	13	10	1.22	2.33	1.15	1.7	linker	1nx1_AC	Non-motif	1.209	1.382	linker	2.084	1.887	sep	1.209	linker	x <= 2.5
A	131	5	0.0	0.0	0.48	3.65	linker	1nx1_AC	Non-motif	1.209	1.382	linker	2.084	1.887	sep	1.209	linker	x <= 2.5
A	8	15	0.0	0.0	0.0	0.02	linker	1nx1_AC	Non-motif	1.209	1.382	linker	2.084	1.887	sep	1.209	linker	x <= 2.5
B	184	17	0.13	0.19	0.0	0.0	linker	1nx1_AC	Non-motif	1.209	1.382	linker	2.084	1.887	sep	1.209	linker	x <= 2.5
B	183	5	4.66	-1.03	4.4	-0.87	linker	1nx1_AC	Non-motif	1.209	1.382	linker	2.084	1.887	sep	1.209	linker	x <= 2.5
B	182	3	0.54	-0.85	0.55	-0.9	linker	1nx1_AC	Non-motif	1.209	1.382	linker	2.084	1.887	sep	1.209	linker	x <= 2.5
B	181	16	0.0	-0.37	0.0	0.0	linker	1nx1_AC	Non-motif	1.209	1.382	linker	2.084	1.887	sep	1.209	linker	x <= 2.5
B	180	16	0.24	-0.68	-0.25	-0.59	linker	1nx1_AC	Non-motif	1.209	1.382	linker	2.084	1.887	sep	1.209	linker	x <= 2.5
B	179	10	2.57	0.43	2.12	0.44	linker	1nx1_AC	Non-motif	1.209	1.382	linker	2.084	1.887	sep	1.209	linker	x <= 2.5
B	177	3	1.22	-0.94	-0.08	-1.07	linker	1nx1_AC	Non-motif	1.209	1.382	linker	2.084	1.887	sep	1.209	linker	x <= 2.5
B	176	8	2.19	-0.44	2.13	-0.48	linker	1nx1_AC	Non-motif	1.209	1.382	linker	2.084	1.887	sep	1.209	linker	x <= 2.5
A	84	9	0.16	0.15	0.71	-0.19	linker	1nx1_AC	Non-motif	1.209	1.382	linker	2.084	1.887	sep	1.209	linker	x <= 2.5
A	80	14	1.68	-0.02	0.98	-0.29	linker	1nx1_AC	Non-motif	1.209	1.382	linker	2.084	1.887	sep	1.209	linker	x <= 2.5
A	77	9	0.17	0.1	0.54	-0.55	linker	1nx1_AC	Non-motif	1.209	1.382	linker	2.084	1.887	sep	1.209	linker	x <= 2.5
A	76	8	0.23	2.32	0.19	2.11	linker	1nx1_AC	Non-motif	1.209	1.382	linker	2.084	1.887	sep	1.209	linker	x <= 2.5
A	73	19	3.19	1.52	2.47	1.34	linker	1nx1_AC	Non-motif	1.209	1.382	linker	2.084	1.887	sep	1.209	linker	x <= 2.5
A	39	10	0.38	2.9	0.36	2.9	linker	1nx1_AC	Non-motif	1.209	1.382	linker	2.084	1.887	sep	1.209	linker	x <= 2.5
A	36	7	1.53	0.05	0.96	0.14	linker	1nx1_AC	Non-motif	1.209	1.382	linker	2.084	1.887	sep	1.209	linker	x <= 2.5
A	35	15	1.81	-0.02	0.09	0.07	linker	1nx1_AC	Non-motif	1.209	1.382	linker	2.084	1.887	sep	1.209	linker	x <= 2.5
A	32	18	1.61	0.88	1.53	0.68	linker	1nx1_AC	Non-motif	1.209	1.382	linker	2.084	1.887	sep	1.209	linker	x <= 2.5
A	31	9	0.22	-0.47	0.25	-0.43	linker	1nx1_AC	Non-motif	1.209	1.382	linker	2.084	1.887	sep	1.209	linker	x <= 2.5
A	28	8	0.45	2.06	0.54	2.33	linker	1nx1_AC	Non-motif	1.209	1.382	linker	2.084	1.887	sep	1.209	linker	x <= 2.5
A	12	14	0.08	-0.41	0.61	-0.33	linker	1nx1_AC	Non-motif	1.209	1.382	linker	2.084	1.887	sep	1.209	linker	x <= 2.5
B	69	15	2.93	-0.51	-3.59	-0.53	linker	1ssh_AB	Motif	0.907	0.94	linker	0.975	1.045	sep	0.907	linker	x <= 2.5
B	66	11	1.27	0.1	0.45	-0.03	linker	1ssh_AB	Motif	0.907	0.94	linker	0.975	1.045	sep	0.907	linker	x <= 2.5
A	56	20	2.18	2.1	2.54	2.11	linker	1ssh_AB	Motif	0.907	0.94	linker	0.975	1.045	sep	0.907	linker	x <= 2.5
A	26	20	1.26	5.2	0.28	4.24	linker	1elw_AC	Motif	0.443	0.818	linker	2.408	1.835	sep	0.443	linker	x <= 2.5
A	14	10	0.25	2.29	0.32	2.27	linker	1elw_AC	Motif	0.443	0.818	linker	2.408	1.835	sep	0.443	linker	x <= 2.5
A	11	12	2.1	0.57	0.11	-0.5	linker	1elw_AC	Motif	0.443	0.818	linker	2.408	1.835	sep	0.443	linker	x <= 2.5
A	7	9	0.31	0.5	0.0	0.0	linker	1elw_AC	Motif	0.443	0.818	linker	2.408	1.835	sep	0.443	linker	x <= 2.5
A	75	16	0.0	0.0	0.0	0.06	linker	1czy_CE	Motif	0.993	1.073	linker	2.364	2.092	sep	0.993	linker	x <= 2.5
B	175	3	0.22	-0.81	-0.18	-0.9	linker	1czy_CE	Motif	0.993	1.073	linker	2.364	2.092	sep	0.993	linker	x <= 2.5
B	174	3	0.03	-0.75	0.07	-0.43	linker	1czy_CE	Motif	0.993	1.073	linker	2.364	2.092	sep	0.993	linker	x <= 2.5
B	173	17	0.63	0.14	0.61	0.18	linker	1czy_CE	Motif	0.993	1.073	linker	2.364	2.092	sep	0.993	linker	x <= 2.5
B	171	14	3.5	-1.11	2.1	-0.93	linker	1czy_CE	Motif	0.993	1.073	linker	2.364	2.092	sep	0.993	linker	x <= 2.5
B	170	14	0.45	-0.82	0.41	-0.84	linker	1czy_CE	Motif	0.993	1.073	linker	2.364	2.092	sep	0.993	linker	x <= 2.5
A	134	16	0.4	-0.46	0.14	0.66	linker	1czy_CE	Motif	0.993	1.073	linker	2.364	2.092	sep	0.993	linker	x <= 2.5
A	132	8	0.78	-0.3	0.54	-0.15	linker	1czy_CE	Motif	0.993	1.073	linker	2.364	2.092	sep	0.993	linker	x <= 2.5
A	122	16	1.48	0.23	0.43	0.63	linker	1czy_CE	Motif	0.993	1.073	linker	2.364	2.092	sep	0.993	linker	x <= 2.5
A	121	16	0.62	-0.22	0.0	0.0	linker	1czy_CE	Motif	0.993	1.073	linker	2.364	2.092	sep	0.993	linker	x <= 2.5
A	120	16	0.35	0.35	1.26	0.2	linker	1czy_CE	Motif	0.993	1.073	linker	2.364	2.092	sep	0.993	linker	x <= 2.5
A	117	3	-0.1	1.0	-0.04	1.32	linker	1czy_CE	Motif	0.993	1.073	linker	2.364	2.092	sep	0.993	linker	x <= 2.5
A	114	5	0.66	2.96	0.72	2.92	linker	1czy_CE	Motif	0.993	1.073	linker	2.364	2.092	sep	0.993	linker	x <= 2.5
A	77	5	1.65	3.84	1.55	3.57	linker	1czy_CE	Motif	0.993	1.073	linker	2.364	2.092	sep	0.993	linker	x <= 2.5
A	70	15	-0.11	0.05	0.2	-0.24	linker	1czy_CE	Motif	0.993	1.073	linker	2.364	2.092	sep	0.993	linker	x <= 2.5
A	66	3	1.83	-0.81	1.96	-1.09	linker	1czy_CE	Motif	0.993	1.073	linker	2.364	2.092	sep	0.993	linker	x <= 2.5
A	62	20	0.77	3.64	0.55	2.82	linker	1czy_CE	Motif	0.993	1.073	linker	2.364	2.092	sep	0.993	linker	x <= 2.5
A	38	18	0.29	0.35	0.21	0.44	linker	1elw_AC	Motif	0.443	0.818	linker	2.408	1.835	sep	0.443	linker	x <= 2.5
A	42	12	2.24	0.02	1.01	-0.27	linker	1elw_AC	Motif	0.443	0.818	linker	2.408	1.835	sep	0.443	linker	x <= 2.5
A	70	19	0.14	2.2	0.08	2.96	linker	1elw_AC	Motif	0.443	0.818	linker	2.408	1.835	sep	0.443	linker	x <= 2.5
A	72	9	1.32	-0.21	1.56	-0.27	linker	1elw_AC	Motif	0.443	0.818	linker	2.408	1.835	sep	0.443	linker	x <= 2.5
A	55	12	1.36	0.32	1.86	-0.04	linker	1ssh_AB	Motif	0.907	0.94	linker	0.975	1.045	sep	0.907	linker	x <= 2.5
A	51	8	0.41	0.86	0.42	0.89	linker	1ssh_AB	Motif	0.907	0.94	linker	0.975	1.045	sep	0.907	linker	x <= 2.5
A	40	19	4.39	2.48	3.82	2.19	linker	1ssh_AB	Motif	0.907	0.94	linker	0.975	1.045	sep	0.907	linker	x <= 2.5
A	39	3	-0.16	0.19	-0.16	0.14	linker	1ssh_AB	Motif	0.907	0.94	linker	0.975	1.045	sep	0.907	linker	x <= 2.5
A	38	12	0.24	-0.28	0.24	-0.24	linker	1ssh_AB	Motif	0.907	0.94	linker	0.975	1.045	sep	0.907	linker	x <= 2.5
A	19	3	2.12	1.17	0.28	-0.2	linker	1ssh_AB	Motif	0.907	0.94	linker	0.975	1.045	sep	0.907	linker	x <= 2.5
A	16	4	0.15	-0.34	-4.33	-0.32	linker	1ssh_AB	Motif	0.907	0.94	linker	0.975	1.045	sep	0.907	linker	x <= 2.5
A	15	4	-0.07	-0.59	-0.15	-0.22	linker	1ssh_AB	Motif	0.907	0.94	linker	0.975	1.045	sep	0.907	linker	x <= 2.5
A	12	5	0.23	3.92	0.0	0.0	linker	1ssh_AB	Motif	0.907	0.94	linker	0.975	1.045	sep	0.907	linker	x <= 2.5
A	10	20	1.37	0.69	1.39	0.59	linker	1ssh_AB	Motif	0.907	0.94	linker	0.975	1.045	sep	0.907	linker	x <= 2.5
A	23	10	0.39	1.8	0.28	1.81	linker	2hpl_AB	Non-motif	2.446	2.04	linker	33.141	14.711	sep	2.446	linker	x <= 2.5
A	117	15	0.0	0.0	0.06	0.3	linker	1elw_AC	Motif	0.443	0.818	linker	2.408	1.835	sep	0.443	linker	x <= 2.5
B	124	18	0.99	-0.53	1.07	-0.41	linker	1elw_AC	Motif	0.443	0.818	linker	2.408	1.835	sep	0.443	linker	x <= 2.5
B	123	4	-0.17	-0.7	-0.04	-0.57	linker	1elw_AC	Motif	0.443	0.818	linker	2.408	1.835	sep	0.443	linker	x <= 2.5
B	122	4	-0.17	-0.57	0.09	-0.56	linker	1elw_AC	Motif	0.443	0.818	linker	2.408	1.835	sep	0.443	linker	x <= 2.5
B	121	8	2.13	0.2	1.58	0.11	linker	1elw_AC	Motif	0.443	0.818	linker	2.408	1.835	sep	0.443	linker	x <= 2.5
B	120	17	0.08	0.36	-0.05	0.44	linker	1elw_AC	Motif	0.443	0.818	linker	2.408	1.835	sep	0.443	linker	x <= 2.5
A	106	14	0.25	-0.36	0.07	0.19	linker	1elw_AC	Motif	0.443	0.818	linker	2.408	1.835	sep	0.443	linker	x <= 2.5
A	83	5	1.35	0.6	1.11	0.47	linker	1elw_AC	Motif	0.443	0.818	linker	2.408	1.835	sep	0.443	linker	x <= 2.5
A	82	4	0.04	-0.4	-0.01	-0.75	linker	1elw_AC	Motif	0.443	0.818	linker	2.408	1.835	sep	0.443	linker	x <= 2.5
A	76	15	2.68	5.45	1.23	2.59	linker	1elw_AC	Motif	0.443	0.818	linker	2.408	1.835	sep	0.443	linker	x <= 2.5
A	75	16	-0.02	-0.74	0.39	-0.9	linker	1elw_AC	Motif	0.443	0.818	linker	2.408	1.835	sep	0.443	linker	x <= 2.5
B	125	3	0.19	-0.95	-0.03	-0.76	linker	1elw_AC	Motif	0.443	0.818	linker	2.408	1.835	sep	0.443	linker	x <= 2.5
A	26	17	0.1	0.05	0.0	0.0	linker	2hpl_AB	Non-motif	2.446	2.04	linker	33.141	14.711	sep	2.446	linker	x <= 2.5
A	27	20	2.45	2.55	1.78	2.19	linker	2hpl_AB	Non-motif	2.446	2.04	linker	33.141	14.711	sep	2.446	linker	x <= 2.5
A	30	12	0.66	-0.33	0.66	-0.35	linker	2hpl_AB	Non-motif	2.446	2.04	linker	33.141	14.711	sep	2.446	linker	x <= 2.5
A	304	16	0.14	-0.42	0.28	-0.43	linker	1jrr_AP	LNR	0.265	0.589	linker	42.999	17.713	sep	0.265	linker	x <= 2.5
A	303	10	0.91	2.54	0.93	2.4	linker	1jrr_AP	LNR	0.265	0.589	linker	42.999	17.713	sep	0.265	linker	x <= 2.5
A	302	5	1.83	1.46	1.77	1.42	linker	1jrr_AP	LNR	0.265	0.589	linker	42.999	17.713	sep	0.265	linker	x <= 2.5
A	301	10	0.91	1.52	0.89	1.67	linker	1jrr_AP	LNR	0.265	0.589	linker	42.999	17.713	sep	0.265	linker	x <= 2.5
A	300	3	-0.12	0.75	-0.14	-0.12	linker	1jrr_AP	LNR	0.265	0.589	linker	42.999	17.713	sep	0.265	linker	x <= 2.5
A	299	12	0.32	0.87	0.0	0.0	linker	1jrr_AP	LNR	0.265	0.589	linker	42.999	17.713	sep	0.265	linker	x <= 2.5
A	295	11	0.25	2.25	0.15	2.2	linker	1jrr_AP	LNR	0.265	0.589	linker	42.999	17.713	sep	0.265	linker	x <= 2.5
A	292	5	0.32	3.93	0.31	4.01	linker	1jrr_AP	LNR	0.265	0.589	linker	42.999	17.713	sep	0.265	linker	x <= 2.5
A	287	9	0.34	-0.33	0.39	-0.41	linker	1jrr_AP	LNR	0.265	0.589	linker	42.999	17.713	sep	0.265	linker	x <= 2.5
A	272	10	0.05	2.9	0.0	0.0	linker	1jrr_AP	LNR	0.265	0.589	linker	42.999	17.713	sep	0.265	linker	x <= 2.5
A	219	11	0.19	2.06	0.21	1.93	linker	1jrr_AP	LNR	0.265	0.589	linker	42.999	17.713	sep	0.265	linker	x <= 2.5
A	213	20	1.94	4.17	0.77	4.37	linker	1jrr_AP	LNR	0.265	0.589	linker	42.999	17.713	sep	0.265	linker	x <= 2.5
A	167	19	0.31	5.28	0.4	4.3	linker	1jrr_AP	LNR	0.265	0.589	linker	42.999	17.713	sep	0.265	linker	x <= 2.5
A	164	9	0.3	-0.56	0.23	-0.23	linker	1jrr_AP	LNR	0.265	0.589	linker	42.999	17.713	sep	0.265	linker	x <= 2.5
A	163	5	0.92	3.84	1.0	3.97	linker	1jrr_AP	LNR	0.265	0.589	linker	42.999	17.713	sep	0.265	linker	x <= 2.5
A	162	20	1.19	2.96	0.69	2.8	linker	1jrr_AP	LNR	0.265	0.589	linker	42.999	17.713	sep	0.265	linker	x <= 2.5
A	161	18	0.57	2.02	0.51	2.05	linker	1jrr_AP	LNR	0.265	0.589	linker	42.999	17.713	sep	0.265	linker	x <= 2.5
A	159	12	6.04	5.08	2.58	5.01	linker	1jrr_AP	LNR	0.265	0.589	linker	42.999	17.713	sep	0.265	linker	x <= 2.5
A	158	18	0.41	2.15	0.44	2.26	linker	1jrr_AP	LNR	0.265	0.589	linker	42.999	17.713	sep	0.265	linker	x <= 2.5
A	157	10	0.27	2.93	0.5	2.58	linker	1jrr_AP	LNR	0.265	0.589	linker	42.999	17.713	sep	0.265	linker	x <= 2.5
A	156	18	0.82	2.15	0.76	2.13	linker	1jrr_AP	LNR	0.265	0.589	linker	42.999	17.713	sep	0.265	linker	x <= 2.5
A	305	4	0.01	1.61	0.01	1.32	linker	1jrr_AP	LNR	0.265	0.589	linker	42.999	17.713	sep	0.265	linker	x <= 2.5
A	306	18	0.51	2.01	0.51	1.98	linker	1jrr_AP	LNR	0.265	0.589	linker	42.999	17.713	sep	0.265	linker	x <= 2.5
A	307	5	0.61	1.89	0.5	2.02	linker	1jrr_AP	LNR	0.265	0.589	linker	42.999	17.713	sep	0.265	linker	x <= 2.5
A	308	7	4.46	1.38	4.06	1.48	linker	1jrr_AP	LNR	0.265	0.589	linker	42.999	17.713	sep	0.265	linker	x <= 2.5
A	66	11	0.78	0.8	0.41	0.38	linker	1t5z_AB	LNR	1.3	1.985	linker	1.311	1.94	sep	1.3	linker	x <= 2.5
A	65	14	0.2	2.01	0.17	1.13	linker	1t5z_AB	LNR	1.3	1.985	linker	1.311	1.94	sep	1.3	linker	x <= 2.5
A	62	18	0.22	0.01	0.23	-0.09	linker	1t5z_AB	LNR	1.3	1.985	linker	1.311	1.94	sep	1.3	linker	x <= 2.5
A	52	9	0.47	-0.08	-0.27	0.06	linker	1t5z_AB	LNR	1.3	1.985	linker	1.311	1.94	sep	1.3	linker	x <= 2.5
A	49	9	0.36	-0.08	0.0	0.0	linker	1t5z_AB	LNR	1.3	1.985	linker	1.311	1.94	sep	1.3	linker	x <= 2.5
A	48	18	1.19	1.01	1.46	0.81	linker	1t5z_AB	LNR	1.3	1.985	linker	1.311	1.94	sep	1.3	linker	x <= 2.5
A	340	8	0.0	0.0	0.47	3.13	linker	1jrr_AP	LNR	0.265	0.589	linker	42.999	17.713	sep	0.265	linker	x <= 2.5
A	148	16	0.0	0.0	-0.01	-0.57	linker	1jrr_AP	LNR	0.265	0.589	linker	42.999	17.713	sep	0.265	linker	x <= 2.5
A	41	18	0.0	0.0	0.27	1.53	linker	1jrr_AP	LNR	0.265	0.589	linker	42.999	17.713	sep	0.265	linker	x <= 2.5
B	371	15	6.27	-0.23	1.93	-0.36	linker	1jrr_AP	LNR	0.265	0.589	linker	42.999	17.713	sep	0.265	linker	x <= 2.5
A	155	11	0.12	2.17	0.08	1.48	linker	1jrr_AP	LNR	0.265	0.589	linker	42.999	17.713	sep	0.265	linker	x <= 2.5
B	369	17	0.54	0.47	0.46	0.43	linker	1jrr_AP	LNR	0.265	0.589	linker	42.999	17.713	sep	0.265	linker	x <= 2.5
B	367	18	1.95	0.75	1.84	0.7	linker	1jrr_AP	LNR	0.265	0.589	linker	42.999	17.713	sep	0.265	linker	x <= 2.5
B	364	17	7.7	0.5	7.26	0.49	linker	1jrr_AP	LNR	0.265	0.589	linker	42.999	17.713	sep	0.265	linker	x <= 2.5
B	359	4	0.56	-0.22	-0.19	-0.23	linker	1jrr_AP	LNR	0.265	0.589	linker	42.999	17.713	sep	0.265	linker	x <= 2.5
B	358	17	2.34	0.44	1.37	0.39	linker	1jrr_AP	LNR	0.265	0.589	linker	42.999	17.713	sep	0.265	linker	x <= 2.5
A	350	5	1.78	2.5	1.81	2.85	linker	1jrr_AP	LNR	0.265	0.589	linker	42.999	17.713	sep	0.265	linker	x <= 2.5
A	314	18	0.21	2.18	0.0	0.0	linker	1jrr_AP	LNR	0.265	0.589	linker	42.999	17.713	sep	0.265	linker	x <= 2.5
A	313	3	-0.13	0.0	0.13	-0.58	linker	1jrr_AP	LNR	0.265	0.589	linker	42.999	17.713	sep	0.265	linker	x <= 2.5
A	312	18	0.42	1.8	0.44	2.17	linker	1jrr_AP	LNR	0.265	0.589	linker	42.999	17.713	sep	0.265	linker	x <= 2.5
A	311	11	0.58	1.1	0.26	0.63	linker	1jrr_AP	LNR	0.265	0.589	linker	42.999	17.713	sep	0.265	linker	x <= 2.5
A	309	14	0.05	1.79	0.05	1.42	linker	1jrr_AP	LNR	0.265	0.589	linker	42.999	17.713	sep	0.265	linker	x <= 2.5
B	368	11	2.4	0.19	2.24	0.08	linker	1jrr_AP	LNR	0.265	0.589	linker	42.999	17.713	sep	0.265	linker	x <= 2.5
A	57	10	0.0	0.47	0.0	0.0	linker	4cy3_AD	LNR	0.649	1.126	linker	3.594	3.341	sep	0.649	linker	x <= 2.5
A	154	15	0.28	2.9	0.31	1.86	linker	1jrr_AP	LNR	0.265	0.589	linker	42.999	17.713	sep	0.265	linker	x <= 2.5
A	152	3	-0.16	-0.72	-0.14	-0.73	linker	1jrr_AP	LNR	0.265	0.589	linker	42.999	17.713	sep	0.265	linker	x <= 2.5
A	47	18	0.03	2.28	0.03	2.3	linker	1elr_AB	LNR	0.574	0.963	linker	10.668	5.388	sep	0.574	linker	x <= 2.5
A	43	12	2.02	-0.04	0.88	-0.14	linker	1elr_AB	LNR	0.574	0.963	linker	10.668	5.388	sep	0.574	linker	x <= 2.5
A	42	17	-0.04	3.31	-0.04	0.39	linker	1elr_AB	LNR	0.574	0.963	linker	10.668	5.388	sep	0.574	linker	x <= 2.5
A	39	17	0.17	0.29	0.11	0.89	linker	1elr_AB	LNR	0.574	0.963	linker	10.668	5.388	sep	0.574	linker	x <= 2.5
A	27	20	1.63	5.54	0.0	0.0	linker	1elr_AB	LNR	0.574	0.963	linker	10.668	5.388	sep	0.574	linker	x <= 2.5
A	18	9	0.04	-0.15	-0.63	-0.05	linker	1elr_AB	LNR	0.574	0.963	linker	10.668	5.388	sep	0.574	linker	x <= 2.5
A	15	20	2.87	1.78	2.81	1.62	linker	1elr_AB	LNR	0.574	0.963	linker	10.668	5.388	sep	0.574	linker	x <= 2.5
A	12	12	2.35	1.54	0.22	-0.47	linker	1elr_AB	LNR	0.574	0.963	linker	10.668	5.388	sep	0.574	linker	x <= 2.5
A	8	9	0.24	0.53	0.0	0.0	linker	1elr_AB	LNR	0.574	0.963	linker	10.668	5.388	sep	0.574	linker	x <= 2.5
A	39	9	0.0	0.0	0.38	-0.54	linker	2hpl_AB	Non-motif	2.446	2.04	linker	33.141	14.711	sep	2.446	linker	x <= 2.5
B	104	20	4.32	-0.18	5.08	-0.24	linker	2hpl_AB	Non-motif	2.446	2.04	linker	33.141	14.711	sep	2.446	linker	x <= 2.5
B	103	10	1.14	0.59	1.18	0.07	linker	2hpl_AB	Non-motif	2.446	2.04	linker	33.141	14.711	sep	2.446	linker	x <= 2.5
B	102	3	1.12	-0.48	0.0	0.0	linker	2hpl_AB	Non-motif	2.446	2.04	linker	33.141	14.711	sep	2.446	linker	x <= 2.5
B	101	3	0.77	-0.21	0.0	0.0	linker	2hpl_AB	Non-motif	2.446	2.04	linker	33.141	14.711	sep	2.446	linker	x <= 2.5
A	53	15	0.86	0.43	0.0	0.0	linker	2hpl_AB	Non-motif	2.446	2.04	linker	33.141	14.711	sep	2.446	linker	x <= 2.5
A	50	5	0.05	3.93	0.0	3.38	linker	2hpl_AB	Non-motif	2.446	2.04	linker	33.141	14.711	sep	2.446	linker	x <= 2.5
A	48	17	-0.02	0.04	0.11	-0.11	linker	2hpl_AB	Non-motif	2.446	2.04	linker	33.141	14.711	sep	2.446	linker	x <= 2.5
A	47	12	1.81	0.82	0.4	-0.32	linker	2hpl_AB	Non-motif	2.446	2.04	linker	33.141	14.711	sep	2.446	linker	x <= 2.5
A	44	15	0.3	0.65	0.08	0.16	linker	2hpl_AB	Non-motif	2.446	2.04	linker	33.141	14.711	sep	2.446	linker	x <= 2.5
A	43	8	0.57	2.96	0.3	3.0	linker	2hpl_AB	Non-motif	2.446	2.04	linker	33.141	14.711	sep	2.446	linker	x <= 2.5
A	40	20	0.62	1.88	0.64	1.28	linker	2hpl_AB	Non-motif	2.446	2.04	linker	33.141	14.711	sep	2.446	linker	x <= 2.5
A	49	5	0.6	1.79	0.65	1.62	linker	1elr_AB	LNR	0.574	0.963	linker	10.668	5.388	sep	0.574	linker	x <= 2.5
A	50	4	1.41	-0.16	0.6	0.09	linker	1elr_AB	LNR	0.574	0.963	linker	10.668	5.388	sep	0.574	linker	x <= 2.5
A	77	14	1.46	2.94	1.31	0.61	linker	1elr_AB	LNR	0.574	0.963	linker	10.668	5.388	sep	0.574	linker	x <= 2.5
A	80	9	0.96	0.18	0.93	0.12	linker	1elr_AB	LNR	0.574	0.963	linker	10.668	5.388	sep	0.574	linker	x <= 2.5
A	144	10	0.45	2.96	0.45	2.92	linker	1jrr_AP	LNR	0.265	0.589	linker	42.999	17.713	sep	0.265	linker	x <= 2.5
A	143	10	1.3	2.33	1.21	2.36	linker	1jrr_AP	LNR	0.265	0.589	linker	42.999	17.713	sep	0.265	linker	x <= 2.5
A	140	8	1.26	2.32	1.25	2.26	linker	1jrr_AP	LNR	0.265	0.589	linker	42.999	17.713	sep	0.265	linker	x <= 2.5
A	139	9	0.23	-0.13	0.01	-0.43	linker	1jrr_AP	LNR	0.265	0.589	linker	42.999	17.713	sep	0.265	linker	x <= 2.5
A	136	17	0.31	1.64	0.29	2.02	linker	1jrr_AP	LNR	0.265	0.589	linker	42.999	17.713	sep	0.265	linker	x <= 2.5
A	132	18	0.24	1.94	0.21	1.94	linker	1jrr_AP	LNR	0.265	0.589	linker	42.999	17.713	sep	0.265	linker	x <= 2.5
A	117	5	0.06	4.4	0.05	4.55	linker	1jrr_AP	LNR	0.265	0.589	linker	42.999	17.713	sep	0.265	linker	x <= 2.5
A	89	5	0.0	3.98	0.0	0.0	linker	1jrr_AP	LNR	0.265	0.589	linker	42.999	17.713	sep	0.265	linker	x <= 2.5
A	40	11	0.01	2.3	0.0	0.0	linker	1jrr_AP	LNR	0.265	0.589	linker	42.999	17.713	sep	0.265	linker	x <= 2.5
A	38	11	0.04	1.77	0.05	1.78	linker	1jrr_AP	LNR	0.265	0.589	linker	42.999	17.713	sep	0.265	linker	x <= 2.5
A	153	17	0.98	1.26	1.04	2.42	linker	1jrr_AP	LNR	0.265	0.589	linker	42.999	17.713	sep	0.265	linker	x <= 2.5
A	37	17	0.26	0.49	0.28	0.63	linker	1jrr_AP	LNR	0.265	0.589	linker	42.999	17.713	sep	0.265	linker	x <= 2.5
A	33	16	5.15	1.03	4.15	-0.05	linker	1jrr_AP	LNR	0.265	0.589	linker	42.999	17.713	sep	0.265	linker	x <= 2.5
A	30	16	-0.06	-0.03	-0.06	0.33	linker	1jrr_AP	LNR	0.265	0.589	linker	42.999	17.713	sep	0.265	linker	x <= 2.5
A	29	10	0.0	2.34	0.0	0.0	linker	1jrr_AP	LNR	0.265	0.589	linker	42.999	17.713	sep	0.265	linker	x <= 2.5
B	133	3	0.79	-0.89	0.57	-0.8	linker	1elr_AB	LNR	0.574	0.963	linker	10.668	5.388	sep	0.574	linker	x <= 2.5
B	132	18	1.49	0.14	1.52	0.23	linker	1elr_AB	LNR	0.574	0.963	linker	10.668	5.388	sep	0.574	linker	x <= 2.5
B	131	4	-0.15	-0.4	-0.16	-0.41	linker	1elr_AB	LNR	0.574	0.963	linker	10.668	5.388	sep	0.574	linker	x <= 2.5
B	130	4	4.28	-0.58	2.08	-0.26	linker	1elr_AB	LNR	0.574	0.963	linker	10.668	5.388	sep	0.574	linker	x <= 2.5
B	129	11	1.57	-0.03	0.26	-0.22	linker	1elr_AB	LNR	0.574	0.963	linker	10.668	5.388	sep	0.574	linker	x <= 2.5
A	87	12	0.97	1.82	0.77	-0.47	linker	1elr_AB	LNR	0.574	0.963	linker	10.668	5.388	sep	0.574	linker	x <= 2.5
A	84	15	4.05	0.71	1.66	0.4	linker	1elr_AB	LNR	0.574	0.963	linker	10.668	5.388	sep	0.574	linker	x <= 2.5
A	34	8	0.26	2.35	0.23	2.36	linker	1jrr_AP	LNR	0.265	0.589	linker	42.999	17.713	sep	0.265	linker	x <= 2.5
A	60	16	0.94	-0.35	1.73	-0.15	linker	4cy3_AD	LNR	0.649	1.126	linker	3.594	3.341	sep	0.649	linker	x <= 2.5
B	219	4	2.1	-0.45	2.4	-0.32	sep	6seo_AL	LNR	0.901	1.112	linker	0.757	1.081	sep	0.757	sep	x <= 2.5
A	76	3	2.33	-1.08	2.16	-0.77	linker	4cy3_AD	LNR	0.649	1.126	linker	3.594	3.341	sep	0.649	linker	x <= 2.5
A	102	3	0.34	0.39	0.23	-0.02	linker	4piq_AB	LNR	0.537	1.303	linker	0.539	1.178	sep	0.537	linker	x <= 2.5
A	100	16	0.0	0.69	0.0	0.39	linker	4piq_AB	LNR	0.537	1.303	linker	0.539	1.178	sep	0.537	linker	x <= 2.5
A	93	15	0.57	-0.17	0.35	-0.12	linker	4piq_AB	LNR	0.537	1.303	linker	0.539	1.178	sep	0.537	linker	x <= 2.5
A	92	10	0.37	2.33	0.24	2.27	linker	4piq_AB	LNR	0.537	1.303	linker	0.539	1.178	sep	0.537	linker	x <= 2.5
A	89	4	0.62	-0.58	0.52	-0.56	linker	4piq_AB	LNR	0.537	1.303	linker	0.539	1.178	sep	0.537	linker	x <= 2.5
A	77	3	0.37	0.34	1.12	-0.85	linker	4piq_AB	LNR	0.537	1.303	linker	0.539	1.178	sep	0.537	linker	x <= 2.5
A	66	17	0.4	2.07	0.03	2.16	linker	4piq_AB	LNR	0.537	1.303	linker	0.539	1.178	sep	0.537	linker	x <= 2.5
A	228	9	0.0	0.0	0.22	-0.37	linker	4cy3_AD	LNR	0.649	1.126	linker	3.594	3.341	sep	0.649	linker	x <= 2.5
A	188	5	0.0	0.0	0.15	3.14	linker	4cy3_AD	LNR	0.649	1.126	linker	3.594	3.341	sep	0.649	linker	x <= 2.5
A	59	8	0.0	0.0	0.0	3.53	linker	4cy3_AD	LNR	0.649	1.126	linker	3.594	3.341	sep	0.649	linker	x <= 2.5
A	17	18	0.0	0.0	0.0	2.72	linker	4cy3_AD	LNR	0.649	1.126	linker	3.594	3.341	sep	0.649	linker	x <= 2.5
B	311	10	1.45	0.02	1.48	0.23	linker	4cy3_AD	LNR	0.649	1.126	linker	3.594	3.341	sep	0.649	linker	x <= 2.5
B	309	15	0.85	2.25	-1.19	1.9	linker	4cy3_AD	LNR	0.649	1.126	linker	3.594	3.341	sep	0.649	linker	x <= 2.5
B	307	15	4.46	-0.47	-0.59	-0.46	linker	4cy3_AD	LNR	0.649	1.126	linker	3.594	3.341	sep	0.649	linker	x <= 2.5
B	306	16	0.6	-0.19	0.9	-0.43	linker	4cy3_AD	LNR	0.649	1.126	linker	3.594	3.341	sep	0.649	linker	x <= 2.5
B	305	2	-0.19	5.46	-0.22	5.41	linker	4cy3_AD	LNR	0.649	1.126	linker	3.594	3.341	sep	0.649	linker	x <= 2.5
B	304	10	0.97	0.46	0.89	0.88	linker	4cy3_AD	LNR	0.649	1.126	linker	3.594	3.341	sep	0.649	linker	x <= 2.5
A	291	4	0.02	0.45	0.0	0.0	linker	4cy3_AD	LNR	0.649	1.126	linker	3.594	3.341	sep	0.649	linker	x <= 2.5
A	290	10	0.47	1.77	0.68	1.2	linker	4cy3_AD	LNR	0.649	1.126	linker	3.594	3.341	sep	0.649	linker	x <= 2.5
A	274	10	0.9	2.52	0.0	0.0	linker	4cy3_AD	LNR	0.649	1.126	linker	3.594	3.341	sep	0.649	linker	x <= 2.5
A	232	5	0.37	1.83	-2.8	1.65	linker	4cy3_AD	LNR	0.649	1.126	linker	3.594	3.341	sep	0.649	linker	x <= 2.5
A	230	2	-0.08	5.38	-0.09	5.65	linker	4cy3_AD	LNR	0.649	1.126	linker	3.594	3.341	sep	0.649	linker	x <= 2.5
A	229	20	2.14	1.14	1.92	1.37	linker	4cy3_AD	LNR	0.649	1.126	linker	3.594	3.341	sep	0.649	linker	x <= 2.5
A	203	10	0.52	2.7	0.33	2.62	linker	4cy3_AD	LNR	0.649	1.126	linker	3.594	3.341	sep	0.649	linker	x <= 2.5
A	160	20	0.52	1.42	0.89	2.01	linker	4cy3_AD	LNR	0.649	1.126	linker	3.594	3.341	sep	0.649	linker	x <= 2.5
A	103	15	0.21	0.07	0.2	0.39	linker	4piq_AB	LNR	0.537	1.303	linker	0.539	1.178	sep	0.537	linker	x <= 2.5
A	118	5	0.58	1.15	0.0	0.0	linker	4cy3_AD	LNR	0.649	1.126	linker	3.594	3.341	sep	0.649	linker	x <= 2.5
A	104	2	-0.64	5.77	-0.63	5.73	linker	4piq_AB	LNR	0.537	1.303	linker	0.539	1.178	sep	0.537	linker	x <= 2.5
A	106	16	-0.12	-0.52	-0.11	-0.46	linker	4piq_AB	LNR	0.537	1.303	linker	0.539	1.178	sep	0.537	linker	x <= 2.5
A	55	16	0.13	-0.08	0.2	-0.31	linker	5l9b_AC	LNR	0.828	1.48	linker	0.905	1.467	sep	0.828	linker	x <= 2.5
A	54	18	1.04	0.03	1.02	-0.21	linker	5l9b_AC	LNR	0.828	1.48	linker	0.905	1.467	sep	0.828	linker	x <= 2.5
A	53	10	1.18	2.49	1.31	1.89	linker	5l9b_AC	LNR	0.828	1.48	linker	0.905	1.467	sep	0.828	linker	x <= 2.5
A	148	12	0.0	0.0	0.11	0.49	linker	4piq_AB	LNR	0.537	1.303	linker	0.539	1.178	sep	0.537	linker	x <= 2.5
A	147	11	0.0	0.0	0.24	1.71	linker	4piq_AB	LNR	0.537	1.303	linker	0.539	1.178	sep	0.537	linker	x <= 2.5
A	88	20	0.0	0.0	0.11	2.07	linker	4piq_AB	LNR	0.537	1.303	linker	0.539	1.178	sep	0.537	linker	x <= 2.5
B	215	20	3.51	0.17	3.54	0.01	linker	4piq_AB	LNR	0.537	1.303	linker	0.539	1.178	sep	0.537	linker	x <= 2.5
B	214	2	-0.55	5.8	-0.49	5.69	linker	4piq_AB	LNR	0.537	1.303	linker	0.539	1.178	sep	0.537	linker	x <= 2.5
B	213	15	0.92	0.04	0.37	0.34	linker	4piq_AB	LNR	0.537	1.303	linker	0.539	1.178	sep	0.537	linker	x <= 2.5
B	212	15	0.49	-0.19	0.53	-0.33	linker	4piq_AB	LNR	0.537	1.303	linker	0.539	1.178	sep	0.537	linker	x <= 2.5
A	61	3	-0.01	-0.46	0.5	-1.64	linker	4cy3_AD	LNR	0.649	1.126	linker	3.594	3.341	sep	0.649	linker	x <= 2.5
B	210	9	1.27	-0.46	0.38	-0.34	linker	4piq_AB	LNR	0.537	1.303	linker	0.539	1.178	sep	0.537	linker	x <= 2.5
B	209	10	0.46	0.09	0.18	0.71	linker	4piq_AB	LNR	0.537	1.303	linker	0.539	1.178	sep	0.537	linker	x <= 2.5
B	208	16	0.45	-0.14	1.2	-0.22	linker	4piq_AB	LNR	0.537	1.303	linker	0.539	1.178	sep	0.537	linker	x <= 2.5
B	207	9	0.09	-0.82	0.03	-0.88	linker	4piq_AB	LNR	0.537	1.303	linker	0.539	1.178	sep	0.537	linker	x <= 2.5
B	206	18	1.8	0.1	1.86	0.61	linker	4piq_AB	LNR	0.537	1.303	linker	0.539	1.178	sep	0.537	linker	x <= 2.5
A	142	3	1.85	-0.96	0.18	-0.83	linker	4piq_AB	LNR	0.537	1.303	linker	0.539	1.178	sep	0.537	linker	x <= 2.5
A	141	11	0.24	2.31	0.21	2.1	linker	4piq_AB	LNR	0.537	1.303	linker	0.539	1.178	sep	0.537	linker	x <= 2.5
A	114	18	0.21	2.24	0.28	2.26	linker	4piq_AB	LNR	0.537	1.303	linker	0.539	1.178	sep	0.537	linker	x <= 2.5
A	112	14	1.72	0.32	1.51	0.07	linker	4piq_AB	LNR	0.537	1.303	linker	0.539	1.178	sep	0.537	linker	x <= 2.5
A	111	17	0.71	0.52	0.51	1.07	linker	4piq_AB	LNR	0.537	1.303	linker	0.539	1.178	sep	0.537	linker	x <= 2.5
A	110	16	-0.11	0.85	-0.1	1.09	linker	4piq_AB	LNR	0.537	1.303	linker	0.539	1.178	sep	0.537	linker	x <= 2.5
A	109	14	0.21	0.52	0.14	1.26	linker	4piq_AB	LNR	0.537	1.303	linker	0.539	1.178	sep	0.537	linker	x <= 2.5
A	108	4	2.05	0.1	1.64	-0.25	linker	4piq_AB	LNR	0.537	1.303	linker	0.539	1.178	sep	0.537	linker	x <= 2.5
A	107	10	0.22	2.37	0.33	2.51	linker	4piq_AB	LNR	0.537	1.303	linker	0.539	1.178	sep	0.537	linker	x <= 2.5
A	105	10	0.78	2.58	0.72	2.1	linker	4piq_AB	LNR	0.537	1.303	linker	0.539	1.178	sep	0.537	linker	x <= 2.5
A	102	5	1.58	1.63	1.08	1.5	linker	4cy3_AD	LNR	0.649	1.126	linker	3.594	3.341	sep	0.649	linker	x <= 2.5
B	211	15	0.07	-0.16	1.41	0.31	linker	4piq_AB	LNR	0.537	1.303	linker	0.539	1.178	sep	0.537	linker	x <= 2.5
A	100	20	0.45	0.99	0.33	0.87	linker	4cy3_AD	LNR	0.649	1.126	linker	3.594	3.341	sep	0.649	linker	x <= 2.5
B	584	15	0.89	-0.19	-0.2	-1.65	linker	4aph_AP	LNR	3.489	3.023	linker	11.24	6.159	sep	3.489	linker	2.5 < x <= 5
A	514	16	2.07	1.32	0.0	0.0	linker	4ka7_AC	LNR	4.045	1.863	linker	10.441	3.873	sep	4.045	linker	2.5 < x <= 5
A	613	7	1.21	0.89	0.0	0.0	linker	4ka7_AC	LNR	4.045	1.863	linker	10.441	3.873	sep	4.045	linker	2.5 < x <= 5
A	619	20	2.1	3.7	0.98	3.44	linker	4ka7_AC	LNR	4.045	1.863	linker	10.441	3.873	sep	4.045	linker	2.5 < x <= 5
A	626	20	1.5	2.93	1.22	3.01	linker	4ka7_AC	LNR	4.045	1.863	linker	10.441	3.873	sep	4.045	linker	2.5 < x <= 5
A	623	20	0.0	0.0	0.86	3.76	linker	4ka7_AC	LNR	4.045	1.863	linker	10.441	3.873	sep	4.045	linker	2.5 < x <= 5
A	13	5	0.44	3.45	0.0	0.0	sep	3nih_AB	LNR	5.239	2.683	linker	3.268	1.526	sep	3.268	sep	2.5 < x <= 5
A	30	17	0.18	0.32	0.01	0.29	sep	3nih_AB	LNR	5.239	2.683	linker	3.268	1.526	sep	3.268	sep	2.5 < x <= 5
A	31	2	-0.08	5.49	0.0	0.0	sep	3nih_AB	LNR	5.239	2.683	linker	3.268	1.526	sep	3.268	sep	2.5 < x <= 5
A	32	18	0.46	1.55	0.78	1.3	sep	3nih_AB	LNR	5.239	2.683	linker	3.268	1.526	sep	3.268	sep	2.5 < x <= 5
A	60	8	0.35	0.4	0.44	0.4	sep	3nih_AB	LNR	5.239	2.683	linker	3.268	1.526	sep	3.268	sep	2.5 < x <= 5
A	62	3	0.67	-0.88	-0.57	-0.83	sep	3nih_AB	LNR	5.239	2.683	linker	3.268	1.526	sep	3.268	sep	2.5 < x <= 5
A	65	3	0.77	0.02	0.0	0.0	sep	3nih_AB	LNR	5.239	2.683	linker	3.268	1.526	sep	3.268	sep	2.5 < x <= 5
B	80	15	2.07	-0.53	-0.24	-0.4	sep	3nih_AB	LNR	5.239	2.683	linker	3.268	1.526	sep	3.268	sep	2.5 < x <= 5
B	81	8	2.89	-0.22	2.15	-0.25	sep	3nih_AB	LNR	5.239	2.683	linker	3.268	1.526	sep	3.268	sep	2.5 < x <= 5
A	511	4	2.66	5.97	0.15	7.25	linker	4ka7_AC	LNR	4.045	1.863	linker	10.441	3.873	sep	4.045	linker	2.5 < x <= 5
A	507	19	0.68	1.61	0.0	0.0	linker	4ka7_AC	LNR	4.045	1.863	linker	10.441	3.873	sep	4.045	linker	2.5 < x <= 5
A	485	7	1.1	3.8	0.14	4.12	linker	4ka7_AC	LNR	4.045	1.863	linker	10.441	3.873	sep	4.045	linker	2.5 < x <= 5
A	482	14	0.88	1.2	0.18	1.18	linker	4ka7_AC	LNR	4.045	1.863	linker	10.441	3.873	sep	4.045	linker	2.5 < x <= 5
B	215	15	2.54	-0.06	0.03	-0.86	sep	3ask_AP	LNR	9.502	6.52	linker	3.117	2.379	sep	3.117	sep	2.5 < x <= 5
B	216	17	0.63	1.2	0.85	1.38	sep	3ask_AP	LNR	9.502	6.52	linker	3.117	2.379	sep	3.117	sep	2.5 < x <= 5
B	217	9	0.42	-0.42	-0.33	-0.74	sep	3ask_AP	LNR	9.502	6.52	linker	3.117	2.379	sep	3.117	sep	2.5 < x <= 5
B	218	14	0.61	-0.74	-0.01	-0.93	sep	3ask_AP	LNR	9.502	6.52	linker	3.117	2.379	sep	3.117	sep	2.5 < x <= 5
B	219	17	0.0	0.46	0.03	1.95	sep	3ask_AP	LNR	9.502	6.52	linker	3.117	2.379	sep	3.117	sep	2.5 < x <= 5
B	221	15	0.5	0.01	0.08	-0.28	sep	3ask_AP	LNR	9.502	6.52	linker	3.117	2.379	sep	3.117	sep	2.5 < x <= 5
A	19	10	0.0	0.0	0.53	2.4	sep	3nih_AB	LNR	5.239	2.683	linker	3.268	1.526	sep	3.268	sep	2.5 < x <= 5
B	222	9	0.41	-0.47	-0.08	-0.42	sep	3ask_AP	LNR	9.502	6.52	linker	3.117	2.379	sep	3.117	sep	2.5 < x <= 5
A	15	12	0.0	0.0	0.47	-0.65	sep	3ask_AP	LNR	9.502	6.52	linker	3.117	2.379	sep	3.117	sep	2.5 < x <= 5
A	184	2	0.0	0.0	0.0	5.28	sep	3ask_AP	LNR	9.502	6.52	linker	3.117	2.379	sep	3.117	sep	2.5 < x <= 5
A	207	19	0.0	0.0	0.17	4.34	sep	3ask_AP	LNR	9.502	6.52	linker	3.117	2.379	sep	3.117	sep	2.5 < x <= 5
A	431	19	0.3	3.75	0.07	3.55	linker	4ka7_AC	LNR	4.045	1.863	linker	10.441	3.873	sep	4.045	linker	2.5 < x <= 5
A	432	11	0.09	2.25	0.03	1.64	linker	4ka7_AC	LNR	4.045	1.863	linker	10.441	3.873	sep	4.045	linker	2.5 < x <= 5
A	481	7	1.09	1.6	0.41	1.03	linker	4ka7_AC	LNR	4.045	1.863	linker	10.441	3.873	sep	4.045	linker	2.5 < x <= 5
B	223	16	0.42	-0.27	0.0	0.0	sep	3ask_AP	LNR	9.502	6.52	linker	3.117	2.379	sep	3.117	sep	2.5 < x <= 5
A	28	3	0.0	0.0	-0.1	-1.09	sep	3nih_AB	LNR	5.239	2.683	linker	3.268	1.526	sep	3.268	sep	2.5 < x <= 5
A	58	16	0.0	0.0	-0.04	-0.24	sep	3nih_AB	LNR	5.239	2.683	linker	3.268	1.526	sep	3.268	sep	2.5 < x <= 5
A	8	5	0.96	1.35	0.0	0.0	linker	4x3h_AB	LNR	4.842	9.78	linker	16.239	9.634	sep	4.842	linker	2.5 < x <= 5
B	83	16	-0.15	-0.17	0.0	0.0	linker	4x3h_AB	LNR	4.842	9.78	linker	16.239	9.634	sep	4.842	linker	2.5 < x <= 5
B	84	20	4.15	0.7	2.75	0.28	linker	4x3h_AB	LNR	4.842	9.78	linker	16.239	9.634	sep	4.842	linker	2.5 < x <= 5
B	85	15	1.94	0.0	0.0	0.0	linker	4x3h_AB	LNR	4.842	9.78	linker	16.239	9.634	sep	4.842	linker	2.5 < x <= 5
B	86	20	1.54	0.47	0.9	0.02	linker	4x3h_AB	LNR	4.842	9.78	linker	16.239	9.634	sep	4.842	linker	2.5 < x <= 5
B	87	15	0.28	-0.08	0.0	0.0	linker	4x3h_AB	LNR	4.842	9.78	linker	16.239	9.634	sep	4.842	linker	2.5 < x <= 5
A	21	4	0.0	0.0	0.04	-0.24	linker	4x3h_AB	LNR	4.842	9.78	linker	16.239	9.634	sep	4.842	linker	2.5 < x <= 5
B	81	8	2.3	-0.06	1.84	-1.2	linker	4x3h_AB	LNR	4.842	9.78	linker	16.239	9.634	sep	4.842	linker	2.5 < x <= 5
A	166	15	1.0	2.6	0.15	-0.47	sep	4xob_AB	LNR	5.326	1.989	linker	4.384	1.72	sep	4.384	sep	2.5 < x <= 5
A	168	18	0.29	1.44	0.34	2.03	sep	4xob_AB	LNR	5.326	1.989	linker	4.384	1.72	sep	4.384	sep	2.5 < x <= 5
A	169	17	0.37	0.57	0.33	0.58	sep	4xob_AB	LNR	5.326	1.989	linker	4.384	1.72	sep	4.384	sep	2.5 < x <= 5
A	170	18	0.68	1.69	0.73	1.55	sep	4xob_AB	LNR	5.326	1.989	linker	4.384	1.72	sep	4.384	sep	2.5 < x <= 5
A	171	17	0.23	0.64	0.23	0.6	sep	4xob_AB	LNR	5.326	1.989	linker	4.384	1.72	sep	4.384	sep	2.5 < x <= 5
A	172	10	0.58	3.17	0.52	3.42	sep	4xob_AB	LNR	5.326	1.989	linker	4.384	1.72	sep	4.384	sep	2.5 < x <= 5
A	174	3	1.11	-0.86	0.14	-0.98	sep	4xob_AB	LNR	5.326	1.989	linker	4.384	1.72	sep	4.384	sep	2.5 < x <= 5
A	167	3	-0.01	-0.62	-0.17	-0.55	sep	4xob_AB	LNR	5.326	1.989	linker	4.384	1.72	sep	4.384	sep	2.5 < x <= 5
B	80	15	0.91	-0.26	0.0	0.0	linker	4x3h_AB	LNR	4.842	9.78	linker	16.239	9.634	sep	4.842	linker	2.5 < x <= 5
A	77	16	-0.09	-0.68	0.0	0.0	linker	4x3h_AB	LNR	4.842	9.78	linker	16.239	9.634	sep	4.842	linker	2.5 < x <= 5
A	76	20	1.17	1.87	0.0	0.0	linker	4x3h_AB	LNR	4.842	9.78	linker	16.239	9.634	sep	4.842	linker	2.5 < x <= 5
A	11	10	0.24	0.6	0.0	0.0	linker	4x3h_AB	LNR	4.842	9.78	linker	16.239	9.634	sep	4.842	linker	2.5 < x <= 5
A	13	17	0.05	0.89	0.0	0.0	linker	4x3h_AB	LNR	4.842	9.78	linker	16.239	9.634	sep	4.842	linker	2.5 < x <= 5
A	14	14	0.82	-0.4	-1.25	0.42	linker	4x3h_AB	LNR	4.842	9.78	linker	16.239	9.634	sep	4.842	linker	2.5 < x <= 5
A	15	8	1.05	0.39	0.0	0.0	linker	4x3h_AB	LNR	4.842	9.78	linker	16.239	9.634	sep	4.842	linker	2.5 < x <= 5
A	16	5	0.87	2.51	0.58	2.78	linker	4x3h_AB	LNR	4.842	9.78	linker	16.239	9.634	sep	4.842	linker	2.5 < x <= 5
A	17	4	1.85	-0.25	-0.09	-0.43	linker	4x3h_AB	LNR	4.842	9.78	linker	16.239	9.634	sep	4.842	linker	2.5 < x <= 5
A	22	5	2.23	2.77	1.01	1.7	linker	4x3h_AB	LNR	4.842	9.78	linker	16.239	9.634	sep	4.842	linker	2.5 < x <= 5
A	25	7	0.06	-0.03	1.28	-0.62	linker	4x3h_AB	LNR	4.842	9.78	linker	16.239	9.634	sep	4.842	linker	2.5 < x <= 5
B	585	18	0.93	0.53	0.15	0.88	linker	4aph_AP	LNR	3.489	3.023	linker	11.24	6.159	sep	3.489	linker	2.5 < x <= 5
A	26	10	0.4	2.77	0.2	2.94	linker	4x3h_AB	LNR	4.842	9.78	linker	16.239	9.634	sep	4.842	linker	2.5 < x <= 5
A	47	7	1.58	1.29	-0.12	0.72	linker	4x3h_AB	LNR	4.842	9.78	linker	16.239	9.634	sep	4.842	linker	2.5 < x <= 5
A	48	11	0.4	2.24	0.0	0.0	linker	4x3h_AB	LNR	4.842	9.78	linker	16.239	9.634	sep	4.842	linker	2.5 < x <= 5
A	49	12	0.2	-0.43	0.09	-0.65	linker	4x3h_AB	LNR	4.842	9.78	linker	16.239	9.634	sep	4.842	linker	2.5 < x <= 5
A	53	9	0.0	-0.2	0.0	0.0	linker	4x3h_AB	LNR	4.842	9.78	linker	16.239	9.634	sep	4.842	linker	2.5 < x <= 5
A	73	5	0.91	3.08	0.0	0.0	linker	4x3h_AB	LNR	4.842	9.78	linker	16.239	9.634	sep	4.842	linker	2.5 < x <= 5
A	201	18	0.23	0.5	0.51	0.93	sep	3ask_AP	LNR	9.502	6.52	linker	3.117	2.379	sep	3.117	sep	2.5 < x <= 5
A	188	3	0.54	-0.88	0.0	0.0	sep	3ask_AP	LNR	9.502	6.52	linker	3.117	2.379	sep	3.117	sep	2.5 < x <= 5
A	185	3	1.03	-0.02	-0.14	-0.99	sep	3ask_AP	LNR	9.502	6.52	linker	3.117	2.379	sep	3.117	sep	2.5 < x <= 5
A	183	11	0.76	1.01	0.71	0.79	sep	3ask_AP	LNR	9.502	6.52	linker	3.117	2.379	sep	3.117	sep	2.5 < x <= 5
A	490	8	0.96	1.43	0.0	0.0	sep	2z5n_AB	LNR	16.547	8.512	linker	4.03	3.665	sep	4.03	sep	2.5 < x <= 5
A	493	3	-0.08	-1.19	0.03	-1.41	sep	2z5n_AB	LNR	16.547	8.512	linker	4.03	3.665	sep	4.03	sep	2.5 < x <= 5
A	497	17	0.08	0.39	-0.04	0.34	sep	2z5n_AB	LNR	16.547	8.512	linker	4.03	3.665	sep	4.03	sep	2.5 < x <= 5
A	500	3	0.49	-0.63	1.59	0.4	sep	2z5n_AB	LNR	16.547	8.512	linker	4.03	3.665	sep	4.03	sep	2.5 < x <= 5
A	538	4	-0.03	-0.4	-0.05	-0.26	sep	2z5n_AB	LNR	16.547	8.512	linker	4.03	3.665	sep	4.03	sep	2.5 < x <= 5
A	541	16	0.01	-0.77	-0.01	-0.73	sep	2z5n_AB	LNR	16.547	8.512	linker	4.03	3.665	sep	4.03	sep	2.5 < x <= 5
A	489	10	0.2	1.53	0.0	0.0	sep	2z5n_AB	LNR	16.547	8.512	linker	4.03	3.665	sep	4.03	sep	2.5 < x <= 5
A	542	16	0.67	-0.04	2.45	0.94	sep	2z5n_AB	LNR	16.547	8.512	linker	4.03	3.665	sep	4.03	sep	2.5 < x <= 5
A	596	3	-0.08	1.42	2.85	1.07	sep	2z5n_AB	LNR	16.547	8.512	linker	4.03	3.665	sep	4.03	sep	2.5 < x <= 5
A	599	16	1.26	-0.57	0.31	-1.07	sep	2z5n_AB	LNR	16.547	8.512	linker	4.03	3.665	sep	4.03	sep	2.5 < x <= 5
A	603	4	-0.13	-0.6	0.64	-0.45	sep	2z5n_AB	LNR	16.547	8.512	linker	4.03	3.665	sep	4.03	sep	2.5 < x <= 5
A	676	12	0.25	2.58	-0.02	1.36	sep	2z5n_AB	LNR	16.547	8.512	linker	4.03	3.665	sep	4.03	sep	2.5 < x <= 5
A	677	12	0.46	1.17	1.92	1.05	sep	2z5n_AB	LNR	16.547	8.512	linker	4.03	3.665	sep	4.03	sep	2.5 < x <= 5
A	680	19	2.91	2.35	1.31	1.5	sep	2z5n_AB	LNR	16.547	8.512	linker	4.03	3.665	sep	4.03	sep	2.5 < x <= 5
A	545	17	0.51	-0.15	0.0	0.0	sep	2z5n_AB	LNR	16.547	8.512	linker	4.03	3.665	sep	4.03	sep	2.5 < x <= 5
A	716	17	0.15	0.18	0.0	0.0	sep	2z5n_AB	LNR	16.547	8.512	linker	4.03	3.665	sep	4.03	sep	2.5 < x <= 5
A	486	9	0.29	-0.45	0.0	0.0	sep	2z5n_AB	LNR	16.547	8.512	linker	4.03	3.665	sep	4.03	sep	2.5 < x <= 5
A	452	16	-0.07	-0.75	-0.06	-0.63	sep	2z5n_AB	LNR	16.547	8.512	linker	4.03	3.665	sep	4.03	sep	2.5 < x <= 5
B	588	7	2.01	-0.92	2.9	-1.21	linker	4aph_AP	LNR	3.489	3.023	linker	11.24	6.159	sep	3.489	linker	2.5 < x <= 5
A	20	19	0.0	0.0	0.35	1.93	linker	4aph_AP	LNR	3.489	3.023	linker	11.24	6.159	sep	3.489	linker	2.5 < x <= 5
A	23	20	0.0	0.0	-0.42	2.38	linker	4aph_AP	LNR	3.489	3.023	linker	11.24	6.159	sep	3.489	linker	2.5 < x <= 5
A	329	9	0.0	0.0	-0.1	1.19	linker	4aph_AP	LNR	3.489	3.023	linker	11.24	6.159	sep	3.489	linker	2.5 < x <= 5
A	360	18	0.0	0.0	0.04	1.14	linker	4aph_AP	LNR	3.489	3.023	linker	11.24	6.159	sep	3.489	linker	2.5 < x <= 5
A	363	15	0.0	0.0	-0.98	2.39	linker	4aph_AP	LNR	3.489	3.023	linker	11.24	6.159	sep	3.489	linker	2.5 < x <= 5
A	459	4	0.39	-0.63	-0.19	-0.39	sep	2z5n_AB	LNR	16.547	8.512	linker	4.03	3.665	sep	4.03	sep	2.5 < x <= 5
A	371	7	0.0	0.0	-0.36	2.16	linker	4aph_AP	LNR	3.489	3.023	linker	11.24	6.159	sep	3.489	linker	2.5 < x <= 5
A	334	3	-0.13	-0.98	1.02	-1.54	sep	2z5n_AB	LNR	16.547	8.512	linker	4.03	3.665	sep	4.03	sep	2.5 < x <= 5
A	369	10	0.72	2.14	0.67	1.76	sep	2z5n_AB	LNR	16.547	8.512	linker	4.03	3.665	sep	4.03	sep	2.5 < x <= 5
A	410	19	2.11	1.9	3.14	1.29	sep	2z5n_AB	LNR	16.547	8.512	linker	4.03	3.665	sep	4.03	sep	2.5 < x <= 5
A	445	15	0.98	-0.16	0.0	0.0	sep	2z5n_AB	LNR	16.547	8.512	linker	4.03	3.665	sep	4.03	sep	2.5 < x <= 5
A	448	4	0.15	-0.39	0.06	-0.58	sep	2z5n_AB	LNR	16.547	8.512	linker	4.03	3.665	sep	4.03	sep	2.5 < x <= 5
A	451	2	0.0	5.08	0.0	0.0	sep	2z5n_AB	LNR	16.547	8.512	linker	4.03	3.665	sep	4.03	sep	2.5 < x <= 5
A	327	9	0.6	0.79	0.29	0.96	sep	2z5n_AB	LNR	16.547	8.512	linker	4.03	3.665	sep	4.03	sep	2.5 < x <= 5
A	719	4	0.58	-0.19	0.0	0.0	sep	2z5n_AB	LNR	16.547	8.512	linker	4.03	3.665	sep	4.03	sep	2.5 < x <= 5
A	720	12	0.27	1.46	0.0	0.0	sep	2z5n_AB	LNR	16.547	8.512	linker	4.03	3.665	sep	4.03	sep	2.5 < x <= 5
A	759	4	0.13	0.25	0.0	0.0	sep	2z5n_AB	LNR	16.547	8.512	linker	4.03	3.665	sep	4.03	sep	2.5 < x <= 5
A	643	3	0.0	0.0	-0.54	-1.5	sep	2z5n_AB	LNR	16.547	8.512	linker	4.03	3.665	sep	4.03	sep	2.5 < x <= 5
A	673	16	0.0	0.0	-0.03	-0.48	sep	2z5n_AB	LNR	16.547	8.512	linker	4.03	3.665	sep	4.03	sep	2.5 < x <= 5
A	20	5	0.49	2.23	0.0	0.0	sep	3ask_AP	LNR	9.502	6.52	linker	3.117	2.379	sep	3.117	sep	2.5 < x <= 5
A	43	3	-0.01	-0.67	0.0	0.0	sep	3ask_AP	LNR	9.502	6.52	linker	3.117	2.379	sep	3.117	sep	2.5 < x <= 5
A	44	20	1.78	0.17	0.31	0.89	sep	3ask_AP	LNR	9.502	6.52	linker	3.117	2.379	sep	3.117	sep	2.5 < x <= 5
A	46	4	-0.24	-0.14	0.55	-0.15	sep	3ask_AP	LNR	9.502	6.52	linker	3.117	2.379	sep	3.117	sep	2.5 < x <= 5
A	636	16	0.0	0.0	4.46	1.66	sep	2z5n_AB	LNR	16.547	8.512	linker	4.03	3.665	sep	4.03	sep	2.5 < x <= 5
A	47	12	-0.03	-0.18	0.7	-0.12	sep	3ask_AP	LNR	9.502	6.52	linker	3.117	2.379	sep	3.117	sep	2.5 < x <= 5
A	90	5	1.26	0.94	0.0	0.0	sep	3ask_AP	LNR	9.502	6.52	linker	3.117	2.379	sep	3.117	sep	2.5 < x <= 5
A	151	16	0.0	0.2	0.0	0.0	sep	3ask_AP	LNR	9.502	6.52	linker	3.117	2.379	sep	3.117	sep	2.5 < x <= 5
A	179	3	-0.1	-0.66	-0.11	-0.76	sep	3ask_AP	LNR	9.502	6.52	linker	3.117	2.379	sep	3.117	sep	2.5 < x <= 5
A	180	9	0.02	-0.43	0.01	0.06	sep	3ask_AP	LNR	9.502	6.52	linker	3.117	2.379	sep	3.117	sep	2.5 < x <= 5
A	181	14	0.18	0.46	0.15	1.29	sep	3ask_AP	LNR	9.502	6.52	linker	3.117	2.379	sep	3.117	sep	2.5 < x <= 5
A	182	10	0.54	2.57	0.72	2.54	sep	3ask_AP	LNR	9.502	6.52	linker	3.117	2.379	sep	3.117	sep	2.5 < x <= 5
A	83	3	0.51	-0.64	0.0	0.0	sep	3ask_AP	LNR	9.502	6.52	linker	3.117	2.379	sep	3.117	sep	2.5 < x <= 5
A	635	14	0.0	0.0	1.2	-0.21	sep	2z5n_AB	LNR	16.547	8.512	linker	4.03	3.665	sep	4.03	sep	2.5 < x <= 5
A	632	4	0.0	0.0	0.03	0.29	sep	2z5n_AB	LNR	16.547	8.512	linker	4.03	3.665	sep	4.03	sep	2.5 < x <= 5
A	592	8	0.0	0.0	-0.38	1.84	sep	2z5n_AB	LNR	16.547	8.512	linker	4.03	3.665	sep	4.03	sep	2.5 < x <= 5
B	841	9	0.81	-0.7	0.52	-0.54	sep	2z5n_AB	LNR	16.547	8.512	linker	4.03	3.665	sep	4.03	sep	2.5 < x <= 5
B	842	18	0.86	0.16	0.29	0.37	sep	2z5n_AB	LNR	16.547	8.512	linker	4.03	3.665	sep	4.03	sep	2.5 < x <= 5
B	844	15	0.32	-0.48	-0.74	-0.46	sep	2z5n_AB	LNR	16.547	8.512	linker	4.03	3.665	sep	4.03	sep	2.5 < x <= 5
B	845	15	2.44	-0.33	1.26	-0.27	sep	2z5n_AB	LNR	16.547	8.512	linker	4.03	3.665	sep	4.03	sep	2.5 < x <= 5
B	848	7	1.0	-1.51	-0.02	-0.95	sep	2z5n_AB	LNR	16.547	8.512	linker	4.03	3.665	sep	4.03	sep	2.5 < x <= 5
B	849	14	-0.01	-0.69	0.65	-0.49	sep	2z5n_AB	LNR	16.547	8.512	linker	4.03	3.665	sep	4.03	sep	2.5 < x <= 5
B	850	12	0.5	-0.78	-0.07	-0.07	sep	2z5n_AB	LNR	16.547	8.512	linker	4.03	3.665	sep	4.03	sep	2.5 < x <= 5
B	851	16	-0.11	-0.08	0.0	0.0	sep	2z5n_AB	LNR	16.547	8.512	linker	4.03	3.665	sep	4.03	sep	2.5 < x <= 5
B	852	20	2.82	0.64	0.74	0.24	sep	2z5n_AB	LNR	16.547	8.512	linker	4.03	3.665	sep	4.03	sep	2.5 < x <= 5
B	853	9	0.07	-0.38	0.42	0.19	sep	2z5n_AB	LNR	16.547	8.512	linker	4.03	3.665	sep	4.03	sep	2.5 < x <= 5
B	855	20	3.32	-0.28	3.95	0.68	sep	2z5n_AB	LNR	16.547	8.512	linker	4.03	3.665	sep	4.03	sep	2.5 < x <= 5
A	407	8	0.0	0.0	0.3	1.94	sep	2z5n_AB	LNR	16.547	8.512	linker	4.03	3.665	sep	4.03	sep	2.5 < x <= 5
A	413	16	0.0	0.0	0.0	-0.68	sep	2z5n_AB	LNR	16.547	8.512	linker	4.03	3.665	sep	4.03	sep	2.5 < x <= 5
A	456	17	0.0	0.0	0.01	0.21	sep	2z5n_AB	LNR	16.547	8.512	linker	4.03	3.665	sep	4.03	sep	2.5 < x <= 5
A	539	2	0.0	0.0	-0.05	5.2	sep	2z5n_AB	LNR	16.547	8.512	linker	4.03	3.665	sep	4.03	sep	2.5 < x <= 5
A	175	20	0.44	1.69	0.47	2.27	sep	4xob_AB	LNR	5.326	1.989	linker	4.384	1.72	sep	4.384	sep	2.5 < x <= 5
A	198	16	-0.01	-0.31	0.0	0.0	sep	4xob_AB	LNR	5.326	1.989	linker	4.384	1.72	sep	4.384	sep	2.5 < x <= 5
A	211	12	0.01	4.59	0.01	3.79	sep	4xob_AB	LNR	5.326	1.989	linker	4.384	1.72	sep	4.384	sep	2.5 < x <= 5
A	223	18	0.67	1.88	0.47	2.15	sep	4xob_AB	LNR	5.326	1.989	linker	4.384	1.72	sep	4.384	sep	2.5 < x <= 5
A	33	3	-0.13	-0.87	-0.2	-0.81	linker	1er8_EI	Non-motif	3.464	3.499	linker	3.501	3.58	sep	3.464	linker	2.5 < x <= 5
A	15	3	-0.11	-1.3	-0.04	-1.63	linker	1er8_EI	Non-motif	3.464	3.499	linker	3.501	3.58	sep	3.464	linker	2.5 < x <= 5
A	10	8	0.37	1.7	0.0	0.0	linker	1er8_EI	Non-motif	3.464	3.499	linker	3.501	3.58	sep	3.464	linker	2.5 < x <= 5
B	123	12	0.0	0.0	2.59	-1.37	linker	5n85_AB	LNR	2.979	2.475	linker	12.219	7.916	sep	2.979	linker	2.5 < x <= 5
A	89	9	0.0	0.0	0.01	-0.78	linker	5n85_AB	LNR	2.979	2.475	linker	12.219	7.916	sep	2.979	linker	2.5 < x <= 5
A	86	12	0.0	0.0	0.05	0.33	linker	5n85_AB	LNR	2.979	2.475	linker	12.219	7.916	sep	2.979	linker	2.5 < x <= 5
A	35	3	1.33	1.78	-0.11	-0.05	linker	1er8_EI	Non-motif	3.464	3.499	linker	3.501	3.58	sep	3.464	linker	2.5 < x <= 5
A	36	17	0.0	0.0	0.06	0.43	linker	5n85_AB	LNR	2.979	2.475	linker	12.219	7.916	sep	2.979	linker	2.5 < x <= 5
B	131	10	1.25	-0.02	1.27	0.36	linker	5n85_AB	LNR	2.979	2.475	linker	12.219	7.916	sep	2.979	linker	2.5 < x <= 5
B	130	5	2.63	0.72	3.28	-0.64	linker	5n85_AB	LNR	2.979	2.475	linker	12.219	7.916	sep	2.979	linker	2.5 < x <= 5
B	129	20	-0.02	0.11	2.12	-0.49	linker	5n85_AB	LNR	2.979	2.475	linker	12.219	7.916	sep	2.979	linker	2.5 < x <= 5
B	127	3	2.11	-0.97	1.08	-1.11	linker	5n85_AB	LNR	2.979	2.475	linker	12.219	7.916	sep	2.979	linker	2.5 < x <= 5
B	125	8	1.41	0.84	1.09	1.19	linker	5n85_AB	LNR	2.979	2.475	linker	12.219	7.916	sep	2.979	linker	2.5 < x <= 5
B	122	3	-0.11	-0.37	-0.13	-0.14	linker	5n85_AB	LNR	2.979	2.475	linker	12.219	7.916	sep	2.979	linker	2.5 < x <= 5
B	132	4	-0.24	-0.01	0.0	0.0	linker	5n85_AB	LNR	2.979	2.475	linker	12.219	7.916	sep	2.979	linker	2.5 < x <= 5
A	121	4	-0.06	0.0	0.0	0.0	linker	5n85_AB	LNR	2.979	2.475	linker	12.219	7.916	sep	2.979	linker	2.5 < x <= 5
A	38	16	1.39	1.29	0.0	0.0	linker	1er8_EI	Non-motif	3.464	3.499	linker	3.501	3.58	sep	3.464	linker	2.5 < x <= 5
A	79	20	2.75	2.87	2.38	2.87	linker	1er8_EI	Non-motif	3.464	3.499	linker	3.501	3.58	sep	3.464	linker	2.5 < x <= 5
B	333	5	2.34	-0.16	2.38	-0.04	linker	1er8_EI	Non-motif	3.464	3.499	linker	3.501	3.58	sep	3.464	linker	2.5 < x <= 5
B	331	7	0.38	-2.02	0.7	-0.91	linker	1er8_EI	Non-motif	3.464	3.499	linker	3.501	3.58	sep	3.464	linker	2.5 < x <= 5
A	300	8	0.53	1.08	0.7	1.31	linker	1er8_EI	Non-motif	3.464	3.499	linker	3.501	3.58	sep	3.464	linker	2.5 < x <= 5
A	226	20	1.56	2.89	0.82	3.02	linker	1er8_EI	Non-motif	3.464	3.499	linker	3.501	3.58	sep	3.464	linker	2.5 < x <= 5
A	223	17	0.94	1.34	0.73	0.95	linker	1er8_EI	Non-motif	3.464	3.499	linker	3.501	3.58	sep	3.464	linker	2.5 < x <= 5
A	222	17	2.51	1.47	1.01	1.01	linker	1er8_EI	Non-motif	3.464	3.499	linker	3.501	3.58	sep	3.464	linker	2.5 < x <= 5
A	77	8	0.36	1.92	0.51	1.96	linker	1er8_EI	Non-motif	3.464	3.499	linker	3.501	3.58	sep	3.464	linker	2.5 < x <= 5
A	219	3	2.33	1.09	0.51	0.35	linker	1er8_EI	Non-motif	3.464	3.499	linker	3.501	3.58	sep	3.464	linker	2.5 < x <= 5
A	133	10	0.33	2.33	0.5	2.14	linker	1er8_EI	Non-motif	3.464	3.499	linker	3.501	3.58	sep	3.464	linker	2.5 < x <= 5
A	125	10	0.51	2.26	0.51	1.43	linker	1er8_EI	Non-motif	3.464	3.499	linker	3.501	3.58	sep	3.464	linker	2.5 < x <= 5
A	122	8	0.39	2.38	0.28	2.34	linker	1er8_EI	Non-motif	3.464	3.499	linker	3.501	3.58	sep	3.464	linker	2.5 < x <= 5
A	119	3	-0.01	-0.64	0.37	0.92	linker	1er8_EI	Non-motif	3.464	3.499	linker	3.501	3.58	sep	3.464	linker	2.5 < x <= 5
A	83	16	0.0	-0.32	-0.01	-0.04	linker	1er8_EI	Non-motif	3.464	3.499	linker	3.501	3.58	sep	3.464	linker	2.5 < x <= 5
A	81	3	0.19	0.19	0.33	1.09	linker	1er8_EI	Non-motif	3.464	3.499	linker	3.501	3.58	sep	3.464	linker	2.5 < x <= 5
A	194	5	1.25	1.91	1.03	2.02	linker	1er8_EI	Non-motif	3.464	3.499	linker	3.501	3.58	sep	3.464	linker	2.5 < x <= 5
A	119	20	0.08	3.04	0.0	0.0	linker	5n85_AB	LNR	2.979	2.475	linker	12.219	7.916	sep	2.979	linker	2.5 < x <= 5
A	94	18	0.61	1.85	0.82	1.45	linker	5n85_AB	LNR	2.979	2.475	linker	12.219	7.916	sep	2.979	linker	2.5 < x <= 5
A	92	15	1.66	1.07	1.73	0.16	linker	5n85_AB	LNR	2.979	2.475	linker	12.219	7.916	sep	2.979	linker	2.5 < x <= 5
B	98	10	0.06	0.44	0.0	0.0	linker	1mfg_AB	Motif	4.229	2.418	linker	8.826	4.877	sep	4.229	linker	2.5 < x <= 5
B	97	20	2.8	0.72	2.44	-1.51	linker	1mfg_AB	Motif	4.229	2.418	linker	8.826	4.877	sep	4.229	linker	2.5 < x <= 5
A	79	9	0.35	-0.18	0.46	-0.23	linker	1mfg_AB	Motif	4.229	2.418	linker	8.826	4.877	sep	4.229	linker	2.5 < x <= 5
A	75	18	0.63	0.69	0.74	0.68	linker	1mfg_AB	Motif	4.229	2.418	linker	8.826	4.877	sep	4.229	linker	2.5 < x <= 5
A	40	17	0.12	1.44	-0.07	1.09	linker	1mfg_AB	Motif	4.229	2.418	linker	8.826	4.877	sep	4.229	linker	2.5 < x <= 5
A	26	15	0.9	-0.11	0.49	-0.42	linker	1mfg_AB	Motif	4.229	2.418	linker	8.826	4.877	sep	4.229	linker	2.5 < x <= 5
B	100	10	0.0	0.18	0.44	1.21	linker	1mfg_AB	Motif	4.229	2.418	linker	8.826	4.877	sep	4.229	linker	2.5 < x <= 5
A	20	16	-0.13	0.0	-0.1	-0.45	linker	1mfg_AB	Motif	4.229	2.418	linker	8.826	4.877	sep	4.229	linker	2.5 < x <= 5
A	18	16	-0.23	-0.3	-0.13	-0.54	linker	1mfg_AB	Motif	4.229	2.418	linker	8.826	4.877	sep	4.229	linker	2.5 < x <= 5
A	17	5	0.62	3.49	0.0	0.0	linker	1mfg_AB	Motif	4.229	2.418	linker	8.826	4.877	sep	4.229	linker	2.5 < x <= 5
A	15	10	0.49	2.84	0.35	2.54	linker	1mfg_AB	Motif	4.229	2.418	linker	8.826	4.877	sep	4.229	linker	2.5 < x <= 5
A	14	4	0.01	-0.39	0.0	0.0	linker	1mfg_AB	Motif	4.229	2.418	linker	8.826	4.877	sep	4.229	linker	2.5 < x <= 5
A	150	15	0.0	0.0	-0.06	0.88	sep	1u00_AP	Non-motif	3.909	3.235	linker	3.809	3.192	sep	3.809	sep	2.5 < x <= 5
B	235	7	0.0	0.0	0.66	-0.74	sep	1u00_AP	Non-motif	3.909	3.235	linker	3.809	3.192	sep	3.809	sep	2.5 < x <= 5
A	19	8	0.84	2.43	0.67	2.35	linker	1mfg_AB	Motif	4.229	2.418	linker	8.826	4.877	sep	4.229	linker	2.5 < x <= 5
B	101	3	-0.32	-0.77	-0.55	-0.24	linker	1mfg_AB	Motif	4.229	2.418	linker	8.826	4.877	sep	4.229	linker	2.5 < x <= 5
B	102	18	0.63	0.87	0.58	1.09	linker	1mfg_AB	Motif	4.229	2.418	linker	8.826	4.877	sep	4.229	linker	2.5 < x <= 5
B	104	18	2.27	0.66	2.0	0.55	linker	1mfg_AB	Motif	4.229	2.418	linker	8.826	4.877	sep	4.229	linker	2.5 < x <= 5
A	90	3	-0.26	1.87	0.0	0.0	linker	5n85_AB	LNR	2.979	2.475	linker	12.219	7.916	sep	2.979	linker	2.5 < x <= 5
A	88	10	1.7	0.82	1.28	1.17	linker	5n85_AB	LNR	2.979	2.475	linker	12.219	7.916	sep	2.979	linker	2.5 < x <= 5
A	58	11	0.51	1.56	0.13	1.5	linker	5n85_AB	LNR	2.979	2.475	linker	12.219	7.916	sep	2.979	linker	2.5 < x <= 5
A	56	16	-0.13	-0.22	0.45	-0.41	linker	5n85_AB	LNR	2.979	2.475	linker	12.219	7.916	sep	2.979	linker	2.5 < x <= 5
A	55	16	-0.03	0.03	1.22	-0.35	linker	5n85_AB	LNR	2.979	2.475	linker	12.219	7.916	sep	2.979	linker	2.5 < x <= 5
A	54	10	0.02	2.51	0.12	2.92	linker	5n85_AB	LNR	2.979	2.475	linker	12.219	7.916	sep	2.979	linker	2.5 < x <= 5
A	44	15	2.1	2.47	1.55	1.59	linker	5n85_AB	LNR	2.979	2.475	linker	12.219	7.916	sep	2.979	linker	2.5 < x <= 5
A	42	15	0.08	1.68	-0.01	0.09	linker	5n85_AB	LNR	2.979	2.475	linker	12.219	7.916	sep	2.979	linker	2.5 < x <= 5
A	35	17	-0.03	0.19	0.0	0.0	linker	5n85_AB	LNR	2.979	2.475	linker	12.219	7.916	sep	2.979	linker	2.5 < x <= 5
A	34	8	0.59	1.51	1.32	1.41	linker	5n85_AB	LNR	2.979	2.475	linker	12.219	7.916	sep	2.979	linker	2.5 < x <= 5
A	32	15	1.51	0.76	1.2	0.21	linker	5n85_AB	LNR	2.979	2.475	linker	12.219	7.916	sep	2.979	linker	2.5 < x <= 5
A	78	10	0.0	0.0	0.45	3.08	linker	1mfg_AB	Motif	4.229	2.418	linker	8.826	4.877	sep	4.229	linker	2.5 < x <= 5
A	71	7	0.0	0.0	0.81	0.98	linker	1mfg_AB	Motif	4.229	2.418	linker	8.826	4.877	sep	4.229	linker	2.5 < x <= 5
A	41	15	0.0	0.0	-0.04	-0.08	linker	1mfg_AB	Motif	4.229	2.418	linker	8.826	4.877	sep	4.229	linker	2.5 < x <= 5
A	28	12	0.0	0.0	0.01	2.39	linker	1mfg_AB	Motif	4.229	2.418	linker	8.826	4.877	sep	4.229	linker	2.5 < x <= 5
B	334	7	1.91	-0.58	1.49	-0.51	linker	1er8_EI	Non-motif	3.464	3.499	linker	3.501	3.58	sep	3.464	linker	2.5 < x <= 5
B	587	8	1.33	-0.47	1.3	0.3	linker	4aph_AP	LNR	3.489	3.023	linker	11.24	6.159	sep	3.489	linker	2.5 < x <= 5
B	335	10	1.77	0.46	2.11	0.33	linker	1er8_EI	Non-motif	3.464	3.499	linker	3.501	3.58	sep	3.464	linker	2.5 < x <= 5
B	337	18	1.52	-0.36	1.28	0.65	linker	1er8_EI	Non-motif	3.464	3.499	linker	3.501	3.58	sep	3.464	linker	2.5 < x <= 5
B	289	20	1.61	0.35	1.37	0.24	sep	4xob_AB	LNR	5.326	1.989	linker	4.384	1.72	sep	4.384	sep	2.5 < x <= 5
B	290	18	1.91	0.56	2.04	0.57	sep	4xob_AB	LNR	5.326	1.989	linker	4.384	1.72	sep	4.384	sep	2.5 < x <= 5
B	291	15	1.39	0.13	0.26	-0.26	sep	4xob_AB	LNR	5.326	1.989	linker	4.384	1.72	sep	4.384	sep	2.5 < x <= 5
A	163	18	0.0	0.0	0.71	1.25	sep	4xob_AB	LNR	5.326	1.989	linker	4.384	1.72	sep	4.384	sep	2.5 < x <= 5
A	181	8	0.0	0.0	0.97	2.98	sep	4xob_AB	LNR	5.326	1.989	linker	4.384	1.72	sep	4.384	sep	2.5 < x <= 5
A	183	10	0.0	0.0	0.6	2.99	sep	4xob_AB	LNR	5.326	1.989	linker	4.384	1.72	sep	4.384	sep	2.5 < x <= 5
B	287	15	0.49	-0.14	0.39	-0.07	sep	4xob_AB	LNR	5.326	1.989	linker	4.384	1.72	sep	4.384	sep	2.5 < x <= 5
A	195	20	0.0	0.0	0.01	4.45	sep	4xob_AB	LNR	5.326	1.989	linker	4.384	1.72	sep	4.384	sep	2.5 < x <= 5
A	263	18	0.0	0.0	0.21	1.64	sep	4xob_AB	LNR	5.326	1.989	linker	4.384	1.72	sep	4.384	sep	2.5 < x <= 5
B	133	3	0.0	0.0	-0.27	-0.23	linker	2fmf_AB	Non-motif	4.662	2.661	linker	4.713	2.414	sep	4.662	linker	2.5 < x <= 5
B	131	14	0.0	0.0	0.0	-0.93	linker	2fmf_AB	Non-motif	4.662	2.661	linker	4.713	2.414	sep	4.662	linker	2.5 < x <= 5
B	129	14	0.0	0.0	2.62	0.34	linker	2fmf_AB	Non-motif	4.662	2.661	linker	4.713	2.414	sep	4.662	linker	2.5 < x <= 5
A	107	18	0.0	0.0	0.4	1.31	linker	2fmf_AB	Non-motif	4.662	2.661	linker	4.713	2.414	sep	4.662	linker	2.5 < x <= 5
A	106	18	0.0	0.0	0.08	2.04	linker	2fmf_AB	Non-motif	4.662	2.661	linker	4.713	2.414	sep	4.662	linker	2.5 < x <= 5
A	225	10	0.0	0.0	0.51	2.98	sep	4xob_AB	LNR	5.326	1.989	linker	4.384	1.72	sep	4.384	sep	2.5 < x <= 5
A	91	9	0.0	0.0	0.3	-0.32	linker	2fmf_AB	Non-motif	4.662	2.661	linker	4.713	2.414	sep	4.662	linker	2.5 < x <= 5
B	286	8	2.97	0.55	2.8	0.3	sep	4xob_AB	LNR	5.326	1.989	linker	4.384	1.72	sep	4.384	sep	2.5 < x <= 5
B	284	8	2.97	0.3	2.98	0.46	sep	4xob_AB	LNR	5.326	1.989	linker	4.384	1.72	sep	4.384	sep	2.5 < x <= 5
A	252	10	0.22	3.11	0.0	0.0	sep	4xob_AB	LNR	5.326	1.989	linker	4.384	1.72	sep	4.384	sep	2.5 < x <= 5
A	256	20	0.82	4.6	0.95	4.56	sep	4xob_AB	LNR	5.326	1.989	linker	4.384	1.72	sep	4.384	sep	2.5 < x <= 5
A	267	12	0.0	0.48	0.13	0.46	sep	4xob_AB	LNR	5.326	1.989	linker	4.384	1.72	sep	4.384	sep	2.5 < x <= 5
A	268	18	0.58	2.06	0.52	2.21	sep	4xob_AB	LNR	5.326	1.989	linker	4.384	1.72	sep	4.384	sep	2.5 < x <= 5
A	269	14	0.46	-0.26	0.4	-0.22	sep	4xob_AB	LNR	5.326	1.989	linker	4.384	1.72	sep	4.384	sep	2.5 < x <= 5
A	270	16	-0.07	0.54	-0.07	0.17	sep	4xob_AB	LNR	5.326	1.989	linker	4.384	1.72	sep	4.384	sep	2.5 < x <= 5
B	285	17	0.22	0.41	0.27	0.64	sep	4xob_AB	LNR	5.326	1.989	linker	4.384	1.72	sep	4.384	sep	2.5 < x <= 5
A	271	8	0.74	0.31	0.52	0.33	sep	4xob_AB	LNR	5.326	1.989	linker	4.384	1.72	sep	4.384	sep	2.5 < x <= 5
A	274	18	0.45	2.33	0.39	2.4	sep	4xob_AB	LNR	5.326	1.989	linker	4.384	1.72	sep	4.384	sep	2.5 < x <= 5
A	275	17	0.05	0.58	-0.04	0.46	sep	4xob_AB	LNR	5.326	1.989	linker	4.384	1.72	sep	4.384	sep	2.5 < x <= 5
A	276	5	0.41	3.31	0.89	3.11	sep	4xob_AB	LNR	5.326	1.989	linker	4.384	1.72	sep	4.384	sep	2.5 < x <= 5
B	281	3	0.83	-0.63	0.33	-0.81	sep	4xob_AB	LNR	5.326	1.989	linker	4.384	1.72	sep	4.384	sep	2.5 < x <= 5
B	282	16	0.23	-0.21	0.59	-0.24	sep	4xob_AB	LNR	5.326	1.989	linker	4.384	1.72	sep	4.384	sep	2.5 < x <= 5
B	283	17	0.26	0.56	0.23	0.52	sep	4xob_AB	LNR	5.326	1.989	linker	4.384	1.72	sep	4.384	sep	2.5 < x <= 5
A	272	8	0.54	3.03	0.56	2.96	sep	4xob_AB	LNR	5.326	1.989	linker	4.384	1.72	sep	4.384	sep	2.5 < x <= 5
B	141	5	3.52	0.39	1.53	0.13	linker	2fmf_AB	Non-motif	4.662	2.661	linker	4.713	2.414	sep	4.662	linker	2.5 < x <= 5
B	139	10	0.9	1.49	0.94	1.24	linker	2fmf_AB	Non-motif	4.662	2.661	linker	4.713	2.414	sep	4.662	linker	2.5 < x <= 5
A	98	14	1.87	0.15	0.95	-0.13	sep	5yc2_AB	LNR	48.915	21.387	linker	2.836	1.696	sep	2.836	sep	2.5 < x <= 5
B	135	10	1.62	0.78	1.63	0.58	linker	2fmf_AB	Non-motif	4.662	2.661	linker	4.713	2.414	sep	4.662	linker	2.5 < x <= 5
B	132	18	0.82	0.4	1.31	0.31	linker	2fmf_AB	Non-motif	4.662	2.661	linker	4.713	2.414	sep	4.662	linker	2.5 < x <= 5
A	121	9	0.35	-0.47	0.0	0.0	linker	2fmf_AB	Non-motif	4.662	2.661	linker	4.713	2.414	sep	4.662	linker	2.5 < x <= 5
A	118	9	-0.13	0.45	-0.3	0.13	linker	2fmf_AB	Non-motif	4.662	2.661	linker	4.713	2.414	sep	4.662	linker	2.5 < x <= 5
A	105	20	2.2	3.99	0.52	3.2	linker	2fmf_AB	Non-motif	4.662	2.661	linker	4.713	2.414	sep	4.662	linker	2.5 < x <= 5
A	95	8	0.46	-0.11	0.67	0.46	linker	2fmf_AB	Non-motif	4.662	2.661	linker	4.713	2.414	sep	4.662	linker	2.5 < x <= 5
B	136	10	1.24	1.06	1.34	1.1	linker	2fmf_AB	Non-motif	4.662	2.661	linker	4.713	2.414	sep	4.662	linker	2.5 < x <= 5
A	94	8	1.77	1.0	1.52	1.3	linker	2fmf_AB	Non-motif	4.662	2.661	linker	4.713	2.414	sep	4.662	linker	2.5 < x <= 5
A	291	5	0.0	0.0	1.16	2.67	linker	1er8_EI	Non-motif	3.464	3.499	linker	3.501	3.58	sep	3.464	linker	2.5 < x <= 5
A	248	18	0.0	0.0	-0.43	0.99	linker	1er8_EI	Non-motif	3.464	3.499	linker	3.501	3.58	sep	3.464	linker	2.5 < x <= 5
A	224	10	0.0	0.0	0.95	2.53	linker	1er8_EI	Non-motif	3.464	3.499	linker	3.501	3.58	sep	3.464	linker	2.5 < x <= 5
A	217	8	0.0	0.0	0.29	2.46	linker	1er8_EI	Non-motif	3.464	3.499	linker	3.501	3.58	sep	3.464	linker	2.5 < x <= 5
A	135	17	0.0	0.0	0.19	0.78	linker	1er8_EI	Non-motif	3.464	3.499	linker	3.501	3.58	sep	3.464	linker	2.5 < x <= 5
B	338	20	1.3	-0.51	2.43	-1.08	linker	1er8_EI	Non-motif	3.464	3.499	linker	3.501	3.58	sep	3.464	linker	2.5 < x <= 5
A	304	8	0.0	0.0	0.62	2.73	linker	1er8_EI	Non-motif	3.464	3.499	linker	3.501	3.58	sep	3.464	linker	2.5 < x <= 5
A	171	18	0.0	0.0	0.21	1.35	sep	5yc2_AB	LNR	48.915	21.387	linker	2.836	1.696	sep	2.836	sep	2.5 < x <= 5
A	96	15	0.0	0.0	0.0	1.2	sep	5yc2_AB	LNR	48.915	21.387	linker	2.836	1.696	sep	2.836	sep	2.5 < x <= 5
B	215	17	0.75	0.58	0.73	0.64	sep	5yc2_AB	LNR	48.915	21.387	linker	2.836	1.696	sep	2.836	sep	2.5 < x <= 5
A	100	8	1.49	1.48	1.63	1.07	sep	5yc2_AB	LNR	48.915	21.387	linker	2.836	1.696	sep	2.836	sep	2.5 < x <= 5
A	102	5	0.49	2.72	0.71	2.78	sep	5yc2_AB	LNR	48.915	21.387	linker	2.836	1.696	sep	2.836	sep	2.5 < x <= 5
A	109	5	0.76	2.91	1.01	3.17	sep	5yc2_AB	LNR	48.915	21.387	linker	2.836	1.696	sep	2.836	sep	2.5 < x <= 5
A	111	15	2.24	1.32	0.73	1.27	sep	5yc2_AB	LNR	48.915	21.387	linker	2.836	1.696	sep	2.836	sep	2.5 < x <= 5
A	113	9	1.09	0.17	0.71	0.06	sep	5yc2_AB	LNR	48.915	21.387	linker	2.836	1.696	sep	2.836	sep	2.5 < x <= 5
A	121	18	0.29	0.14	0.35	0.42	sep	5yc2_AB	LNR	48.915	21.387	linker	2.836	1.696	sep	2.836	sep	2.5 < x <= 5
A	123	7	0.34	0.56	0.21	0.77	sep	5yc2_AB	LNR	48.915	21.387	linker	2.836	1.696	sep	2.836	sep	2.5 < x <= 5
A	124	5	2.42	1.96	2.5	2.0	sep	5yc2_AB	LNR	48.915	21.387	linker	2.836	1.696	sep	2.836	sep	2.5 < x <= 5
A	126	11	0.84	0.96	0.52	0.98	sep	5yc2_AB	LNR	48.915	21.387	linker	2.836	1.696	sep	2.836	sep	2.5 < x <= 5
B	206	3	1.27	-0.97	0.61	-0.98	sep	5yc2_AB	LNR	48.915	21.387	linker	2.836	1.696	sep	2.836	sep	2.5 < x <= 5
B	207	4	0.48	-0.45	0.09	-0.5	sep	5yc2_AB	LNR	48.915	21.387	linker	2.836	1.696	sep	2.836	sep	2.5 < x <= 5
B	210	5	4.22	-0.55	3.71	-0.44	sep	5yc2_AB	LNR	48.915	21.387	linker	2.836	1.696	sep	2.836	sep	2.5 < x <= 5
B	211	4	0.05	-0.49	0.06	-0.49	sep	5yc2_AB	LNR	48.915	21.387	linker	2.836	1.696	sep	2.836	sep	2.5 < x <= 5
B	213	14	2.16	-0.72	1.86	-0.51	sep	5yc2_AB	LNR	48.915	21.387	linker	2.836	1.696	sep	2.836	sep	2.5 < x <= 5
B	214	18	0.91	0.98	1.47	0.5	sep	5yc2_AB	LNR	48.915	21.387	linker	2.836	1.696	sep	2.836	sep	2.5 < x <= 5
B	336	10	1.92	0.68	1.81	0.75	linker	1er8_EI	Non-motif	3.464	3.499	linker	3.501	3.58	sep	3.464	linker	2.5 < x <= 5
B	586	20	2.74	1.17	2.32	-0.16	linker	4aph_AP	LNR	3.489	3.023	linker	11.24	6.159	sep	3.489	linker	2.5 < x <= 5
B	843	16	1.11	-0.26	0.79	-0.33	sep	2z5n_AB	LNR	16.547	8.512	linker	4.03	3.665	sep	4.03	sep	2.5 < x <= 5
B	269	14	2.21	-0.23	0.0	0.0	sep	1fiw_AL	LNR	3.561	3.072	linker	3.456	3.023	sep	3.456	sep	2.5 < x <= 5
B	438	9	-0.37	-0.56	0.22	-0.52	sep	1ee5_AB	LNR	3.384	3.351	linker	3.32	2.677	sep	3.32	sep	2.5 < x <= 5
B	437	9	-0.47	-0.45	0.26	-0.51	sep	1ee5_AB	LNR	3.384	3.351	linker	3.32	2.677	sep	3.32	sep	2.5 < x <= 5
B	436	9	5.72	-0.5	1.65	-0.42	sep	1ee5_AB	LNR	3.384	3.351	linker	3.32	2.677	sep	3.32	sep	2.5 < x <= 5
B	434	14	0.55	-0.36	0.76	-1.08	sep	1ee5_AB	LNR	3.384	3.351	linker	3.32	2.677	sep	3.32	sep	2.5 < x <= 5
B	431	9	0.74	-0.64	0.0	0.0	sep	1ee5_AB	LNR	3.384	3.351	linker	3.32	2.677	sep	3.32	sep	2.5 < x <= 5
B	430	9	0.05	-0.46	0.0	0.0	sep	1ee5_AB	LNR	3.384	3.351	linker	3.32	2.677	sep	3.32	sep	2.5 < x <= 5
B	429	17	-0.15	0.37	0.13	-0.17	sep	1ee5_AB	LNR	3.384	3.351	linker	3.32	2.677	sep	3.32	sep	2.5 < x <= 5
B	425	15	5.24	0.1	-5.67	-0.01	sep	1ee5_AB	LNR	3.384	3.351	linker	3.32	2.677	sep	3.32	sep	2.5 < x <= 5
B	424	9	3.57	-0.46	0.97	-0.65	sep	1ee5_AB	LNR	3.384	3.351	linker	3.32	2.677	sep	3.32	sep	2.5 < x <= 5
B	423	18	0.1	0.81	0.15	0.7	sep	1ee5_AB	LNR	3.384	3.351	linker	3.32	2.677	sep	3.32	sep	2.5 < x <= 5
A	320	12	0.18	-0.03	2.7	0.96	sep	1ee5_AB	LNR	3.384	3.351	linker	3.32	2.677	sep	3.32	sep	2.5 < x <= 5
A	316	19	1.4	0.72	-5.71	0.41	sep	1ee5_AB	LNR	3.384	3.351	linker	3.32	2.677	sep	3.32	sep	2.5 < x <= 5
A	313	4	2.3	-0.33	0.47	0.19	sep	1ee5_AB	LNR	3.384	3.351	linker	3.32	2.677	sep	3.32	sep	2.5 < x <= 5
A	278	12	2.13	0.07	1.01	0.28	sep	1ee5_AB	LNR	3.384	3.351	linker	3.32	2.677	sep	3.32	sep	2.5 < x <= 5
A	277	16	1.86	-0.96	-0.01	-0.94	sep	1ee5_AB	LNR	3.384	3.351	linker	3.32	2.677	sep	3.32	sep	2.5 < x <= 5
A	274	19	2.31	1.79	1.31	1.38	sep	1ee5_AB	LNR	3.384	3.351	linker	3.32	2.677	sep	3.32	sep	2.5 < x <= 5
A	271	4	2.22	0.89	0.0	0.0	sep	1ee5_AB	LNR	3.384	3.351	linker	3.32	2.677	sep	3.32	sep	2.5 < x <= 5
A	267	12	0.35	-0.52	0.0	0.0	sep	1ee5_AB	LNR	3.384	3.351	linker	3.32	2.677	sep	3.32	sep	2.5 < x <= 5
A	157	9	-0.29	0.76	1.16	-0.84	sep	1ee5_AB	LNR	3.384	3.351	linker	3.32	2.677	sep	3.32	sep	2.5 < x <= 5
B	439	9	1.17	-0.54	0.45	-0.52	sep	1ee5_AB	LNR	3.384	3.351	linker	3.32	2.677	sep	3.32	sep	2.5 < x <= 5
A	155	15	1.84	1.12	0.04	-0.15	sep	1ee5_AB	LNR	3.384	3.351	linker	3.32	2.677	sep	3.32	sep	2.5 < x <= 5
B	440	10	0.82	0.3	0.68	0.14	sep	1ee5_AB	LNR	3.384	3.351	linker	3.32	2.677	sep	3.32	sep	2.5 < x <= 5
A	74	16	0.0	0.0	0.19	0.42	sep	1ee5_AB	LNR	3.384	3.351	linker	3.32	2.677	sep	3.32	sep	2.5 < x <= 5
A	193	16	0.0	-0.79	0.0	0.0	sep	1ee5_AB	LNR	3.384	3.351	linker	3.32	2.677	sep	3.32	sep	2.5 < x <= 5
A	190	19	2.32	1.43	0.0	0.0	sep	1ee5_AB	LNR	3.384	3.351	linker	3.32	2.677	sep	3.32	sep	2.5 < x <= 5
A	183	4	-0.11	-0.63	0.0	0.0	sep	1ee5_AB	LNR	3.384	3.351	linker	3.32	2.677	sep	3.32	sep	2.5 < x <= 5
A	252	8	0.17	2.58	0.08	2.45	sep	1fiw_AL	LNR	3.561	3.072	linker	3.456	3.023	sep	3.456	sep	2.5 < x <= 5
A	251	11	0.27	0.11	-0.03	0.74	sep	1fiw_AL	LNR	3.561	3.072	linker	3.456	3.023	sep	3.456	sep	2.5 < x <= 5
A	209	20	0.95	2.62	1.52	2.62	sep	1fiw_AL	LNR	3.561	3.072	linker	3.456	3.023	sep	3.456	sep	2.5 < x <= 5
A	208	16	-0.13	-0.32	-0.09	-0.26	sep	1fiw_AL	LNR	3.561	3.072	linker	3.456	3.023	sep	3.456	sep	2.5 < x <= 5
A	121	2	-0.58	5.79	-0.7	5.4	sep	1fiw_AL	LNR	3.561	3.072	linker	3.456	3.023	sep	3.456	sep	2.5 < x <= 5
A	116	5	0.67	-0.04	0.0	0.0	sep	1fiw_AL	LNR	3.561	3.072	linker	3.456	3.023	sep	3.456	sep	2.5 < x <= 5
A	115	7	1.19	-1.34	0.0	0.0	sep	1fiw_AL	LNR	3.561	3.072	linker	3.456	3.023	sep	3.456	sep	2.5 < x <= 5
A	113	2	-0.74	5.52	-0.77	5.6	sep	1fiw_AL	LNR	3.561	3.072	linker	3.456	3.023	sep	3.456	sep	2.5 < x <= 5
A	112	17	-0.04	0.91	0.26	0.37	sep	1fiw_AL	LNR	3.561	3.072	linker	3.456	3.023	sep	3.456	sep	2.5 < x <= 5
A	39	16	-0.06	-0.43	-0.11	-0.26	sep	1fiw_AL	LNR	3.561	3.072	linker	3.456	3.023	sep	3.456	sep	2.5 < x <= 5
A	38	12	0.0	1.34	-0.01	0.95	sep	1fiw_AL	LNR	3.561	3.072	linker	3.456	3.023	sep	3.456	sep	2.5 < x <= 5
A	14	19	1.58	3.34	1.28	3.85	sep	1fiw_AL	LNR	3.561	3.072	linker	3.456	3.023	sep	3.456	sep	2.5 < x <= 5
A	12	19	0.96	7.19	0.95	4.26	sep	1fiw_AL	LNR	3.561	3.072	linker	3.456	3.023	sep	3.456	sep	2.5 < x <= 5
A	236	12	0.0	0.0	0.06	1.53	sep	1ee5_AB	LNR	3.384	3.351	linker	3.32	2.677	sep	3.32	sep	2.5 < x <= 5
A	116	17	0.0	0.0	0.06	0.24	sep	1ee5_AB	LNR	3.384	3.351	linker	3.32	2.677	sep	3.32	sep	2.5 < x <= 5
A	115	16	0.0	0.0	-0.01	0.2	sep	1ee5_AB	LNR	3.384	3.351	linker	3.32	2.677	sep	3.32	sep	2.5 < x <= 5
A	29	4	0.0	0.0	0.1	-0.23	sep	1ee5_AB	LNR	3.384	3.351	linker	3.32	2.677	sep	3.32	sep	2.5 < x <= 5
A	194	20	1.48	3.47	0.0	0.0	sep	1ee5_AB	LNR	3.384	3.351	linker	3.32	2.677	sep	3.32	sep	2.5 < x <= 5
A	152	12	0.68	1.43	0.64	0.17	sep	1ee5_AB	LNR	3.384	3.351	linker	3.32	2.677	sep	3.32	sep	2.5 < x <= 5
A	114	3	0.6	-0.18	-1.09	-0.27	sep	1ee5_AB	LNR	3.384	3.351	linker	3.32	2.677	sep	3.32	sep	2.5 < x <= 5
A	157	4	0.0	0.0	1.09	1.63	sep	1fiw_AL	LNR	3.561	3.072	linker	3.456	3.023	sep	3.456	sep	2.5 < x <= 5
A	206	9	0.0	0.0	-0.08	0.19	sep	1fiw_AL	LNR	3.561	3.072	linker	3.456	3.023	sep	3.456	sep	2.5 < x <= 5
A	480	20	2.68	2.81	0.55	2.21	linker	4aph_AP	LNR	3.489	3.023	linker	11.24	6.159	sep	3.489	linker	2.5 < x <= 5
A	477	20	0.55	4.17	0.0	0.0	linker	4aph_AP	LNR	3.489	3.023	linker	11.24	6.159	sep	3.489	linker	2.5 < x <= 5
A	475	18	0.52	1.43	0.36	1.3	linker	4aph_AP	LNR	3.489	3.023	linker	11.24	6.159	sep	3.489	linker	2.5 < x <= 5
A	18	4	1.19	-0.02	0.0	0.31	sep	1u00_AP	Non-motif	3.909	3.235	linker	3.809	3.192	sep	3.809	sep	2.5 < x <= 5
A	13	11	0.86	0.64	0.82	0.34	sep	1u00_AP	Non-motif	3.909	3.235	linker	3.809	3.192	sep	3.809	sep	2.5 < x <= 5
A	12	17	0.31	1.16	0.32	1.89	sep	1u00_AP	Non-motif	3.909	3.235	linker	3.809	3.192	sep	3.809	sep	2.5 < x <= 5
A	10	10	0.32	3.14	0.34	2.49	sep	1u00_AP	Non-motif	3.909	3.235	linker	3.809	3.192	sep	3.809	sep	2.5 < x <= 5
A	470	7	2.04	1.86	0.5	0.73	linker	4aph_AP	LNR	3.489	3.023	linker	11.24	6.159	sep	3.489	linker	2.5 < x <= 5
A	469	5	0.77	1.97	0.62	1.26	linker	4aph_AP	LNR	3.489	3.023	linker	11.24	6.159	sep	3.489	linker	2.5 < x <= 5
A	468	9	-0.15	1.36	0.0	0.0	linker	4aph_AP	LNR	3.489	3.023	linker	11.24	6.159	sep	3.489	linker	2.5 < x <= 5
A	414	5	0.9	3.12	0.0	0.0	linker	4aph_AP	LNR	3.489	3.023	linker	11.24	6.159	sep	3.489	linker	2.5 < x <= 5
A	372	4	1.76	1.86	0.01	1.63	linker	4aph_AP	LNR	3.489	3.023	linker	11.24	6.159	sep	3.489	linker	2.5 < x <= 5
A	352	5	0.68	3.91	1.08	3.18	linker	4aph_AP	LNR	3.489	3.023	linker	11.24	6.159	sep	3.489	linker	2.5 < x <= 5
A	348	7	2.66	3.94	0.87	2.58	linker	4aph_AP	LNR	3.489	3.023	linker	11.24	6.159	sep	3.489	linker	2.5 < x <= 5
A	345	4	-0.17	0.41	1.4	0.33	linker	4aph_AP	LNR	3.489	3.023	linker	11.24	6.159	sep	3.489	linker	2.5 < x <= 5
A	344	7	2.28	1.0	0.53	1.03	linker	4aph_AP	LNR	3.489	3.023	linker	11.24	6.159	sep	3.489	linker	2.5 < x <= 5
A	321	20	0.89	2.33	0.74	2.62	linker	4aph_AP	LNR	3.489	3.023	linker	11.24	6.159	sep	3.489	linker	2.5 < x <= 5
A	137	19	0.0	0.0	0.32	1.81	sep	1fiw_AL	LNR	3.561	3.072	linker	3.456	3.023	sep	3.456	sep	2.5 < x <= 5
A	148	19	2.11	2.27	2.04	1.51	sep	1ee5_AB	LNR	3.384	3.351	linker	3.32	2.677	sep	3.32	sep	2.5 < x <= 5
A	33	14	0.12	-0.27	0.0	0.0	sep	1u00_AP	Non-motif	3.909	3.235	linker	3.809	3.192	sep	3.809	sep	2.5 < x <= 5
B	267	5	1.97	-0.59	1.26	-0.16	sep	1fiw_AL	LNR	3.561	3.072	linker	3.456	3.023	sep	3.456	sep	2.5 < x <= 5
A	110	12	0.73	-0.12	1.96	0.07	sep	1ee5_AB	LNR	3.384	3.351	linker	3.32	2.677	sep	3.32	sep	2.5 < x <= 5
A	106	19	2.56	0.13	2.41	-0.13	sep	1ee5_AB	LNR	3.384	3.351	linker	3.32	2.677	sep	3.32	sep	2.5 < x <= 5
A	103	14	-0.13	1.25	0.38	2.4	sep	1ee5_AB	LNR	3.384	3.351	linker	3.32	2.677	sep	3.32	sep	2.5 < x <= 5
A	77	17	2.65	1.1	0.61	1.65	sep	1ee5_AB	LNR	3.384	3.351	linker	3.32	2.677	sep	3.32	sep	2.5 < x <= 5
A	71	16	-0.19	0.12	0.14	-0.41	sep	1ee5_AB	LNR	3.384	3.351	linker	3.32	2.677	sep	3.32	sep	2.5 < x <= 5
A	68	12	1.94	0.27	0.73	0.53	sep	1ee5_AB	LNR	3.384	3.351	linker	3.32	2.677	sep	3.32	sep	2.5 < x <= 5
A	67	17	0.21	0.56	0.0	0.0	sep	1ee5_AB	LNR	3.384	3.351	linker	3.32	2.677	sep	3.32	sep	2.5 < x <= 5
A	64	19	2.15	0.7	0.0	0.0	sep	1ee5_AB	LNR	3.384	3.351	linker	3.32	2.677	sep	3.32	sep	2.5 < x <= 5
A	27	16	-0.07	-0.24	0.0	0.0	sep	1ee5_AB	LNR	3.384	3.351	linker	3.32	2.677	sep	3.32	sep	2.5 < x <= 5
A	36	17	2.26	2.26	0.13	1.35	sep	1u00_AP	Non-motif	3.909	3.235	linker	3.809	3.192	sep	3.809	sep	2.5 < x <= 5
A	35	5	1.49	2.09	1.73	2.68	sep	1u00_AP	Non-motif	3.909	3.235	linker	3.809	3.192	sep	3.809	sep	2.5 < x <= 5
A	34	3	2.59	1.07	0.0	0.0	sep	1u00_AP	Non-motif	3.909	3.235	linker	3.809	3.192	sep	3.809	sep	2.5 < x <= 5
B	257	17	-0.05	-0.06	0.07	-0.05	sep	1fiw_AL	LNR	3.561	3.072	linker	3.456	3.023	sep	3.456	sep	2.5 < x <= 5
B	258	17	0.99	-0.16	0.74	0.26	sep	1fiw_AL	LNR	3.561	3.072	linker	3.456	3.023	sep	3.456	sep	2.5 < x <= 5
B	259	2	-0.54	5.43	-0.58	4.32	sep	1fiw_AL	LNR	3.561	3.072	linker	3.456	3.023	sep	3.456	sep	2.5 < x <= 5
B	260	3	-0.17	-0.6	0.51	-0.85	sep	1fiw_AL	LNR	3.561	3.072	linker	3.456	3.023	sep	3.456	sep	2.5 < x <= 5
B	263	2	-0.82	5.49	-0.76	5.6	sep	1fiw_AL	LNR	3.561	3.072	linker	3.456	3.023	sep	3.456	sep	2.5 < x <= 5
B	265	18	0.18	1.06	0.1	0.89	sep	1fiw_AL	LNR	3.561	3.072	linker	3.456	3.023	sep	3.456	sep	2.5 < x <= 5
B	266	15	2.8	-0.07	3.33	-0.19	sep	1fiw_AL	LNR	3.561	3.072	linker	3.456	3.023	sep	3.456	sep	2.5 < x <= 5
B	268	15	1.23	0.15	-0.12	-0.03	sep	1fiw_AL	LNR	3.561	3.072	linker	3.456	3.023	sep	3.456	sep	2.5 < x <= 5
A	197	3	-0.19	-0.14	-0.17	-1.69	sep	1ee5_AB	LNR	3.384	3.351	linker	3.32	2.677	sep	3.32	sep	2.5 < x <= 5
A	254	10	0.37	0.94	0.22	1.02	sep	1fiw_AL	LNR	3.561	3.072	linker	3.456	3.023	sep	3.456	sep	2.5 < x <= 5
A	232	15	4.03	1.42	0.0	0.0	sep	1ee5_AB	LNR	3.384	3.351	linker	3.32	2.677	sep	3.32	sep	2.5 < x <= 5
A	47	8	0.22	3.01	0.26	2.56	sep	1u00_AP	Non-motif	3.909	3.235	linker	3.809	3.192	sep	3.809	sep	2.5 < x <= 5
A	48	7	1.27	2.12	1.22	1.43	sep	1u00_AP	Non-motif	3.909	3.235	linker	3.809	3.192	sep	3.809	sep	2.5 < x <= 5
A	69	15	-0.01	0.31	0.0	0.0	sep	1u00_AP	Non-motif	3.909	3.235	linker	3.809	3.192	sep	3.809	sep	2.5 < x <= 5
A	80	7	0.33	0.58	0.31	-0.25	sep	1u00_AP	Non-motif	3.909	3.235	linker	3.809	3.192	sep	3.809	sep	2.5 < x <= 5
A	139	15	-0.14	2.79	0.0	0.0	sep	1u00_AP	Non-motif	3.909	3.235	linker	3.809	3.192	sep	3.809	sep	2.5 < x <= 5
B	228	4	0.05	-0.49	0.0	0.0	sep	1u00_AP	Non-motif	3.909	3.235	linker	3.809	3.192	sep	3.809	sep	2.5 < x <= 5
B	229	10	1.19	-0.09	1.51	-0.25	sep	1u00_AP	Non-motif	3.909	3.235	linker	3.809	3.192	sep	3.809	sep	2.5 < x <= 5
B	232	18	1.26	0.57	1.92	-0.42	sep	1u00_AP	Non-motif	3.909	3.235	linker	3.809	3.192	sep	3.809	sep	2.5 < x <= 5
A	46	16	-0.17	0.36	-0.19	0.34	sep	1u00_AP	Non-motif	3.909	3.235	linker	3.809	3.192	sep	3.809	sep	2.5 < x <= 5
A	228	17	0.09	0.25	0.0	0.0	sep	1ee5_AB	LNR	3.384	3.351	linker	3.32	2.677	sep	3.32	sep	2.5 < x <= 5
A	27	12	0.59	-0.23	0.0	0.0	linker	4aph_AP	LNR	3.489	3.023	linker	11.24	6.159	sep	3.489	linker	2.5 < x <= 5
A	242	14	1.0	0.88	0.0	0.0	linker	4aph_AP	LNR	3.489	3.023	linker	11.24	6.159	sep	3.489	linker	2.5 < x <= 5
A	243	17	0.09	0.92	0.0	0.0	linker	4aph_AP	LNR	3.489	3.023	linker	11.24	6.159	sep	3.489	linker	2.5 < x <= 5
A	314	7	1.95	0.3	0.27	-0.54	linker	4aph_AP	LNR	3.489	3.023	linker	11.24	6.159	sep	3.489	linker	2.5 < x <= 5
A	316	16	0.96	0.89	0.44	-0.19	linker	4aph_AP	LNR	3.489	3.023	linker	11.24	6.159	sep	3.489	linker	2.5 < x <= 5
A	318	19	2.4	4.65	1.15	2.74	linker	4aph_AP	LNR	3.489	3.023	linker	11.24	6.159	sep	3.489	linker	2.5 < x <= 5
A	319	3	-0.06	0.4	1.67	-0.56	linker	4aph_AP	LNR	3.489	3.023	linker	11.24	6.159	sep	3.489	linker	2.5 < x <= 5
B	583	3	-0.4	-0.85	-1.55	-0.37	linker	4aph_AP	LNR	3.489	3.023	linker	11.24	6.159	sep	3.489	linker	2.5 < x <= 5
B	234	8	1.75	-0.74	0.94	-0.19	sep	1u00_AP	Non-motif	3.909	3.235	linker	3.809	3.192	sep	3.809	sep	2.5 < x <= 5
A	45	11	0.83	1.74	0.27	1.61	sep	1u00_AP	Non-motif	3.909	3.235	linker	3.809	3.192	sep	3.809	sep	2.5 < x <= 5
B	233	9	1.26	-0.5	0.42	-0.26	sep	1u00_AP	Non-motif	3.909	3.235	linker	3.809	3.192	sep	3.809	sep	2.5 < x <= 5
A	39	9	0.26	-0.09	0.0	0.0	sep	1u00_AP	Non-motif	3.909	3.235	linker	3.809	3.192	sep	3.809	sep	2.5 < x <= 5
A	38	5	0.5	2.16	0.51	1.82	sep	1u00_AP	Non-motif	3.909	3.235	linker	3.809	3.192	sep	3.809	sep	2.5 < x <= 5
A	37	17	1.78	1.74	0.0	1.42	sep	1u00_AP	Non-motif	3.909	3.235	linker	3.809	3.192	sep	3.809	sep	2.5 < x <= 5
A	245	17	0.88	0.59	-0.06	1.17	sep	1ee5_AB	LNR	3.384	3.351	linker	3.32	2.677	sep	3.32	sep	2.5 < x <= 5
A	239	17	0.31	0.69	0.21	0.61	sep	1ee5_AB	LNR	3.384	3.351	linker	3.32	2.677	sep	3.32	sep	2.5 < x <= 5
A	42	14	0.47	2.07	0.33	1.97	sep	1u00_AP	Non-motif	3.909	3.235	linker	3.809	3.192	sep	3.809	sep	2.5 < x <= 5
A	19	16	0.0	0.0	0.84	1.5	linker	4z2o_AP	LNR	11.458	6.306	linker	16.581	8.622	sep	11.458	linker	x > 5
A	17	16	0.0	0.0	-0.35	-0.4	linker	4z2o_AP	LNR	11.458	6.306	linker	16.581	8.622	sep	11.458	linker	x > 5
B	138	4	0.69	-0.46	0.0	0.0	linker	4z2o_AP	LNR	11.458	6.306	linker	16.581	8.622	sep	11.458	linker	x > 5
B	137	17	0.0	0.2	0.0	0.0	linker	4z2o_AP	LNR	11.458	6.306	linker	16.581	8.622	sep	11.458	linker	x > 5
B	136	10	1.1	0.38	0.5	0.92	linker	4z2o_AP	LNR	11.458	6.306	linker	16.581	8.622	sep	11.458	linker	x > 5
B	135	10	2.74	-0.08	0.54	0.73	linker	4z2o_AP	LNR	11.458	6.306	linker	16.581	8.622	sep	11.458	linker	x > 5
B	134	16	0.28	-0.11	0.67	-0.29	linker	4z2o_AP	LNR	11.458	6.306	linker	16.581	8.622	sep	11.458	linker	x > 5
B	131	18	0.58	0.77	1.12	0.67	linker	4z2o_AP	LNR	11.458	6.306	linker	16.581	8.622	sep	11.458	linker	x > 5
B	132	16	-0.11	-0.39	1.3	-0.56	linker	4z2o_AP	LNR	11.458	6.306	linker	16.581	8.622	sep	11.458	linker	x > 5
B	130	17	-0.01	0.15	2.25	0.04	linker	4z2o_AP	LNR	11.458	6.306	linker	16.581	8.622	sep	11.458	linker	x > 5
A	62	8	0.22	2.25	0.0	0.0	linker	6hgt_DH	LNR	8.344	3.564	linker	15.797	6.524	sep	8.344	linker	x > 5
A	77	12	1.27	0.46	0.0	0.0	linker	6hgt_DH	LNR	8.344	3.564	linker	15.797	6.524	sep	8.344	linker	x > 5
A	126	3	0.87	-0.33	0.43	-0.18	linker	6hgt_DH	LNR	8.344	3.564	linker	15.797	6.524	sep	8.344	linker	x > 5
A	128	12	0.53	0.34	0.0	0.0	linker	6hgt_DH	LNR	8.344	3.564	linker	15.797	6.524	sep	8.344	linker	x > 5
B	133	4	1.16	-0.5	0.21	-0.42	linker	4z2o_AP	LNR	11.458	6.306	linker	16.581	8.622	sep	11.458	linker	x > 5
A	46	14	0.0	0.0	0.0	-1.08	linker	4z2o_AP	LNR	11.458	6.306	linker	16.581	8.622	sep	11.458	linker	x > 5
A	52	15	0.0	0.0	0.21	1.86	sep	5fxc_HP	LNR	8.75	6.352	linker	7.874	5.341	sep	7.874	sep	x > 5
A	260	9	0.26	0.08	0.0	0.0	sep	5njx_AB	LNR	15.779	6.951	linker	9.335	5.457	sep	9.335	sep	x > 5
A	103	14	4.02	2.91	0.0	0.0	sep	5fxc_HP	LNR	8.75	6.352	linker	7.874	5.341	sep	7.874	sep	x > 5
A	149	20	1.45	1.27	0.0	0.0	sep	5fxc_HP	LNR	8.75	6.352	linker	7.874	5.341	sep	7.874	sep	x > 5
A	208	19	2.14	3.69	-0.11	3.5	sep	5fxc_HP	LNR	8.75	6.352	linker	7.874	5.341	sep	7.874	sep	x > 5
A	339	4	1.13	1.17	0.0	0.0	sep	5njx_AB	LNR	15.779	6.951	linker	9.335	5.457	sep	9.335	sep	x > 5
A	317	9	0.58	0.05	0.0	0.0	sep	5njx_AB	LNR	15.779	6.951	linker	9.335	5.457	sep	9.335	sep	x > 5
A	313	11	0.66	0.55	0.0	0.0	sep	5njx_AB	LNR	15.779	6.951	linker	9.335	5.457	sep	9.335	sep	x > 5
A	310	12	1.36	-0.09	0.0	0.0	sep	5njx_AB	LNR	15.779	6.951	linker	9.335	5.457	sep	9.335	sep	x > 5
A	56	12	0.0	0.0	0.04	0.66	sep	5fxc_HP	LNR	8.75	6.352	linker	7.874	5.341	sep	7.874	sep	x > 5
A	309	10	0.08	2.3	0.0	0.0	sep	5njx_AB	LNR	15.779	6.951	linker	9.335	5.457	sep	9.335	sep	x > 5
A	267	5	0.93	1.44	0.0	0.0	sep	5njx_AB	LNR	15.779	6.951	linker	9.335	5.457	sep	9.335	sep	x > 5
A	264	17	2.0	1.53	0.0	0.0	sep	5njx_AB	LNR	15.779	6.951	linker	9.335	5.457	sep	9.335	sep	x > 5
A	213	19	0.53	5.3	0.09	3.75	sep	5fxc_HP	LNR	8.75	6.352	linker	7.874	5.341	sep	7.874	sep	x > 5
B	227	3	1.28	-0.43	0.07	-0.69	sep	5fxc_HP	LNR	8.75	6.352	linker	7.874	5.341	sep	7.874	sep	x > 5
B	228	17	0.49	0.54	0.0	0.0	sep	5fxc_HP	LNR	8.75	6.352	linker	7.874	5.341	sep	7.874	sep	x > 5
B	229	15	0.71	-0.29	-1.16	-0.2	sep	5fxc_HP	LNR	8.75	6.352	linker	7.874	5.341	sep	7.874	sep	x > 5
A	50	4	0.0	0.0	0.05	0.66	sep	5fxc_HP	LNR	8.75	6.352	linker	7.874	5.341	sep	7.874	sep	x > 5
A	279	20	2.15	5.46	0.0	0.0	sep	5njx_AB	LNR	15.779	6.951	linker	9.335	5.457	sep	9.335	sep	x > 5
A	159	8	0.3	1.58	0.0	0.0	linker	6hgt_DH	LNR	8.344	3.564	linker	15.797	6.524	sep	8.344	linker	x > 5
A	166	20	2.39	2.92	0.0	0.0	linker	6hgt_DH	LNR	8.344	3.564	linker	15.797	6.524	sep	8.344	linker	x > 5
A	168	20	0.41	2.51	0.0	0.0	linker	6hgt_DH	LNR	8.344	3.564	linker	15.797	6.524	sep	8.344	linker	x > 5
B	597	4	0.68	-0.66	0.0	0.0	sep	5gr9_BC	LNR	17.227	9.688	linker	12.735	6.591	sep	12.735	sep	x > 5
B	596	7	3.03	-0.79	0.0	0.0	sep	5gr9_BC	LNR	17.227	9.688	linker	12.735	6.591	sep	12.735	sep	x > 5
A	389	15	0.18	2.45	0.0	0.0	sep	5gr9_BC	LNR	17.227	9.688	linker	12.735	6.591	sep	12.735	sep	x > 5
A	387	15	0.26	1.56	0.0	0.0	sep	5gr9_BC	LNR	17.227	9.688	linker	12.735	6.591	sep	12.735	sep	x > 5
A	363	9	0.51	0.29	0.0	0.0	sep	5gr9_BC	LNR	17.227	9.688	linker	12.735	6.591	sep	12.735	sep	x > 5
A	343	16	1.17	-0.05	0.0	0.0	sep	5gr9_BC	LNR	17.227	9.688	linker	12.735	6.591	sep	12.735	sep	x > 5
A	341	3	1.6	0.43	0.0	0.0	sep	5gr9_BC	LNR	17.227	9.688	linker	12.735	6.591	sep	12.735	sep	x > 5
A	319	19	2.2	1.24	0.0	0.0	sep	5gr9_BC	LNR	17.227	9.688	linker	12.735	6.591	sep	12.735	sep	x > 5
A	317	5	0.27	2.39	0.0	0.0	sep	5gr9_BC	LNR	17.227	9.688	linker	12.735	6.591	sep	12.735	sep	x > 5
A	295	8	0.59	0.35	0.0	0.0	sep	5gr9_BC	LNR	17.227	9.688	linker	12.735	6.591	sep	12.735	sep	x > 5
A	291	19	1.01	1.71	0.0	0.0	sep	5gr9_BC	LNR	17.227	9.688	linker	12.735	6.591	sep	12.735	sep	x > 5
A	247	5	2.07	1.38	0.0	0.0	sep	5gr9_BC	LNR	17.227	9.688	linker	12.735	6.591	sep	12.735	sep	x > 5
A	248	14	0.41	0.4	0.0	0.0	sep	5gr9_BC	LNR	17.227	9.688	linker	12.735	6.591	sep	12.735	sep	x > 5
A	269	3	2.34	1.54	0.0	0.0	sep	5gr9_BC	LNR	17.227	9.688	linker	12.735	6.591	sep	12.735	sep	x > 5
A	271	16	2.13	1.38	0.0	0.0	sep	5gr9_BC	LNR	17.227	9.688	linker	12.735	6.591	sep	12.735	sep	x > 5
B	598	18	1.65	0.85	0.0	0.0	sep	5gr9_BC	LNR	17.227	9.688	linker	12.735	6.591	sep	12.735	sep	x > 5
B	600	16	-0.03	-0.09	0.0	0.0	sep	5gr9_BC	LNR	17.227	9.688	linker	12.735	6.591	sep	12.735	sep	x > 5
B	603	12	1.2	-0.17	0.0	0.0	sep	5gr9_BC	LNR	17.227	9.688	linker	12.735	6.591	sep	12.735	sep	x > 5
B	605	8	1.11	-0.55	0.0	0.0	sep	5gr9_BC	LNR	17.227	9.688	linker	12.735	6.591	sep	12.735	sep	x > 5
A	181	4	-0.04	5.17	0.0	0.0	linker	6hgt_DH	LNR	8.344	3.564	linker	15.797	6.524	sep	8.344	linker	x > 5
A	104	15	0.71	0.28	0.0	0.0	sep	5gr9_BC	LNR	17.227	9.688	linker	12.735	6.591	sep	12.735	sep	x > 5
A	127	5	1.09	0.79	0.0	0.0	sep	5gr9_BC	LNR	17.227	9.688	linker	12.735	6.591	sep	12.735	sep	x > 5
A	101	18	0.1	1.5	0.13	1.67	sep	5fxc_HP	LNR	8.75	6.352	linker	7.874	5.341	sep	7.874	sep	x > 5
A	128	16	-0.08	0.56	0.0	0.0	sep	5gr9_BC	LNR	17.227	9.688	linker	12.735	6.591	sep	12.735	sep	x > 5
A	154	20	0.54	0.53	0.0	0.0	sep	5gr9_BC	LNR	17.227	9.688	linker	12.735	6.591	sep	12.735	sep	x > 5
A	197	4	1.2	1.09	0.0	0.0	sep	5gr9_BC	LNR	17.227	9.688	linker	12.735	6.591	sep	12.735	sep	x > 5
A	160	4	1.11	-0.11	0.0	0.0	linker	6hgt_DH	LNR	8.344	3.564	linker	15.797	6.524	sep	8.344	linker	x > 5
A	200	20	1.67	0.71	0.0	0.0	sep	5gr9_BC	LNR	17.227	9.688	linker	12.735	6.591	sep	12.735	sep	x > 5
A	223	16	0.0	0.85	0.0	0.0	sep	5gr9_BC	LNR	17.227	9.688	linker	12.735	6.591	sep	12.735	sep	x > 5
A	224	12	0.01	0.64	0.0	0.0	sep	5gr9_BC	LNR	17.227	9.688	linker	12.735	6.591	sep	12.735	sep	x > 5
A	245	5	1.74	2.06	0.0	0.0	sep	5gr9_BC	LNR	17.227	9.688	linker	12.735	6.591	sep	12.735	sep	x > 5
A	182	3	-0.11	-1.13	0.0	0.0	linker	6hgt_DH	LNR	8.344	3.564	linker	15.797	6.524	sep	8.344	linker	x > 5
A	232	9	0.92	0.24	0.0	0.0	linker	6hgt_DH	LNR	8.344	3.564	linker	15.797	6.524	sep	8.344	linker	x > 5
B	607	12	1.35	-0.53	0.0	0.0	sep	5gr9_BC	LNR	17.227	9.688	linker	12.735	6.591	sep	12.735	sep	x > 5
B	606	16	0.34	-0.36	0.0	0.0	sep	5gr9_BC	LNR	17.227	9.688	linker	12.735	6.591	sep	12.735	sep	x > 5
A	221	3	-0.13	1.16	0.0	0.0	sep	5gr9_BC	LNR	17.227	9.688	linker	12.735	6.591	sep	12.735	sep	x > 5
A	33	19	2.14	0.75	0.09	0.77	sep	5fxc_HP	LNR	8.75	6.352	linker	7.874	5.341	sep	7.874	sep	x > 5
A	173	4	0.25	-0.34	0.0	0.0	linker	3n2d_AB	LNR	10.335	5.099	linker	16.83	7.808	sep	10.335	linker	x > 5
A	31	12	0.1	0.0	0.0	0.0	sep	5fxc_HP	LNR	8.75	6.352	linker	7.874	5.341	sep	7.874	sep	x > 5
A	189	20	1.81	3.02	0.0	0.0	sep	4tzm_AC	LNR	16.758	8.107	linker	16.289	7.875	sep	16.289	sep	x > 5
A	198	15	0.01	1.55	0.0	0.0	sep	4tzm_AC	LNR	16.758	8.107	linker	16.289	7.875	sep	16.289	sep	x > 5
A	202	5	1.28	3.42	0.47	3.34	sep	4tzm_AC	LNR	16.758	8.107	linker	16.289	7.875	sep	16.289	sep	x > 5
A	203	3	-0.12	-0.95	0.0	0.0	sep	4tzm_AC	LNR	16.758	8.107	linker	16.289	7.875	sep	16.289	sep	x > 5
A	204	3	1.02	-1.08	-0.04	-0.6	sep	4tzm_AC	LNR	16.758	8.107	linker	16.289	7.875	sep	16.289	sep	x > 5
A	205	16	1.57	-0.3	0.0	0.0	sep	4tzm_AC	LNR	16.758	8.107	linker	16.289	7.875	sep	16.289	sep	x > 5
A	206	16	-0.01	-0.2	0.0	0.0	sep	4tzm_AC	LNR	16.758	8.107	linker	16.289	7.875	sep	16.289	sep	x > 5
A	208	5	0.89	4.31	0.0	0.0	sep	4tzm_AC	LNR	16.758	8.107	linker	16.289	7.875	sep	16.289	sep	x > 5
B	241	15	3.5	-0.19	0.0	0.0	sep	4tzm_AC	LNR	16.758	8.107	linker	16.289	7.875	sep	16.289	sep	x > 5
B	242	20	3.36	0.04	2.19	1.3	sep	4tzm_AC	LNR	16.758	8.107	linker	16.289	7.875	sep	16.289	sep	x > 5
B	244	18	0.85	0.52	0.73	0.65	sep	4tzm_AC	LNR	16.758	8.107	linker	16.289	7.875	sep	16.289	sep	x > 5
B	245	16	1.2	-0.34	-0.03	-0.08	sep	4tzm_AC	LNR	16.758	8.107	linker	16.289	7.875	sep	16.289	sep	x > 5
B	246	12	0.73	-0.63	0.02	-0.38	sep	4tzm_AC	LNR	16.758	8.107	linker	16.289	7.875	sep	16.289	sep	x > 5
A	188	9	0.45	0.04	0.0	0.0	sep	4tzm_AC	LNR	16.758	8.107	linker	16.289	7.875	sep	16.289	sep	x > 5
B	247	17	0.44	0.33	0.6	-1.29	sep	4tzm_AC	LNR	16.758	8.107	linker	16.289	7.875	sep	16.289	sep	x > 5
B	249	8	2.3	0.14	2.13	0.66	sep	4tzm_AC	LNR	16.758	8.107	linker	16.289	7.875	sep	16.289	sep	x > 5
B	250	12	0.47	-0.6	0.46	-0.32	sep	4tzm_AC	LNR	16.758	8.107	linker	16.289	7.875	sep	16.289	sep	x > 5
B	251	15	2.29	-0.17	0.39	0.22	sep	4tzm_AC	LNR	16.758	8.107	linker	16.289	7.875	sep	16.289	sep	x > 5
A	84	8	0.0	0.0	0.71	1.59	sep	4tzm_AC	LNR	16.758	8.107	linker	16.289	7.875	sep	16.289	sep	x > 5
B	252	9	0.0	0.0	-0.21	-0.48	sep	4tzm_AC	LNR	16.758	8.107	linker	16.289	7.875	sep	16.289	sep	x > 5
A	30	18	0.59	0.85	0.2	1.03	sep	4w50_BF	LNR	37.761	17.591	linker	10.917	7.641	sep	10.917	sep	x > 5
A	32	8	1.42	1.97	0.25	1.42	sep	4w50_BF	LNR	37.761	17.591	linker	10.917	7.641	sep	10.917	sep	x > 5
A	42	17	1.35	2.37	0.0	0.0	sep	4w50_BF	LNR	37.761	17.591	linker	10.917	7.641	sep	10.917	sep	x > 5
A	44	14	4.11	1.12	0.45	-0.31	sep	4w50_BF	LNR	37.761	17.591	linker	10.917	7.641	sep	10.917	sep	x > 5
A	46	2	-0.07	4.28	-0.03	6.02	sep	4w50_BF	LNR	37.761	17.591	linker	10.917	7.641	sep	10.917	sep	x > 5
A	47	12	1.23	1.2	0.0	0.0	sep	4w50_BF	LNR	37.761	17.591	linker	10.917	7.641	sep	10.917	sep	x > 5
A	48	18	0.36	1.35	0.0	0.0	sep	4w50_BF	LNR	37.761	17.591	linker	10.917	7.641	sep	10.917	sep	x > 5
A	49	11	0.33	0.93	0.0	0.0	sep	4w50_BF	LNR	37.761	17.591	linker	10.917	7.641	sep	10.917	sep	x > 5
B	248	16	0.33	-0.12	0.11	-0.38	sep	4tzm_AC	LNR	16.758	8.107	linker	16.289	7.875	sep	16.289	sep	x > 5
A	187	10	0.62	2.55	0.0	0.0	sep	4tzm_AC	LNR	16.758	8.107	linker	16.289	7.875	sep	16.289	sep	x > 5
A	186	15	1.14	4.49	0.0	0.0	sep	4tzm_AC	LNR	16.758	8.107	linker	16.289	7.875	sep	16.289	sep	x > 5
A	185	5	0.17	3.73	0.21	3.47	sep	4tzm_AC	LNR	16.758	8.107	linker	16.289	7.875	sep	16.289	sep	x > 5
A	327	16	-0.15	-0.52	0.0	0.0	linker	6sa8_AB	LNR	27.334	11.622	linker	31.504	14.803	sep	27.334	linker	x > 5
A	324	12	2.13	0.1	0.0	0.0	linker	6sa8_AB	LNR	27.334	11.622	linker	31.504	14.803	sep	27.334	linker	x > 5
A	323	16	0.67	-0.05	0.0	0.0	linker	6sa8_AB	LNR	27.334	11.622	linker	31.504	14.803	sep	27.334	linker	x > 5
A	320	19	3.58	-0.56	0.0	0.0	linker	6sa8_AB	LNR	27.334	11.622	linker	31.504	14.803	sep	27.334	linker	x > 5
A	317	4	0.29	0.42	0.0	0.0	linker	6sa8_AB	LNR	27.334	11.622	linker	31.504	14.803	sep	27.334	linker	x > 5
A	291	8	0.01	2.88	0.0	0.0	linker	6sa8_AB	LNR	27.334	11.622	linker	31.504	14.803	sep	27.334	linker	x > 5
A	285	16	0.12	-0.78	0.0	0.0	linker	6sa8_AB	LNR	27.334	11.622	linker	31.504	14.803	sep	27.334	linker	x > 5
A	282	12	1.33	0.68	0.0	0.0	linker	6sa8_AB	LNR	27.334	11.622	linker	31.504	14.803	sep	27.334	linker	x > 5
A	281	16	0.25	-0.88	0.0	0.0	linker	6sa8_AB	LNR	27.334	11.622	linker	31.504	14.803	sep	27.334	linker	x > 5
A	278	19	1.54	-0.08	0.0	0.0	linker	6sa8_AB	LNR	27.334	11.622	linker	31.504	14.803	sep	27.334	linker	x > 5
A	243	16	-0.06	-0.47	0.0	0.0	linker	6sa8_AB	LNR	27.334	11.622	linker	31.504	14.803	sep	27.334	linker	x > 5
A	79	14	0.0	0.0	0.54	-0.28	linker	6hgt_DH	LNR	8.344	3.564	linker	15.797	6.524	sep	8.344	linker	x > 5
B	346	17	0.48	0.41	1.2	0.01	linker	6hgt_DH	LNR	8.344	3.564	linker	15.797	6.524	sep	8.344	linker	x > 5
B	345	16	1.18	-0.13	0.0	0.0	linker	6hgt_DH	LNR	8.344	3.564	linker	15.797	6.524	sep	8.344	linker	x > 5
B	344	15	3.6	-0.42	0.39	0.02	linker	6hgt_DH	LNR	8.344	3.564	linker	15.797	6.524	sep	8.344	linker	x > 5
B	343	15	2.76	-0.35	0.0	0.0	linker	6hgt_DH	LNR	8.344	3.564	linker	15.797	6.524	sep	8.344	linker	x > 5
A	303	18	0.48	1.34	0.0	0.0	linker	6hgt_DH	LNR	8.344	3.564	linker	15.797	6.524	sep	8.344	linker	x > 5
A	279	16	1.92	-0.35	0.0	0.0	linker	6hgt_DH	LNR	8.344	3.564	linker	15.797	6.524	sep	8.344	linker	x > 5
[truncated: 876 more rows]
