# Supplementary material for: Harnessing protein folding neural networks for peptide–protein docking
Source: Nat Commun. 2022 Jan 10;13:176. doi: 10.1038/s41467-021-27838-9 (PMC8748686; doi:10.1038/s41467-021-27838-9)
Supplement: Supplementary file 10 — Source data [file 41467_2021_27838_MOESM10_ESM.zip › binding_pocket_fig3a.csv]

	dataset	pdb_id	common_residues_percent	method
1	Non-motif	1awr	0	AF2
2	approved	1bjr	0.53	AF2
3	Motif	1czy	0.86	AF2
4	approved	1d4t	0.88	AF2
5	approved	1ee5	0.76	AF2
6	Motif	1eg4	0.14	AF2
7	approved	1elr	0.42	AF2
8	Motif	1elw	0.3	AF2
9	Non-motif	1er8	0.93	AF2
10	approved	1fiw	0.75	AF2
11	Motif	1jd5	0.83	AF2
12	approved	1jrr	0	AF2
13	Motif	1jwg	0.74	AF2
14	approved	1ky6	0.06	AF2
15	Motif	1mfg	0.78	AF2
16	Motif	1ntv	0.64	AF2
17	Non-motif	1nvr	0	AF2
18	Non-motif	1nx1	0.7	AF2
19	Non-motif	1ou8	0.62	AF2
20	Motif	1rxz	0.92	AF2
21	approved	1ssc	1	AF2
22	Motif	1ssh	0.92	AF2
23	approved	1t3l	0	AF2
24	approved	1t4f	0.83	AF2
25	approved	1t5z	0.75	AF2
26	approved	1tj9	0	AF2
27	Non-motif	1u00	0.96	AF2
28	Motif	1x2r	0.71	AF2
29	approved	1xqy	0	AF2
30	Motif	2a3i	0.81	AF2
31	approved	2b1n	0	AF2
32	Non-motif	2b9h	0.65	AF2
33	Non-motif	2c3i	0.12	AF2
34	Motif	2cch	0.92	AF2
35	approved	2cnz	0.98	AF2
36	Non-motif	2ds8	0.43	AF2
37	approved	2f31	0.25	AF2
38	approved	2fib	0	AF2
39	Non-motif	2fmf	0.71	AF2
40	Non-motif	2h9m	0	AF2
41	Non-motif	2hpl	0.06	AF2
42	approved	2hwl	0.05	AF2
43	approved	2np0	0	AF2
44	Non-motif	2o02	0.33	AF2
45	approved	2orz	0	AF2
46	approved	2qa9	0.86	AF2
47	approved	2qos	0.63	AF2
48	approved	2v8x	0.86	AF2
49	approved	2wv5	0.19	AF2
50	approved	2x72	0	AF2
51	approved	2xyi	0.48	AF2
52	approved	2z5n	0.19	AF2
53	approved	2z9i	0.12	AF2
54	approved	3ask	0.13	AF2
55	approved	3ayu	0.88	AF2
56	approved	3brh	0	AF2
57	approved	3c3o	1	AF2
58	approved	3cvl	0.24	AF2
59	Non-motif	3d1e	0.14	AF2
60	approved	3dnj	0	AF2
61	approved	3n2d	0.07	AF2
62	approved	3n55	0.92	AF2
63	approved	3n5u	0.38	AF2
64	approved	3nih	0.47	AF2
65	approved	3pkn	0.48	AF2
66	approved	3r42	0.31	AF2
67	approved	3r7g	0.22	AF2
68	approved	3rc4	0	AF2
69	approved	3ro3	0.04	AF2
70	approved	3t6j	0.54	AF2
71	approved	3ufm	0	AF2
72	approved	3v7d	0.36	AF2
73	approved	3vxw	0.93	AF2
74	approved	3wbn	0.4	AF2
75	approved	4aph	0.41	AF2
76	approved	4bta	0.74	AF2
77	approved	4cu4	0.17	AF2
78	approved	4cy3	0.74	AF2
79	approved	4dcb	0.04	AF2
80	approved	4fvd	0.25	AF2
81	approved	4j86	0	AF2
82	approved	4k0u	0.91	AF2
83	approved	4ka7	0.32	AF2
84	approved	4mn8	0	AF2
85	approved	4piq	0.97	AF2
86	approved	4rs9	0.13	AF2
87	approved	4tjx	0.06	AF2
88	approved	4tzm	0.53	AF2
89	approved	4w50	0	AF2
90	approved	4x3h	0.07	AF2
91	approved	4xal	0	AF2
92	approved	4xob	0.94	AF2
93	approved	4z2o	0.17	AF2
94	approved	5a29	0	AF2
95	approved	5frs	0	AF2
96	approved	5fxc	0.39	AF2
97	approved	5gr9	0	AF2
98	approved	5jiu	0	AF2
99	approved	5l9b	0.9	AF2
100	approved	5lm1	0	AF2
101	approved	5n85	0.37	AF2
102	approved	5njx	0	AF2
103	approved	5onp	0.59	AF2
104	approved	5vao	0.92	AF2
105	approved	5wir	0.29	AF2
106	approved	5y59	0	AF2
107	approved	5yc2	0	AF2
108	approved	6a30	0	AF2
109	approved	6cct	0	AF2
110	approved	6e3d	0	AF2
111	approved	6efk	0.87	AF2
112	approved	6fc6	0.94	AF2
113	approved	6fq4	0.86	AF2
114	approved	6g86	0	AF2
115	approved	6hgt	0.12	AF2
116	approved	6j0x	0.32	AF2
117	approved	6mlc	0.39	AF2
118	approved	6n3e	0.4	AF2
119	approved	6pj8	0	AF2
120	approved	6qg8	0.43	AF2
121	approved	6sa8	0	AF2
122	approved	6seo	0.04	AF2
123	Motif	1czy	0.9	PFPD
124	Motif	1eg4	0	PFPD
125	Motif	1elw	0.95	PFPD
126	Motif	1jd5	0.81	PFPD
127	Motif	1jwg	0.9	PFPD
128	Motif	1mfg	0.74	PFPD
129	Motif	1ntv	0.84	PFPD
130	Motif	1rxz	1	PFPD
131	Motif	1ssh	0.92	PFPD
132	Motif	1x2r	1	PFPD
133	Motif	2a3i	1	PFPD
134	Motif	2cch	0.81	PFPD
135	Non-motif	1awr	0.88	PFPD
136	Non-motif	1er8	0.97	PFPD
137	Non-motif	1nvr	0.7	PFPD
138	Non-motif	1nx1	0.93	PFPD
139	Non-motif	1ou8	0.92	PFPD
140	Non-motif	1u00	0.93	PFPD
141	Non-motif	2b9h	1	PFPD
142	Non-motif	2c3i	0.47	PFPD
143	Non-motif	2ds8	0.95	PFPD
144	Non-motif	2fmf	0.79	PFPD
145	Non-motif	2h9m	1	PFPD
146	Non-motif	2hpl	1	PFPD
147	Non-motif	2o02	0.74	PFPD
148	Non-motif	3d1e	0.74	PFPD
