# Supplementary material for: Harnessing protein folding neural networks for peptide–protein docking
Source: Nat Commun. 2022 Jan 10;13:176. doi: 10.1038/s41467-021-27838-9 (PMC8748686; doi:10.1038/s41467-021-27838-9)
Supplement: Supplementary file 10 — Source data [file 41467_2021_27838_MOESM10_ESM.zip › capri_supfig2.csv]

	pdb_id	dataset	X	seed	recycle	rms_before_ref_align_seq_rec_bb	rms_before_ref_align_seq_rec	rms_before_ref_align_seq_pep_bb	rms_before_ref_align_seq_pep	rmsBB_if_af2	rmsBB_allIF	rmsALL_if_af2	rmsALL_allIF	rmsALL_CAPRI_if	rmsBB_CAPRI_if	rmsBB	common_residues_percent	max_in1A	max_in2.5A	max_in4A	link_type	rmsBB_if_pfpd	rmsALL_if_pfpd
1	1awr	Non-motif	1	seed_0	recycle_9	0.63	1.21	1.72	3.21	6.47	2.973	6.823	3.124	2.905	2.922	6.087	0.54	0	0	0	linker	1.035	1.55
2	1awr	Non-motif	1	seed_0	recycle_9	0.62	1.19	1.72	2.57	46.674	20.367	46.665	19.688	18.259	19.455	46.81	0	0	0	0	sep_chains	1.035	1.55
3	1czy	Motif	1	seed_0	recycle_9	0.7	1.12	1.82	3.09	2.364	1.254	3.602	2.092	1.837	1.096	2.364	0.86	5	6	7	sep_chains	2.355	3.084
4	1czy	Motif	1	seed_0	recycle_9	0.68	1.09	0.54	1.06	0.993	0.502	1.424	1.073	1.022	0.487	0.993	0.9	6	7	7	linker	2.355	3.084
5	1eg4	Motif	2	seed_0	recycle_9	0.98	1.45	1.73	3.04	1.857	1.03	3.107	2.005	2.033	1.052	1.977	0.14	7	12	13	sep_chains	29.589	28.987
6	1eg4	Motif	2	seed_0	recycle_9	0.96	1.44	1.56	2.89	10.63	4.312	11.309	5.475	5.402	4.32	12.793	0.18	0	0	0	linker	29.589	28.987
7	1elw	Motif	3	seed_0	recycle_9	0.52	0.93	0.79	1.25	2.408	1.194	3.434	1.835	1.858	1.187	2.408	0.3	5	8	8	sep_chains	2.227	2.549
8	1elw	Motif	3	seed_0	recycle_9	0.42	0.9	0.35	0.97	0.443	0.301	1.086	0.818	0.813	0.303	0.443	0.96	8	8	8	linker	2.227	2.549
9	1er8	Non-motif	2	seed_0	recycle_9	0.56	0.91	1.84	3.15	3.501	1.762	6.479	3.58	3.571	1.725	3.501	0.93	0	0	4	sep_chains	1.289	1.475
10	1er8	Non-motif	2	seed_0	recycle_9	0.55	0.9	2.17	3.29	3.464	1.723	6.313	3.499	3.49	1.707	3.464	0.96	0	8	8	linker	1.289	1.475
11	1jd5	Motif	4	seed_0	recycle_9	5.04	5.21	2.46	4.34	3.362	3.188	5.432	4.132	6.289	6.023	4.01	0.83	0	5	5	linker	8.208	9.81
12	1jd5	Motif	4	seed_0	recycle_9	4.14	4.3	1.09	1.71	0.742	2.323	1.211	2.618	4.385	4.493	1.273	0.88	0	8	8	sep_chains	8.208	9.81
13	1jwg	Motif	5	seed_0	recycle_9	0.78	1.37	1	2.57	1.159	0.602	2.891	1.911	1.865	0.555	1.131	0.74	0	0	5	linker	2.228	2.635
14	1jwg	Motif	5	seed_0	recycle_9	0.73	1.36	1.02	2.4	1.114	0.625	2.776	1.953	1.84	0.532	1.232	0.79	0	0	5	sep_chains	2.228	2.635
15	1mfg	Motif	6	seed_0	recycle_9	0.59	1.21	2.12	3.64	4.229	2.284	4.24	2.418	2.538	2.414	4.229	0.85	4	7	9	linker	8.329	8.402
16	1mfg	Motif	6	seed_0	recycle_9	1.23	1.84	1.99	3.74	8.826	4.173	9.889	4.877	4.866	4.241	8.826	0.78	4	6	7	sep_chains	8.329	8.402
17	1ntv	Motif	7	seed_0	recycle_9	3.1	3.16	0.65	1.51	0.551	0.398	1.609	1.366	1.391	0.401	0.551	0.96	7	10	10	sep_chains	3.992	4.917
18	1ntv	Motif	7	seed_0	recycle_9	3.05	3.1	1.57	4.17	14.737	8.129	15.32	8.622	8.573	8.076	14.737	0.64	7	10	10	linker	3.992	4.917
19	1nvr	Non-motif	4	seed_0	recycle_9	2	2.41	1.2	1.69	43.984	20.907	44.588	19.502	17.023	18.474	43.984	0	0	0	0	sep_chains	6.996	7.028
20	1nvr	Non-motif	4	seed_0	recycle_9	1.97	2.37	0.92	1.27	29.188	12.906	29.383	12.555	11.112	11.563	29.188	0	0	0	0	linker	6.996	7.028
21	1nx1	Non-motif	5	seed_0	recycle_9	0.86	1.43	0.93	1.5	1.209	0.698	2.009	1.382	1.453	0.722	1.143	0.7	10	11	11	linker	1.077	1.804
22	1nx1	Non-motif	5	seed_0	recycle_9	0.81	1.44	1.16	1.63	2.084	1.112	3.013	1.887	2.07	1.177	2.015	0.7	9	11	11	sep_chains	1.077	1.804
23	1ou8	Non-motif	6	seed_0	recycle_9	0.34	0.96	2.27	4.14	10.85	5.591	11.121	6.095	5.972	5.558	10.85	0.83	0	0	0	linker	6.333	7.753
24	1ou8	Non-motif	6	seed_0	recycle_9	0.33	0.95	2.36	3.76	10.788	5.995	12.301	6.584	6.436	5.892	10.788	0.62	0	0	0	sep_chains	6.333	7.753
25	1rxz	Motif	8	seed_0	recycle_9	0.72	1.25	0.48	1.43	1.069	0.586	1.683	1.234	1.235	0.57	1.069	0.92	4	11	11	sep_chains	3.605	4.87
26	1rxz	Motif	8	seed_0	recycle_9	0.72	1.27	0.48	1.37	1.077	0.598	1.647	1.218	1.197	0.581	1.077	0.96	4	11	11	linker	3.605	4.87
27	1ssh	Motif	9	seed_0	recycle_9	1.96	2.08	0.65	0.85	0.907	0.509	1.036	0.94	0.717	0.462	1.127	0.92	10	11	11	linker	1.709	1.877
28	1ssh	Motif	9	seed_0	recycle_9	2.02	2.11	0.61	0.76	0.975	0.54	1.042	1.045	0.807	0.485	1.199	0.92	8	11	11	sep_chains	1.709	1.877
29	1u00	Non-motif	7	seed_0	recycle_9	2.63	2.9	1.6	2.83	3.909	1.812	5.977	3.235	2.905	1.64	3.897	0.96	0	0	0	linker	1.892	2.574
30	1u00	Non-motif	7	seed_0	recycle_9	2.83	3.01	1.77	2.97	3.809	1.768	5.923	3.192	2.906	1.621	3.845	0.96	0	0	0	sep_chains	1.892	2.574
31	1x2r	Motif	10	seed_0	recycle_9	0.47	1.02	0.61	1.73	0.99	0.743	1.961	1.668	1.433	0.516	1.382	0.94	0	9	9	linker	1.202	1.949
32	1x2r	Motif	10	seed_0	recycle_9	0.46	1.01	0.72	1.78	5.183	2.497	6.336	3.252	3.313	2.464	4.601	0.71	0	8	9	sep_chains	1.202	1.949
33	2a3i	Motif	11	seed_0	recycle_9	1.22	1.79	1.1	2.85	0.611	0.421	1.009	1.174	0.928	0.339	1.446	0.94	8	9	12	sep_chains	1.706	2.286
34	2a3i	Motif	11	seed_0	recycle_9	1.22	1.81	1.03	2.72	0.652	0.424	0.992	1.141	0.925	0.345	1.32	0.81	4	10	12	linker	1.706	2.286
35	2b9h	Non-motif	8	seed_0	recycle_9	1.43	1.92	2.07	4.24	2.808	1.668	4.998	2.898	2.944	1.584	2.855	0.65	0	7	9	linker	15.104	18.115
36	2b9h	Non-motif	8	seed_0	recycle_9	1.5	1.97	1.79	3.99	2.402	1.302	4.569	2.641	2.749	1.382	2.312	0.65	0	7	9	sep_chains	15.104	18.115
37	2c3i	Non-motif	9	seed_0	recycle_9	0.51	1.19	1.05	2.32	1.082	0.545	2.97	1.675	1.972	0.634	1.023	0.12	5	7	8	sep_chains	8.319	10.218
38	2c3i	Non-motif	9	seed_0	recycle_9	0.63	1.37	1.26	2.66	1.427	0.729	3.293	1.975	2.217	0.847	1.343	0.12	4	7	8	linker	8.319	10.218
39	2cch	Motif	12	seed_0	recycle_9	0.5	1.06	1.79	3.24	2.116	1.205	3.908	2.359	2.286	1.166	1.948	0.92	0	11	12	sep_chains	4.32	5.475
40	2cch	Motif	12	seed_0	recycle_9	0.52	1.1	1.76	3.27	2.171	1.22	3.974	2.399	2.334	1.182	2.026	0.92	0	11	12	linker	4.32	5.475
41	2ds8	Non-motif	10	seed_0	recycle_9	0.51	1.01	0.71	0.99	0.94	0.418	1.634	1.121	1.133	0.526	0.94	0.57	0	6	6	sep_chains	1.247	1.922
42	2ds8	Non-motif	10	seed_0	recycle_9	0.61	1.03	0.86	1.1	1.56	0.563	1.93	1.133	1.195	0.718	1.56	0.43	0	6	6	linker	1.247	1.922
43	2fmf	Non-motif	11	seed_0	recycle_9	0.48	1.03	0.42	0.68	4.662	2.308	5.096	2.661	3.07	2.692	5.07	0.71	0	0	8	linker	5.659	5.975
44	2fmf	Non-motif	11	seed_0	recycle_9	0.45	0.93	0.46	0.82	4.713	1.949	5.032	2.414	2.962	2.234	5.112	0.71	0	0	13	sep_chains	5.659	5.975
45	2h9m	Non-motif	12	seed_0	recycle_9	0.55	0.94	2.46	4.12	6.651	3.109	9.652	4.911	4.217	2.643	6.651	0.31	0	0	0	linker	3.61	6.082
46	2h9m	Non-motif	12	seed_0	recycle_9	0.52	0.91	2.94	3.21	49.005	20.959	49.809	21.846	19.508	18.532	49.005	0	0	0	0	sep_chains	3.61	6.082
47	2hpl	Non-motif	13	seed_0	recycle_9	0.52	1.17	1.3	2.45	33.141	14.42	33.68	14.711	14.127	14.106	33.442	0.06	0	0	0	sep_chains	1.088	1.349
48	2hpl	Non-motif	13	seed_0	recycle_9	0.56	1.18	1.65	2.89	2.446	1.206	3.461	2.04	1.885	1.273	2.232	0.75	0	4	5	linker	1.088	1.349
49	2o02	Non-motif	14	seed_0	recycle_9	0.51	1.16	3.47	4.64	5.838	3.216	6.914	3.937	3.993	3.305	5.838	0.47	0	5	9	sep_chains	3.62	3.93
50	2o02	Non-motif	14	seed_0	recycle_9	0.5	1.11	3.58	4.98	18.258	9.248	17.838	8.756	8.911	9.306	18.258	0.33	0	0	0	linker	3.62	3.93
51	3d1e	Non-motif	15	seed_0	recycle_9	0.75	1.3	1.51	2.41	8.69	3.906	9.337	4.3	4.418	4.021	8.69	0.14	0	0	0	sep_chains	6.836	6.919
52	3d1e	Non-motif	15	seed_0	recycle_9	0.75	1.3	1.84	3.29	5.963	2.704	6.339	3.017	3.185	2.79	5.963	1	5	6	6	linker	6.836	6.919
