# Supplementary material for: Harnessing protein folding neural networks for peptide–protein docking
Source: Nat Commun. 2022 Jan 10;13:176. doi: 10.1038/s41467-021-27838-9 (PMC8748686; doi:10.1038/s41467-021-27838-9)
Supplement: Supplementary file 10 — Source data [file 41467_2021_27838_MOESM10_ESM.zip › dockq_lddt_bsa_supfig7.tsv]

bsa	model	lddt_values	avg_lddt	dockq	run_type	pdb_id	set	bsa_normalized_to_max_model
1220.295	model_3	[54.52, 69.22, 74.31, 80.5, 84.83, 91.43, 92.87, 90.42, 85.24, 85.21, 74.65, 56.78]	0.7833166666666667	0.809	linker	2cch	motif	0.9463869554258683
1275.228	model_4	[46.66, 55.76, 65.42, 77.55, 79.31, 89.39, 90.74, 88.33, 82.03, 81.35, 68.87, 54.15]	0.7329666666666667	0.845	linker	2cch	motif	0.9889896659363671
1282.516	model_5	[50.68, 61.22, 70.95, 81.04, 85.27, 91.79, 93.82, 93.33, 87.07, 86.22, 73.31, 56.77]	0.7762249999999998	0.853	linker	2cch	motif	0.9946417977005255
1260.914	model_1	[53.14, 60.63, 69.06, 76.34, 77.46, 88.24, 87.85, 85.11, 77.73, 81.16, 70.31, 53.68]	0.7339249999999999	0.834	linker	2cch	motif	0.9778885937530295
1263.168	model_2	[54.53, 66.22, 75.14, 79.71, 79.31, 90.63, 90.28, 85.73, 76.54, 81.86, 69.03, 51.05]	0.7500249999999998	0.839	linker	2cch	motif	0.9796366597514395
0.0	model_2	[37.78, 38.59, 44.23, 39.71, 39.34, 41.97, 40.5, 51.14, 57.14, 49.36, 56.76, 47.84, 64.4]	0.4682769230769231	0.011	linker	1eg4	motif	0.0
4.959	model_1	[34.8, 38.03, 40.37, 40.2, 39.11, 32.76, 33.37, 39.38, 41.01, 39.24, 37.62, 36.98, 41.94]	0.3806230769230769	0.013	linker	1eg4	motif	0.004232933399799236
0.0	model_5	[31.57, 31.83, 31.19, 32.52, 33.0, 32.08, 31.69, 33.44, 38.64, 38.58, 48.01, 44.02, 38.08]	0.35742307692307684	0.01	linker	1eg4	motif	0.0
1171.528	model_3	[49.1, 57.61, 68.65, 73.35, 70.94, 70.08, 76.55, 78.97, 78.71, 78.43, 75.22, 58.09, 55.04]	0.6851846153846155	0.203	linker	1eg4	motif	1.0
1094.444	model_4	[41.72, 46.2, 51.88, 56.55, 63.75, 63.04, 68.04, 75.55, 75.79, 78.39, 80.35, 79.97, 68.54]	0.6536692307692307	0.153	linker	1eg4	motif	0.9342021701572647
1008.657	model_1	[53.3, 60.63, 62.38, 66.26, 73.31, 75.73, 71.35, 62.78, 53.48, 43.51]	0.62273	0.176	sep	1ntv	motif	0.6494550835049276
977.235	model_5	[36.61, 46.92, 47.91, 43.78, 42.13, 47.44, 51.28, 43.42, 40.44, 36.09]	0.43601999999999996	0.154	sep	1ntv	motif	0.6292230545457355
970.563	model_2	[47.62, 45.02, 48.18, 51.69, 53.54, 54.69, 52.33, 46.34, 37.72, 40.66]	0.47779000000000005	0.182	sep	1ntv	motif	0.6249270804761113
1553.082	model_4	[91.67, 94.49, 94.63, 94.18, 92.73, 89.38, 88.85, 79.91, 66.14, 56.37]	0.84835	0.814	sep	1ntv	motif	1.0
1004.766	model_3	[48.45, 52.18, 53.27, 58.67, 60.33, 67.05, 63.42, 54.22, 43.95, 40.31]	0.5418499999999998	0.177	sep	1ntv	motif	0.6469497425119858
991.452	model_2	[49.48, 69.41, 78.6, 88.85, 90.0, 91.35, 92.06, 92.46, 92.21, 92.31, 90.84, 84.54]	0.843425	0.886	sep	2a3i	motif	0.9524263310838398
1040.975	model_5	[53.22, 65.74, 77.36, 85.78, 85.82, 86.41, 87.65, 89.51, 88.14, 88.15, 86.07, 81.03]	0.8123999999999999	0.868	sep	2a3i	motif	1.0
1012.936	model_1	[50.2, 66.69, 78.93, 88.36, 89.78, 90.65, 92.42, 92.51, 92.19, 91.76, 90.93, 85.05]	0.841225	0.886	sep	2a3i	motif	0.973064674944163
1003.324	model_3	[51.3, 74.3, 79.82, 88.84, 89.47, 90.81, 91.39, 92.56, 92.14, 91.86, 91.16, 85.66]	0.849425	0.877	sep	2a3i	motif	0.9638310237998031
1008.488	model_4	[49.59, 67.15, 76.7, 86.02, 85.79, 87.47, 87.88, 89.42, 88.48, 87.69, 87.73, 82.62]	0.8137833333333334	0.874	sep	2a3i	motif	0.968791757727131
954.582	model_2	[83.94, 88.49, 88.4, 82.67, 84.72, 75.19, 56.34]	0.7996428571428571	0.816	linker	1czy	motif	0.9350854679923593
940.293	model_1	[83.63, 85.45, 88.09, 80.86, 81.81, 74.76, 58.12]	0.7896	0.833	linker	1czy	motif	0.9210883087623059
943.716	model_4	[82.23, 87.1, 88.54, 84.39, 83.65, 73.58, 57.71]	0.7959999999999999	0.823	linker	1czy	motif	0.924441396875153
1020.85	model_3	[91.78, 94.52, 95.7, 93.74, 90.77, 76.06, 55.97]	0.8550571428571427	0.938	linker	1czy	motif	1.0
1015.785	model_5	[90.54, 93.28, 94.79, 93.19, 89.99, 70.34, 55.3]	0.8391857142857142	0.934	linker	1czy	motif	0.9950384483518636
850.019	model_3	[94.5, 93.24, 94.27, 89.16, 80.59, 68.98, 62.03, 53.54]	0.7953874999999999	0.42	sep	1jd5	motif	0.8010703946078801
846.709	model_4	[91.55, 89.05, 90.4, 85.42, 76.35, 64.07, 59.65, 54.56]	0.7638124999999999	0.425	sep	1jd5	motif	0.7979510019753011
952.679	model_1	[92.29, 91.4, 93.31, 89.49, 78.12, 68.51, 64.63, 56.14]	0.7923625	0.443	sep	1jd5	motif	0.897818686952457
868.633	model_2	[93.16, 93.23, 94.82, 91.27, 81.01, 68.91, 58.09, 55.05]	0.7944249999999999	0.425	sep	1jd5	motif	0.8186125016963465
1012.285	model_5	[97.6, 97.31, 98.01, 98.09, 97.9, 96.43, 91.49, 82.29]	0.9489	0.624	sep	1jd5	motif	0.9539922571208853
1310.956	model_3	[75.09, 82.68, 89.85, 91.99, 90.62, 89.62, 89.01, 85.68, 86.2, 85.28, 79.33]	0.8594090909090909	0.921	linker	1rxz	motif	0.9492252440119326
1320.894	model_5	[71.87, 83.83, 90.01, 93.7, 94.98, 92.6, 92.7, 88.8, 87.02, 85.72, 80.34]	0.8741545454545455	0.92	linker	1rxz	motif	0.9564210617777392
1321.836	model_1	[71.41, 80.79, 85.07, 89.43, 89.07, 87.72, 88.23, 86.36, 84.5, 83.02, 78.02]	0.8396545454545453	0.926	linker	1rxz	motif	0.9571031366756452
1349.741	model_4	[72.72, 80.41, 84.57, 89.29, 86.09, 84.02, 83.44, 81.64, 81.33, 76.45, 67.99]	0.8072272727272728	0.927	linker	1rxz	motif	0.9773083384018305
1310.933	model_2	[68.9, 79.83, 84.91, 89.31, 88.58, 87.77, 87.78, 85.75, 84.72, 83.06, 76.39]	0.8336363636363637	0.927	linker	1rxz	motif	0.9492085903785443
0.0	model_3	[43.02, 43.7, 42.76, 45.33, 61.53, 54.26, 57.21, 56.68, 65.0]	0.5216555555555555	0.02	sep	1mfg	motif	0.0
0.0	model_1	[37.5, 45.73, 43.28, 42.27, 60.01, 57.06, 55.95, 58.95, 52.47]	0.5035777777777778	0.024	sep	1mfg	motif	0.0
16.458	model_2	[39.81, 39.93, 36.82, 40.49, 47.99, 47.14, 46.51, 59.98, 55.31]	0.45997777777777776	0.022	sep	1mfg	motif	0.013716703157308696
371.612	model_4	[32.81, 33.85, 40.88, 42.95, 43.82, 43.4, 44.51, 36.41, 43.38]	0.4022333333333333	0.032	sep	1mfg	motif	0.309715122961101
1046.658	model_5	[49.96, 54.18, 56.56, 55.38, 69.71, 78.9, 85.46, 90.05, 92.86]	0.7034	0.479	sep	1mfg	motif	0.87232331347809
1061.104	model_2	[80.99, 91.08, 92.19, 91.14, 92.09, 85.17, 76.91, 66.8]	0.8454624999999999	0.42	linker	1jd5	motif	1.0
990.347	model_4	[67.71, 80.44, 78.79, 76.85, 80.27, 69.79, 58.75, 58.54]	0.713925	0.415	linker	1jd5	motif	0.9333175635941434
1030.952	model_5	[72.94, 81.97, 82.32, 79.9, 80.35, 72.04, 64.01, 56.74]	0.7378374999999999	0.427	linker	1jd5	motif	0.9715843121880607
1037.323	model_1	[80.16, 89.63, 91.19, 90.23, 91.47, 82.99, 77.04, 68.02]	0.8384125	0.444	linker	1jd5	motif	0.9775884361947557
967.65	model_3	[88.56, 92.29, 93.26, 92.93, 84.96, 74.65, 68.18, 60.93]	0.8197	0.429	linker	1jd5	motif	0.9119275773157013
1020.224	model_1	[71.09, 79.71, 80.74, 85.59, 86.43, 87.47, 87.35, 85.32, 81.08, 74.91, 71.22]	0.8099181818181819	0.903	sep	1ssh	motif	1.0
1011.738	model_2	[65.76, 76.52, 75.39, 83.15, 84.5, 87.15, 85.99, 84.39, 80.02, 73.66, 69.22]	0.7870454545454545	0.908	sep	1ssh	motif	0.9916822188068503
1012.391	model_4	[81.56, 88.17, 92.19, 93.95, 95.72, 95.07, 95.71, 95.02, 91.36, 83.91, 79.53]	0.901990909090909	0.899	sep	1ssh	motif	0.9923222743240699
995.657	model_5	[76.55, 84.5, 86.12, 89.93, 91.18, 90.25, 90.88, 90.21, 85.01, 81.72, 74.86]	0.8556454545454545	0.88	sep	1ssh	motif	0.9759199940405244
1002.29	model_3	[80.09, 84.28, 85.79, 89.07, 91.36, 90.37, 89.8, 90.06, 84.53, 79.24, 74.99]	0.8541636363636365	0.897	sep	1ssh	motif	0.9824215074336615
1133.077	model_2	[59.27, 69.55, 77.5, 81.66, 83.33, 84.69, 88.44, 79.53]	0.7799625	0.932	linker	1elw	motif	0.9540198722390665
1117.807	model_4	[53.33, 58.97, 69.54, 73.89, 78.71, 83.41, 85.65, 78.21]	0.7271375	0.918	linker	1elw	motif	0.9411629494976371
1187.687	model_3	[53.18, 58.89, 69.46, 70.4, 73.09, 79.63, 81.59, 74.49]	0.7009125	0.92	linker	1elw	motif	1.0
1134.652	model_5	[37.99, 46.44, 50.11, 54.51, 58.54, 65.74, 77.95, 68.64]	0.5749	0.893	linker	1elw	motif	0.9553459792015911
1145.787	model_1	[59.91, 68.06, 74.74, 78.09, 80.94, 82.65, 84.9, 76.52]	0.7572625	0.944	linker	1elw	motif	0.9647213449334716
151.127	model_1	[46.59, 51.23, 49.4, 46.71, 39.44]	0.46674	0.363	sep	1jwg	motif	0.18964623680336912
447.009	model_3	[50.79, 59.26, 50.14, 41.16, 44.67]	0.4920399999999999	0.444	sep	1jwg	motif	0.5609426155964005
367.872	model_2	[42.95, 47.78, 44.98, 36.81, 39.54]	0.42412	0.462	sep	1jwg	motif	0.46163518382108426
436.79	model_5	[49.83, 48.38, 44.17, 45.71, 48.27]	0.47272000000000003	0.499	sep	1jwg	motif	0.54811899775251
796.889	model_4	[84.58, 84.53, 78.22, 78.65, 81.02]	0.8140000000000001	0.915	sep	1jwg	motif	1.0
1126.676	model_1	[38.31, 49.92, 50.34, 41.96, 46.06, 45.44, 47.66, 48.65, 34.29]	0.4473666666666667	0.316	linker	1x2r	motif	0.9772148912438223
984.716	model_4	[62.26, 74.65, 70.23, 77.48, 67.43, 60.38, 73.02, 57.99, 59.15]	0.6695444444444445	0.562	linker	1x2r	motif	0.8540868349428334
1054.632	model_3	[82.04, 85.76, 85.06, 86.99, 81.67, 80.85, 83.66, 75.04, 75.11]	0.8179777777777777	0.881	linker	1x2r	motif	0.9147280098113877
968.142	model_2	[63.74, 76.07, 73.24, 75.59, 67.0, 62.68, 71.89, 57.66, 67.49]	0.6837333333333333	0.566	linker	1x2r	motif	0.8397114869213304
1152.946	model_5	[75.58, 80.85, 76.65, 76.78, 74.33, 73.23, 80.73, 76.93, 63.1]	0.7535333333333334	0.244	linker	1x2r	motif	1.0
1024.307	model_5	[49.58, 62.09, 76.79, 86.33, 84.24, 84.5, 86.96, 88.69, 86.4, 87.19, 85.52, 79.19]	0.7979	0.873	linker	2a3i	motif	0.9839880880904922
1017.381	model_2	[49.41, 63.88, 75.29, 88.48, 87.61, 88.9, 90.16, 91.39, 89.52, 90.65, 89.91, 84.36]	0.8246333333333332	0.887	linker	2a3i	motif	0.9773347102476044
1016.318	model_4	[49.54, 64.24, 74.88, 85.73, 80.22, 79.67, 82.06, 83.26, 82.97, 83.36, 85.39, 80.52]	0.7765333333333332	0.87	linker	2a3i	motif	0.97631355219866
1002.354	model_1	[52.37, 60.95, 76.26, 87.82, 86.96, 87.47, 89.39, 91.18, 89.69, 89.57, 89.69, 84.69]	0.8217	0.882	linker	2a3i	motif	0.9628992050721681
1004.083	model_3	[49.12, 70.09, 79.11, 88.81, 85.25, 84.89, 86.65, 89.27, 88.75, 89.23, 89.78, 85.01]	0.8216333333333334	0.881	linker	2a3i	motif	0.9645601479382311
1086.72	model_3	[46.63, 51.65, 58.02, 56.99, 81.01, 85.71, 90.86, 93.49, 94.36]	0.7319111111111112	0.496	linker	1mfg	motif	0.9057124592970294
1073.69	model_4	[52.39, 54.73, 60.54, 56.96, 77.65, 83.77, 88.52, 91.66, 92.61]	0.7320333333333333	0.483	linker	1mfg	motif	0.8948527775532128
1135.087	model_1	[43.63, 49.81, 53.73, 59.82, 71.39, 84.1, 85.66, 89.39, 89.55]	0.6967555555555555	0.714	linker	1mfg	motif	0.9460232978928216
973.929	model_5	[42.38, 43.81, 50.0, 48.97, 59.06, 65.01, 75.87, 81.32, 87.59]	0.6155666666666666	0.405	linker	1mfg	motif	0.8117082871123164
1199.851	model_2	[55.06, 62.29, 64.54, 70.99, 82.71, 89.19, 92.32, 93.04, 92.83]	0.7810777777777779	0.503	linker	1mfg	motif	1.0
0.0	model_2	[39.06, 56.05, 61.42, 60.64, 50.44, 53.34, 51.59, 46.75]	0.5241125	0.024	sep	1elw	motif	0.0
461.582	model_3	[34.74, 40.98, 36.92, 40.95, 44.78, 34.72, 47.09, 41.14]	0.40165000000000006	0.316	sep	1elw	motif	0.38863943109590326
857.05	model_5	[40.85, 43.52, 40.77, 45.27, 41.32, 37.27, 46.16, 46.43]	0.42698749999999996	0.719	sep	1elw	motif	0.7216126807820579
689.145	model_4	[37.63, 41.4, 41.21, 47.06, 36.81, 38.36, 44.49, 42.97]	0.4124125	0.62	sep	1elw	motif	0.5802412588501853
0.0	model_1	[57.84, 59.56, 51.01, 75.11, 54.08, 57.15, 55.53, 53.36]	0.57955	0.024	sep	1elw	motif	0.0
984.351	model_5	[68.61, 76.09, 78.84, 85.54, 88.64, 88.28, 88.45, 89.53, 84.78, 82.16, 74.67]	0.8232636363636362	0.898	linker	1ssh	motif	0.9648381139828116
1019.596	model_2	[64.54, 71.73, 75.52, 83.86, 87.24, 88.64, 87.59, 87.47, 83.43, 77.94, 73.41]	0.8012454545454546	0.887	linker	1ssh	motif	0.9993844489053384
1003.884	model_1	[64.83, 70.6, 73.58, 81.59, 85.2, 85.7, 85.17, 81.36, 74.74, 71.46]	0.77423	0.894	linker	1ssh	motif	0.9839839094159714
991.879	model_3	[73.2, 80.54, 82.76, 87.67, 91.09, 89.69, 89.74, 90.39, 85.79, 81.46, 75.91]	0.8438545454545454	0.907	linker	1ssh	motif	0.9722168857035317
1001.279	model_4	[69.37, 78.98, 84.21, 88.05, 91.99, 91.12, 90.91, 91.92, 88.19, 83.37, 78.5]	0.8514636363636363	0.933	linker	1ssh	motif	0.9814305485854087
539.325	model_4	[31.31, 38.1, 35.44, 37.78, 43.85, 36.74, 33.96, 28.61, 27.57, 40.21]	0.35356999999999994	0.092	linker	1ntv	motif	0.34726112336631293
340.741	model_2	[37.09, 40.65, 42.37, 46.09, 43.12, 43.94, 33.31, 36.15, 26.81, 36.55]	0.38608	0.107	linker	1ntv	motif	0.2193966577424759
1187.262	model_5	[43.54, 44.22, 55.71, 55.48, 59.96, 63.22, 55.65, 50.24, 43.59, 38.17]	0.50978	0.117	linker	1ntv	motif	0.7644554505171007
357.148	model_1	[38.53, 42.35, 45.51, 45.11, 39.16, 45.07, 38.32, 32.46, 34.14, 39.16]	0.39981	0.099	linker	1ntv	motif	0.2299608134019968
512.201	model_3	[35.19, 40.13, 38.09, 43.92, 50.83, 41.78, 35.07, 36.01, 30.22, 40.79]	0.39203000000000005	0.11	linker	1ntv	motif	0.3297964949693577
1264.694	model_2	[46.3, 62.56, 73.74, 79.5, 81.71, 90.42, 91.56, 87.51, 80.76, 83.2, 72.41, 54.28]	0.7532916666666667	0.855	sep	2cch	motif	0.9808201330050216
1289.425	model_1	[46.83, 60.41, 70.47, 77.91, 80.31, 88.6, 90.09, 88.26, 82.97, 83.54, 74.99, 57.92]	0.7519166666666667	0.845	sep	2cch	motif	1.0
1267.506	model_3	[45.47, 59.23, 69.5, 79.53, 84.39, 90.84, 92.76, 90.82, 86.05, 85.51, 75.89, 58.27]	0.7652166666666667	0.826	sep	2cch	motif	0.9830009500358688
1285.462	model_5	[46.55, 58.33, 68.35, 80.84, 85.87, 91.98, 94.01, 93.69, 88.2, 87.09, 75.19, 57.75]	0.7732083333333334	0.866	sep	2cch	motif	0.9969265370223162
1272.992	model_4	[43.92, 56.04, 65.34, 78.22, 81.91, 89.66, 91.69, 90.39, 84.07, 82.54, 71.06, 56.52]	0.7427999999999999	0.851	sep	2cch	motif	0.9872555596486806
0.0	model_5	[43.02, 45.67, 41.79, 60.03, 53.7, 53.43, 47.02]	0.4923714285714285	0.028	sep	1czy	motif	0.0
0.0	model_4	[51.53, 46.62, 38.94, 65.1, 64.79, 66.1, 52.32]	0.5505714285714286	0.025	sep	1czy	motif	0.0
40.474	model_2	[40.6, 39.15, 46.51, 46.65, 47.56, 37.81, 41.8]	0.4286857142857143	0.201	sep	1czy	motif	0.03964735269628251
943.519	model_1	[88.24, 87.81, 88.43, 80.96, 82.2, 71.96, 55.84]	0.7934857142857141	0.828	sep	1czy	motif	0.9242484204339521
0.0	model_3	[38.1, 36.98, 35.67, 48.72, 49.83, 59.4, 50.4]	0.4558571428571428	0.017	sep	1czy	motif	0.0
1079.254	model_4	[52.87, 64.16, 57.66, 62.79, 55.94, 56.27, 54.79, 52.57, 52.32]	0.5659666666666666	0.541	sep	1x2r	motif	0.9360837367925298
1072.773	model_3	[44.8, 51.38, 41.62, 48.47, 53.22, 48.96, 49.33, 54.7, 47.62]	0.48900000000000005	0.33	sep	1x2r	motif	0.9304624847998085
961.921	model_1	[51.36, 50.54, 40.76, 36.97, 45.91, 41.4, 49.08, 53.02, 45.54]	0.4606444444444444	0.238	sep	1x2r	motif	0.8343157441892336
979.443	model_5	[46.08, 45.82, 41.0, 38.67, 44.84, 40.74, 46.82, 51.49, 45.75]	0.4457888888888889	0.227	sep	1x2r	motif	0.8495133336687062
0.0	model_2	[51.75, 46.06, 52.06, 56.28, 69.65, 45.99, 51.45, 58.92, 50.1]	0.5358444444444445	0.004	sep	1x2r	motif	0.0
1295.546	model_4	[69.03, 75.69, 81.18, 87.07, 83.32, 81.37, 81.25, 80.32, 79.61, 74.98, 67.23]	0.7827727272727273	0.927	sep	1rxz	motif	0.9380673096417298
1270.229	model_2	[40.47, 48.33, 67.79, 69.22, 78.74, 81.2, 82.37, 81.03, 80.38, 72.74, 65.9]	0.6983363636363638	0.661	sep	1rxz	motif	0.9197360037072437
1037.241	model_5	[37.48, 49.04, 46.69, 42.55, 46.97, 48.74, 46.56, 48.69, 47.33, 49.83, 43.38]	0.4611454545454546	0.301	sep	1rxz	motif	0.751036145625163
831.557	model_1	[39.51, 41.09, 40.27, 40.48, 45.04, 49.84, 46.89, 49.49, 59.02, 58.2, 55.42]	0.4775	0.387	sep	1rxz	motif	0.6021063225881195
1381.08	model_3	[70.46, 78.74, 87.22, 90.85, 90.27, 89.51, 88.87, 86.0, 85.37, 84.35, 79.54]	0.8465272727272726	0.924	sep	1rxz	motif	1.0
759.53	model_2	[26.9, 26.79, 31.04, 41.63, 47.26, 61.28, 74.09, 83.16, 81.12, 79.47, 75.13, 77.32, 68.32]	0.5950076923076923	0.298	sep	1eg4	motif	0.6483242397962319
874.522	model_5	[44.07, 52.06, 51.87, 49.57, 52.52, 48.23, 43.75, 44.91, 39.57, 42.15, 47.73, 39.67, 36.78]	0.45606153846153835	0.059	sep	1eg4	motif	0.7464798109818972
200.151	model_1	[40.52, 44.61, 47.3, 45.84, 50.89, 41.57, 44.92, 47.26, 43.62, 48.8, 45.5, 37.43, 45.27]	0.4488692307692308	0.051	sep	1eg4	motif	0.17084610867175176
913.625	model_4	[42.68, 49.37, 53.47, 60.28, 72.43, 81.41, 87.96, 91.98, 92.9, 93.31, 92.31, 87.92, 81.83]	0.7598846153846154	0.803	sep	1eg4	motif	0.7798575876974344
1038.245	model_3	[39.71, 36.99, 48.81, 53.05, 52.47, 66.45, 69.55, 77.88, 81.52, 81.01, 78.63, 66.88, 60.34]	0.6256076923076924	0.35	sep	1eg4	motif	0.8862314857177975
775.794	model_3	[76.11, 70.07, 71.39, 67.42, 63.33]	0.69664	0.935	linker	1jwg	motif	0.973528308208546
117.938	model_1	[52.62, 52.52, 52.0, 45.17, 45.33]	0.49528	0.252	linker	1jwg	motif	0.14799802732877476
0.0	model_5	[49.54, 36.12, 38.37, 44.6, 45.78]	0.42882	0.014	linker	1jwg	motif	0.0
100.058	model_2	[45.24, 45.28, 46.66, 40.2, 42.96]	0.44067999999999996	0.237	linker	1jwg	motif	0.1255607744616879
752.271	model_4	[75.8, 69.38, 64.51, 67.14, 70.3]	0.69426	0.929	linker	1jwg	motif	0.9440097679852526
0.0	model_3	[48.98, 48.39, 45.68, 52.14, 61.23]	0.5128400000000001	0.012	linker	2hpl	non_motif	0.0
648.932	model_2	[53.25, 59.46, 65.89, 65.84, 56.08]	0.60104	0.826	linker	2hpl	non_motif	0.929479623070125
698.167	model_5	[61.9, 69.29, 77.72, 73.35, 61.93]	0.68838	0.768	linker	2hpl	non_motif	1.0
0.0	model_1	[61.94, 63.39, 60.01, 59.17, 64.01]	0.6170399999999999	0.009	linker	2hpl	non_motif	0.0
0.0	model_4	[54.03, 54.37, 48.31, 44.81, 57.72]	0.5184799999999999	0.011	linker	2hpl	non_motif	0.0
1359.379	model_1	[30.98, 36.01, 33.9, 40.67, 49.18, 47.21, 46.61, 45.67, 41.74]	0.41330000000000006	0.171	linker	1u00	non_motif	0.9446633064838371
472.391	model_5	[28.46, 28.06, 29.72, 27.77, 31.6, 29.5, 31.38, 37.82, 34.34]	0.30961111111111106	0.046	linker	1u00	non_motif	0.3282752227400941
297.043	model_2	[26.98, 31.61, 30.29, 28.89, 28.85, 24.86, 25.96, 29.51, 34.52]	0.2905222222222223	0.075	linker	1u00	non_motif	0.20642191952934277
1415.446	model_4	[69.66, 70.39, 76.64, 81.86, 78.66, 76.65, 63.53, 49.12, 38.78]	0.6725444444444445	0.606	linker	1u00	non_motif	0.9836255367409098
1303.305	model_3	[28.24, 29.38, 27.38, 33.98, 40.28, 46.1, 38.06, 36.14, 38.53]	0.35343333333333327	0.172	linker	1u00	non_motif	0.9056962117679598
0.0	model_5	[39.75, 33.35, 39.94, 37.5, 37.37, 50.82, 37.9, 45.68]	0.40288749999999995	0.02	linker	2c3i	non_motif	0.0
0.0	model_3	[34.16, 32.8, 30.71, 32.92, 37.9, 34.76, 31.79, 43.05]	0.34761250000000005	0.034	linker	2c3i	non_motif	0.0
646.45	model_4	[46.57, 51.83, 50.51, 61.72, 39.22, 37.61, 36.27, 31.48]	0.4440125	0.113	linker	2c3i	non_motif	0.5734320321820932
0.0	model_2	[38.45, 35.78, 44.52, 42.89, 36.72, 46.06, 43.62, 51.81]	0.42481250000000004	0.067	linker	2c3i	non_motif	0.0
1051.39	model_1	[63.35, 82.14, 83.85, 82.91, 82.32, 75.96, 72.12, 58.15]	0.7509999999999999	0.869	linker	2c3i	non_motif	0.9326331569586681
995.125	model_1	[45.15, 46.94, 41.38, 54.01, 48.4, 58.84, 69.06, 73.78, 73.74, 73.66, 72.78, 57.18]	0.5957666666666666	0.736	sep	2b9h	non_motif	0.7013034148129095
905.224	model_3	[46.37, 42.16, 40.57, 51.11, 45.0, 57.26, 66.5, 75.13, 74.81, 71.92, 66.12, 50.13]	0.5725666666666667	0.717	sep	2b9h	non_motif	0.6379466723985441
909.678	model_4	[47.27, 42.18, 43.53, 50.83, 44.14, 58.46, 66.85, 74.39, 71.22, 68.88, 67.2, 51.41]	0.5719666666666666	0.716	sep	2b9h	non_motif	0.641085579982593
865.556	model_5	[46.2, 43.47, 43.12, 48.46, 46.14, 54.68, 61.56, 71.21, 69.84, 68.17, 62.01, 48.64]	0.5529166666666666	0.715	sep	2b9h	non_motif	0.6099910850514284
944.969	model_2	[45.94, 43.6, 48.36, 53.42, 47.03, 59.4, 71.85, 75.73, 73.99, 73.59, 72.31, 54.22]	0.5995333333333334	0.712	sep	2b9h	non_motif	0.6659565246500091
210.725	model_5	[36.26, 29.3, 39.39, 29.83, 28.23, 32.61, 31.25, 31.75]	0.323275	0.168	sep	2c3i	non_motif	0.18692314174579872
1120.08	model_4	[61.23, 80.25, 86.23, 85.63, 82.15, 74.51, 72.44, 59.83]	0.7528374999999999	0.901	sep	2c3i	non_motif	0.9935644684144463
1071.837	model_1	[65.25, 84.15, 86.8, 85.33, 84.08, 79.56, 75.6, 67.59]	0.7854499999999999	0.875	sep	2c3i	non_motif	0.9507706227518883
1127.335	model_2	[65.4, 84.45, 87.37, 85.97, 83.83, 76.82, 72.85, 61.11]	0.77225	0.881	sep	2c3i	non_motif	1.0
1102.974	model_3	[62.97, 82.49, 87.21, 86.83, 83.24, 77.9, 76.74, 66.33]	0.7796375000000001	0.899	sep	2c3i	non_motif	0.978390629227337
1691.14	model_4	[37.59, 40.55, 37.7, 45.61, 38.72, 40.78, 44.75, 43.92, 42.97, 45.7, 46.78, 42.99, 34.76, 32.64]	0.4110428571428572	0.388	sep	2o02	non_motif	1.0
1342.065	model_5	[28.67, 29.79, 27.07, 28.72, 26.47, 30.59, 36.59, 37.48, 35.24, 40.57, 46.84, 41.38, 34.6, 37.2]	0.34372142857142857	0.114	sep	2o02	non_motif	0.7935859834194685
1094.828	model_2	[28.01, 28.79, 28.05, 31.06, 28.37, 30.67, 33.86, 34.83, 30.6, 40.11, 40.66, 33.57, 30.15, 35.62]	0.3245357142857143	0.097	sep	2o02	non_motif	0.647390517638989
1145.967	model_1	[31.88, 31.7, 31.75, 33.36, 31.32, 33.84, 35.84, 37.46, 33.0, 43.13, 44.64, 35.23, 31.72, 36.64]	0.3510785714285714	0.097	sep	2o02	non_motif	0.6776298828009508
1346.919	model_3	[29.02, 33.1, 31.55, 33.29, 29.44, 37.58, 41.79, 40.03, 38.91, 43.07, 46.09, 40.59, 36.47, 38.12]	0.37075	0.108	sep	2o02	non_motif	0.7964562366214506
0.0	model_4	[57.55, 69.71, 72.95, 54.35, 54.93]	0.6189799999999999	0.028	sep	2hpl	non_motif	0.0
0.0	model_3	[53.73, 62.97, 66.9, 67.03, 56.65]	0.61456	0.027	sep	2hpl	non_motif	0.0
0.0	model_2	[59.48, 71.94, 68.49, 65.93, 55.87]	0.64342	0.019	sep	2hpl	non_motif	0.0
0.0	model_1	[62.8, 68.04, 75.24, 72.08, 60.86]	0.67804	0.021	sep	2hpl	non_motif	0.0
0.0	model_5	[59.59, 62.54, 72.26, 73.49, 64.09]	0.6639400000000001	0.023	sep	2hpl	non_motif	0.0
1205.285	model_1	[72.33, 71.46, 66.42, 74.03, 77.89, 75.34, 69.2, 74.33, 73.1, 71.34, 65.0]	0.7185818181818182	0.798	sep	1nx1	non_motif	0.9464506285537493
1211.066	model_3	[67.24, 66.58, 64.29, 71.53, 76.35, 72.12, 64.63, 72.36, 68.36, 65.09, 61.13]	0.6815272727272728	0.768	sep	1nx1	non_motif	0.9509901615966969
1192.814	model_4	[64.07, 63.11, 64.53, 69.66, 66.2, 63.54, 60.9, 63.31, 62.57, 54.36, 45.79]	0.6164000000000001	0.695	sep	1nx1	non_motif	0.9366577697786929
1188.596	model_2	[62.22, 59.53, 59.89, 68.03, 69.98, 66.29, 63.42, 70.25, 69.06, 63.5, 59.1]	0.646609090909091	0.772	sep	1nx1	non_motif	0.93334558324087
1215.958	model_5	[79.59, 81.77, 81.51, 84.7, 85.88, 81.56, 80.85, 83.05, 78.31, 73.66, 64.74]	0.7960181818181818	0.739	sep	1nx1	non_motif	0.9548316069601462
48.702	model_2	[24.66, 28.79, 23.71, 23.77, 33.28]	0.26841999999999994	0.029	linker	1nvr	non_motif	0.17113581019112306
0.0	model_4	[37.97, 33.9, 40.14, 34.89, 51.25]	0.39630000000000004	0.009	linker	1nvr	non_motif	0.0
73.435	model_3	[29.64, 25.25, 24.04, 26.19, 28.21]	0.26666000000000006	0.032	linker	1nvr	non_motif	0.2580460396161374
284.581	model_1	[25.91, 28.35, 23.73, 25.35, 33.26]	0.2732	0.036	linker	1nvr	non_motif	1.0
0.0	model_5	[32.46, 33.8, 35.76, 28.0, 43.71]	0.34745999999999994	0.007	linker	1nvr	non_motif	0.0
1597.518	model_3	[51.48, 52.79, 52.61, 63.46, 57.17, 53.82, 41.97]	0.5332857142857143	0.027	linker	1lvm	non_motif	1.0
1237.888	model_2	[44.76, 47.24, 56.51, 57.87, 51.62, 41.35, 45.01]	0.4919428571428572	0.026	linker	1lvm	non_motif	0.7748820357579694
1582.584	model_5	[48.54, 47.19, 46.37, 55.55, 55.21, 50.19, 37.9]	0.4870714285714285	0.027	linker	1lvm	non_motif	0.9906517485248992
350.09	model_1	[39.98, 34.6, 36.96, 32.4, 33.39, 29.69, 34.07]	0.3444142857142857	0.137	linker	1lvm	non_motif	0.21914620054359324
1352.048	model_4	[50.3, 52.3, 55.52, 57.29, 52.72, 48.2, 46.38]	0.5181571428571429	0.026	linker	1lvm	non_motif	0.8463428894071929
1378.057	model_1	[43.24, 46.1, 55.51, 59.94, 69.83, 76.28, 74.01, 66.1, 54.33]	0.6059333333333332	0.273	sep	1u00	non_motif	0.9576430724199779
1382.94	model_2	[40.65, 41.56, 55.37, 59.99, 71.72, 76.44, 72.19, 67.41, 59.33]	0.6051777777777777	0.257	sep	1u00	non_motif	0.9610363798975545
1371.097	model_5	[45.85, 50.36, 60.91, 63.79, 78.0, 79.88, 77.02, 73.04, 58.08]	0.6521444444444445	0.268	sep	1u00	non_motif	0.9528064105227972
1422.975	model_3	[77.15, 90.78, 91.36, 94.14, 91.39, 89.58, 83.29, 74.88, 49.72]	0.8247666666666666	0.606	sep	1u00	non_motif	0.9888576096466387
1439.009	model_4	[71.53, 84.93, 88.03, 91.6, 88.13, 86.31, 78.73, 67.25, 47.54]	0.7822777777777777	0.599	sep	1u00	non_motif	1.0
1181.528	model_2	[72.59, 70.65, 70.06, 75.92, 77.92, 75.16, 70.74, 77.07, 74.43, 70.13, 65.64]	0.7275545454545455	0.764	linker	1nx1	non_motif	0.9277954328261401
1211.058	model_1	[71.76, 70.73, 66.73, 73.77, 77.61, 74.81, 67.94, 74.18, 70.91, 66.64, 60.9]	0.7054363636363635	0.779	linker	1nx1	non_motif	0.9509838795928319
1226.95	model_3	[71.65, 70.5, 70.35, 74.86, 77.22, 74.76, 70.21, 74.59, 69.54, 65.33, 58.8]	0.7071000000000001	0.764	linker	1nx1	non_motif	0.9634630802706602
1273.479	model_4	[86.7, 89.47, 92.01, 91.03, 91.85, 91.28, 91.93, 92.57, 89.2, 87.5, 81.81]	0.8957727272727274	0.892	linker	1nx1	non_motif	1.0
1248.921	model_5	[83.67, 86.62, 88.25, 88.05, 89.21, 86.83, 85.64, 86.74, 81.78, 79.8, 69.32]	0.8417363636363635	0.74	linker	1nx1	non_motif	0.9807158186354075
0.0	model_3	[50.69, 51.15, 61.46, 63.32, 56.54, 64.65]	0.5796833333333334	0.013	sep	1awr	non_motif	0.0
0.0	model_1	[53.92, 62.52, 62.84, 72.92, 74.62, 65.45]	0.6537833333333333	0.011	sep	1awr	non_motif	0.0
0.0	model_5	[50.04, 54.36, 62.88, 57.54, 62.09, 58.61]	0.5758666666666666	0.015	sep	1awr	non_motif	0.0
0.0	model_4	[52.18, 60.41, 74.91, 69.37, 64.82, 68.48]	0.6502833333333333	0.012	sep	1awr	non_motif	0.0
0.0	model_2	[52.55, 48.86, 55.72, 67.45, 66.53, 42.06]	0.5552833333333334	0.007	sep	1awr	non_motif	0.0
87.328	model_2	[31.35, 32.08, 32.58, 40.31, 31.35, 36.2]	0.3397833333333333	0.186	sep	3d1e	non_motif	0.09749018154375828
0.0	model_4	[40.75, 34.26, 39.51, 30.01, 39.51, 44.21]	0.38041666666666657	0.042	sep	3d1e	non_motif	0.0
0.0	model_5	[41.49, 35.16, 36.93, 31.97, 34.12, 33.31]	0.3549666666666667	0.096	sep	3d1e	non_motif	0.0
199.909	model_1	[38.82, 33.71, 36.61, 29.13, 37.42, 36.42]	0.35351666666666665	0.27	sep	3d1e	non_motif	0.22317200327765635
0.0	model_3	[53.99, 40.43, 48.05, 40.98, 34.98, 47.34]	0.44295	0.044	sep	3d1e	non_motif	0.0
0.0	model_2	[41.95, 38.02, 40.92, 40.65, 43.55]	0.41018	0.007	sep	2h9m	non_motif	0.0
0.0	model_3	[40.2, 34.83, 35.31, 36.04, 38.79]	0.37034	0.009	sep	2h9m	non_motif	0.0
0.0	model_1	[40.77, 37.67, 40.6, 35.37, 49.35]	0.40752000000000005	0.015	sep	2h9m	non_motif	0.0
0.0	model_5	[44.44, 40.09, 42.07, 44.2, 45.76]	0.43311999999999995	0.008	sep	2h9m	non_motif	0.0
0.0	model_4	[41.37, 34.97, 39.33, 46.99, 47.2]	0.41972000000000004	0.012	sep	2h9m	non_motif	0.0
758.645	model_4	[84.8, 80.18, 88.44, 90.81, 87.46, 71.76, 55.57]	0.7986	0.226	sep	1lvm	non_motif	0.47488979779883544
820.938	model_2	[80.28, 76.78, 85.17, 88.84, 87.41, 82.47, 73.19]	0.8202000000000002	0.232	sep	1lvm	non_motif	0.5138834116423101
858.754	model_1	[76.35, 74.39, 82.17, 86.53, 84.32, 78.17, 66.76]	0.7838428571428573	0.234	sep	1lvm	non_motif	0.5375551323991341
788.925	model_5	[87.8, 88.95, 93.28, 93.31, 91.01, 82.8, 70.47]	0.8680285714285715	0.232	sep	1lvm	non_motif	0.4938442008165166
828.199	model_3	[89.72, 87.61, 92.62, 92.96, 91.18, 84.64, 77.81]	0.8807714285714284	0.226	sep	1lvm	non_motif	0.5184285873461206
0.0	model_3	[59.74, 49.97, 67.24, 55.48, 72.57, 71.26]	0.6271	0.02	linker	2ds8	non_motif	0.0
538.28	model_2	[58.32, 61.17, 71.32, 68.42, 67.75, 56.8]	0.6396333333333334	0.73	linker	2ds8	non_motif	0.6989968509560757
583.276	model_1	[57.59, 62.39, 71.13, 70.42, 68.24, 58.62]	0.6473166666666667	0.725	linker	2ds8	non_motif	0.7574275232931856
670.762	model_5	[60.62, 64.09, 68.37, 69.66, 73.36, 63.63]	0.6662166666666667	0.822	linker	2ds8	non_motif	0.8710346394831671
677.795	model_4	[70.02, 80.23, 84.04, 83.7, 83.01, 78.35]	0.7989166666666666	0.814	linker	2ds8	non_motif	0.8801675161510242
1577.115	model_4	[47.36, 60.55, 73.87, 79.36, 85.33, 86.31, 83.51, 78.01]	0.742875	0.634	sep	1er8	non_motif	0.9164435286488296
1391.825	model_3	[34.09, 45.3, 53.96, 60.99, 76.25, 80.84, 85.69, 81.9]	0.648775	0.318	sep	1er8	non_motif	0.80877362415655
1411.41	model_2	[35.47, 37.73, 48.29, 53.13, 59.82, 64.59, 67.94, 64.4]	0.5392125	0.315	sep	1er8	non_motif	0.82015424415483
1359.905	model_1	[32.95, 40.08, 50.71, 54.21, 60.22, 65.39, 70.17, 61.37]	0.543875	0.313	sep	1er8	non_motif	0.7902252764238414
1589.682	model_5	[48.4, 54.87, 70.01, 77.69, 84.58, 86.05, 82.53, 75.6]	0.7246625	0.637	sep	1er8	non_motif	0.9237460689357014
889.178	model_1	[86.14, 85.52, 86.15, 86.23, 87.16, 88.08, 86.17, 85.66, 85.92, 86.32, 82.44, 77.03, 66.35]	0.8378230769230768	0.489	linker	2fmf	non_motif	0.9793690777379671
844.732	model_2	[86.93, 85.44, 87.08, 86.43, 86.96, 88.32, 86.57, 85.89, 86.87, 87.32, 83.71, 81.11, 72.4]	0.850023076923077	0.444	linker	2fmf	non_motif	0.9304148323235037
742.935	model_5	[69.56, 76.22, 74.13, 68.76, 76.16, 79.53, 73.69, 75.67, 78.24, 68.31, 68.18, 66.72, 65.31]	0.7234461538461538	0.421	linker	2fmf	non_motif	0.8182923618997058
777.932	model_4	[77.67, 81.99, 78.37, 76.36, 82.74, 83.5, 78.6, 78.49, 82.66, 77.05, 75.92, 73.0, 64.17]	0.7773230769230769	0.26	linker	2fmf	non_motif	0.8568391766135153
882.468	model_3	[93.61, 92.84, 93.34, 93.49, 93.08, 93.67, 92.16, 91.57, 90.97, 90.98, 87.84, 83.66, 70.8]	0.8984692307692308	0.484	linker	2fmf	non_motif	0.971978469207817
1346.119	model_4	[29.08, 32.32, 33.67, 38.16, 34.3, 41.02, 44.65, 45.48, 43.24, 49.64, 50.82, 43.41, 39.72, 42.19]	0.40549999999999997	0.105	linker	2o02	non_motif	0.7959831829416842
1364.952	model_3	[26.64, 31.74, 30.54, 35.37, 29.66, 38.18, 39.88, 41.04, 40.64, 44.77, 46.73, 41.41, 36.49, 40.64]	0.37409285714285706	0.11	linker	2o02	non_motif	0.8071194578804829
1347.777	model_5	[24.84, 27.51, 26.73, 29.33, 26.44, 29.93, 36.92, 38.95, 36.4, 41.03, 47.56, 42.92, 35.32, 38.83]	0.34479285714285723	0.113	linker	2o02	non_motif	0.7969635866929999
1221.617	model_1	[33.18, 36.94, 36.24, 37.69, 35.41, 39.15, 40.48, 43.27, 37.01, 48.23, 46.84, 36.49, 33.46, 38.98]	0.3881214285714286	0.099	linker	2o02	non_motif	0.7223630213938526
1191.864	model_2	[28.54, 32.65, 32.95, 35.67, 29.87, 34.62, 37.44, 39.81, 32.95, 43.93, 43.06, 35.09, 32.12, 38.03]	0.3548071428571429	0.094	linker	2o02	non_motif	0.7047695637262438
567.807	model_5	[35.6, 44.23, 41.23, 45.3, 52.14, 41.59]	0.4334833333333334	0.385	linker	1awr	non_motif	0.9716865861672417
533.781	model_4	[34.83, 38.2, 44.13, 47.51, 53.37, 41.79]	0.43305	0.404	linker	1awr	non_motif	0.9134579842286841
550.608	model_1	[32.36, 41.8, 45.64, 47.04, 54.1, 44.91]	0.4430833333333334	0.421	linker	1awr	non_motif	0.9422539839001149
491.467	model_2	[32.19, 39.27, 42.2, 43.56, 55.64, 44.24]	0.4285	0.443	linker	1awr	non_motif	0.8410461502655934
584.352	model_3	[37.39, 43.6, 53.15, 61.75, 73.15, 58.42]	0.5457666666666668	0.242	linker	1awr	non_motif	1.0
0.0	model_5	[52.35, 46.98, 52.44, 65.94, 54.36]	0.5441400000000001	0.017	sep	1nvr	non_motif	0.0
0.0	model_3	[51.28, 44.07, 59.94, 57.55, 58.54]	0.54276	0.012	sep	1nvr	non_motif	0.0
0.0	model_1	[56.36, 52.8, 63.82, 52.69, 61.7]	0.5747399999999999	0.014	sep	1nvr	non_motif	0.0
0.0	model_4	[53.29, 41.0, 60.69, 52.25, 62.71]	0.53988	0.014	sep	1nvr	non_motif	0.0
0.0	model_2	[41.36, 44.92, 45.12, 43.7, 40.95]	0.4321	0.012	sep	1nvr	non_motif	0.0
1418.965	model_2	[50.86, 61.27, 58.99, 66.96, 61.22, 64.32, 73.18, 75.77, 75.57, 64.7, 56.48, 49.04]	0.6319666666666666	0.374	linker	2b9h	non_motif	1.0
1243.058	model_1	[52.23, 56.75, 59.5, 73.33, 74.44, 73.46, 75.37, 75.84, 75.14, 59.78, 49.24, 39.88]	0.6374666666666666	0.386	linker	2b9h	non_motif	0.8760314736445226
1390.32	model_3	[48.22, 54.69, 53.05, 64.1, 57.85, 71.66, 76.11, 78.65, 79.28, 71.95, 61.39, 52.75]	0.6414166666666666	0.372	linker	2b9h	non_motif	0.9798127508430441
917.205	model_4	[39.53, 43.23, 36.23, 49.64, 43.94, 58.54, 68.14, 75.05, 73.36, 71.77, 71.93, 52.71]	0.5700583333333333	0.695	linker	2b9h	non_motif	0.6463901505674912
969.765	model_5	[42.27, 43.81, 37.9, 48.67, 45.02, 57.06, 68.5, 75.07, 73.87, 73.18, 68.23, 49.03]	0.5688416666666667	0.689	linker	2b9h	non_motif	0.6834312333285176
876.037	model_1	[89.08, 88.63, 88.52, 89.15, 90.29, 90.91, 89.16, 88.18, 88.17, 89.15, 84.71, 79.98, 70.68]	0.8666230769230768	0.486	sep	2fmf	non_motif	0.9648951601977732
825.504	model_2	[89.44, 87.72, 88.39, 88.73, 89.52, 90.74, 88.58, 88.09, 89.34, 90.61, 87.06, 85.03, 80.08]	0.8794846153846153	0.44	sep	2fmf	non_motif	0.9092364983715329
746.475	model_5	[62.97, 71.54, 67.39, 63.02, 70.9, 74.14, 69.42, 69.21, 74.05, 66.77, 66.97, 63.9, 63.78]	0.6800461538461537	0.483	sep	2fmf	non_motif	0.8221914310795465
907.909	model_3	[96.63, 95.69, 96.2, 96.85, 96.1, 96.56, 95.86, 95.27, 94.73, 94.51, 91.11, 88.94, 80.94]	0.9379923076923076	0.526	sep	2fmf	non_motif	1.0
867.203	model_4	[87.45, 91.12, 89.5, 89.19, 91.76, 92.83, 91.75, 89.39, 91.26, 90.14, 88.47, 84.66, 83.74]	0.8932769230769231	0.307	sep	2fmf	non_motif	0.9551651101597186
748.401	model_5	[89.34, 92.1, 91.87, 91.41, 89.79, 85.21]	0.8995333333333333	0.904	sep	2ds8	non_motif	0.9718546894782975
732.616	model_3	[90.72, 94.1, 94.42, 94.19, 92.81, 88.61]	0.92475	0.898	sep	2ds8	non_motif	0.9513566860370742
736.947	model_2	[87.67, 91.51, 92.85, 92.18, 91.07, 86.53]	0.9030166666666666	0.891	sep	2ds8	non_motif	0.9569808135571211
748.134	model_1	[88.29, 92.14, 93.72, 93.15, 91.9, 88.41]	0.9126833333333332	0.895	sep	2ds8	non_motif	0.9715079700029218
770.075	model_4	[89.17, 93.94, 93.72, 94.4, 92.74, 89.56]	0.92255	0.893	sep	2ds8	non_motif	1.0
1720.908	model_1	[51.61, 57.67, 68.15, 73.46, 76.95, 79.63, 71.97, 64.11]	0.6794374999999999	0.645	linker	1er8	non_motif	1.0
1508.751	model_5	[42.55, 42.5, 46.86, 53.06, 57.1, 67.87, 70.54, 51.89]	0.5404625	0.327	linker	1er8	non_motif	0.8767179884107692
1445.94	model_2	[34.26, 37.41, 42.33, 44.22, 46.09, 51.54, 48.97, 38.41]	0.4290375	0.384	linker	1er8	non_motif	0.840219233102525
1686.53	model_3	[50.1, 58.51, 71.81, 79.6, 85.42, 86.25, 83.32, 79.25]	0.742825	0.641	linker	1er8	non_motif	0.9800233365176988
1595.147	model_4	[50.86, 59.18, 74.06, 79.7, 84.5, 85.46, 81.97, 75.94]	0.7395875	0.628	linker	1er8	non_motif	0.9269217180697632
167.007	model_1	[24.15, 23.05, 27.39, 27.99, 26.79]	0.25873999999999997	0.138	linker	2h9m	non_motif	0.3324468455699831
120.547	model_3	[24.75, 21.75, 24.43, 24.32, 24.72]	0.23994	0.157	linker	2h9m	non_motif	0.23996281528872893
235.377	model_2	[21.71, 21.0, 22.82, 23.27, 24.67]	0.22694	0.134	linker	2h9m	non_motif	0.4685452775615747
116.227	model_5	[20.81, 20.59, 20.14, 22.63, 27.37]	0.22308	0.167	linker	2h9m	non_motif	0.23136335315323564
502.357	model_4	[26.0, 24.65, 28.68, 28.96, 36.92]	0.29041999999999996	0.397	linker	2h9m	non_motif	1.0
0.0	model_3	[30.96, 42.19, 38.29, 38.2, 37.51, 36.91, 44.38, 51.9]	0.400425	0.016	linker	1ou8	non_motif	0.0
308.04	model_4	[32.21, 37.55, 39.35, 37.12, 41.39, 41.07, 38.75, 44.08]	0.38939999999999997	0.105	linker	1ou8	non_motif	0.3889433226598249
664.805	model_5	[34.62, 43.05, 45.06, 48.77, 57.74, 65.46, 76.89, 60.53]	0.54015	0.182	linker	1ou8	non_motif	0.8394087314013272
791.992	model_1	[40.57, 41.67, 51.28, 57.48, 69.7, 69.55, 81.52, 65.17]	0.596175	0.205	linker	1ou8	non_motif	1.0
0.0	model_2	[36.51, 41.8, 40.62, 47.58, 43.23, 40.99, 50.26, 48.5]	0.4368625	0.021	linker	1ou8	non_motif	0.0
820.861	model_2	[39.77, 41.67, 46.55, 41.99, 44.32, 46.38]	0.43446666666666667	0.349	linker	3d1e	non_motif	0.9163829231425312
442.836	model_1	[30.52, 30.48, 33.51, 31.16, 32.15, 40.61]	0.33071666666666666	0.377	linker	3d1e	non_motif	0.4943679236225694
895.762	model_4	[59.83, 66.2, 60.68, 59.07, 53.03, 54.38]	0.58865	0.483	linker	3d1e	non_motif	1.0
870.735	model_5	[73.03, 78.28, 73.91, 72.12, 57.3, 63.3]	0.6965666666666668	0.478	linker	3d1e	non_motif	0.9720606589696817
860.055	model_3	[73.12, 75.53, 72.96, 69.75, 57.55, 65.09]	0.69	0.478	linker	3d1e	non_motif	0.9601378491161715
165.374	model_1	[40.58, 49.25, 43.98, 49.02, 40.52, 50.08, 39.21, 38.87]	0.4393875	0.112	sep	1ou8	non_motif	0.2088076647238861
716.956	model_3	[39.83, 53.43, 46.14, 48.94, 46.51, 35.2, 34.92, 40.59]	0.43195	0.177	sep	1ou8	non_motif	0.9052566187537249
38.47	model_5	[36.82, 39.65, 36.51, 38.77, 36.65, 41.29, 36.01, 35.81]	0.3768875	0.109	sep	1ou8	non_motif	0.04857372296689866
727.552	model_2	[44.67, 58.14, 69.6, 82.73, 69.94, 57.96, 52.63, 42.51]	0.5977250000000001	0.268	sep	1ou8	non_motif	0.9186355417731493
45.371	model_4	[36.68, 42.14, 47.93, 42.83, 51.91, 43.35, 42.22, 44.39]	0.4393125	0.067	sep	1ou8	non_motif	0.057287194820149705
