# Supplementary material for: Harnessing protein folding neural networks for peptide–protein docking
Source: Nat Commun. 2022 Jan 10;13:176. doi: 10.1038/s41467-021-27838-9 (PMC8748686; doi:10.1038/s41467-021-27838-9)
Supplement: Supplementary file 10 — Source data [file 41467_2021_27838_MOESM10_ESM.zip › length_secstr_fig5ab.csv]

	pdb_id	final_id	final_chain	final_peptide	variable	value	dataset	rms_before_ref_align_seq_rec_bb	rms_before_ref_align_seq_rec	rms_before_ref_align_seq_pep_bb	rms_before_ref_align_seq_pep	rmsBB_if	rmsBB_allIF	rmsALL_if	rmsALL_allIF	common_residues_percent	method
1	1bjr_EI	1bjr	E	I	pep_is_coil	True	approved	0.46	0.97	3.57	5.29	9.68	4.674	10.573	4.84	0.53	AlphaFold
2	1d4t_AB	1d4t	A	B	pep_is_strand	True	approved	0.74	1.4	2.19	3.4	6.13	3.106	7.164	3.766	0.88	AlphaFold
3	1ee5_AB	1ee5	A	B	pep_is_coil	True	approved	0.98	1.22	2.33	4.03	3.32	2.031	4.263	2.677	0.53	AlphaFold
4	1fiw_AL	1fiw	A	L	pep_is_coil	True	approved	0.46	1.01	3.16	4.81	3.456	1.784	5.278	3.023	0.75	AlphaFold
5	1g9i_EI	1g9i	E	I	pep_is_coil	True	approved	0.48	0.82	2.35	2.94	35.447	15.881	34.819	16.212	0	AlphaFold
6	1jrr_AP	1jrr	A	P	pep_is_strand	True	approved	2.04	2.47	0.33	0.58	0.265	0.241	0.676	0.589	0	AlphaFold
7	1ky6_AP	1ky6	A	P	pep_is_coil	True	approved	2.85	2.81	1.33	1.63	9.947	4.242	10.068	4.229	0.06	AlphaFold
8	1ssc_AB	1ssc	A	B	pep_is_strand	True	approved	0.97	1.27	0.35	0.88	0.381	0.273	0.965	0.798	1	AlphaFold
9	1t3l_AB	1t3l	A	B	pep_is_helix	True	approved	1.42	2.11	0.37	1.01	1.043	0.724	1.398	1.708	0	AlphaFold
10	1t4f_MP	1t4f	M	P	pep_is_helix	True	approved	0.87	1.84	0.5	1.35	0.811	0.484	1.475	1.25	0.22	AlphaFold
11	1t5z_AB	1t5z	A	B	pep_is_helix	True	approved	0.68	1.31	1.07	2.38	1.3	0.756	2.958	1.94	0.75	AlphaFold
12	2cnz_AB	2cnz	A	B	pep_is_strand	True	approved	0.83	1.19	0.33	0.97	0.472	0.515	1.044	1.029	0.73	AlphaFold
13	2f31_AB	2f31	A	B	pep_is_helix	True	approved	0.46	1.14	0.82	2.39	1.005	0.481	2.796	1.044	0.25	AlphaFold
14	2hwl_BA	2hwl	B	A	pep_is_helix	True	approved	0.66	1.22	1.79	1.99	1.251	1.524	1.721	1.462	0.05	AlphaFold
15	2np0_AB	2np0	A	B	pep_is_helix	True	approved	24.28	24.51	1.01	2.16	29.034	22.017	29.142	22.981	0	AlphaFold
16	2qa9_EI	2qa9	E	I	pep_is_coil	True	approved	0.48	0.72	0.51	0.95	1.018	0.438	1.385	0.742	0.86	AlphaFold
17	2v8x_AB	2v8x	A	B	pep_is_helix	True	approved	0.81	1.63	0.33	1.57	0.72	0.327	1.461	0.996	0.19	AlphaFold
18	2wv5_CG	2wv5	C	G	pep_is_coil	True	approved	NA	NA	NA	NA	13.169	5.851	13.763	6.346	0.19	AlphaFold
19	2x72_AB	2x72	A	B	pep_is_helix	True	approved	1.8	2.39	0.65	1.29	28.429	14.071	28.7	14.388	0	AlphaFold
20	2xyi_AB	2xyi	A	B	pep_is_helix	True	approved	0.58	1.03	0.18	0.95	0.733	0.644	1.307	1.359	0.18	AlphaFold
21	2z5n_AB	2z5n	A	B	pep_is_coil	True	approved	2.44	2.71	2.99	5.17	4.03	2.205	6.276	3.665	0.19	AlphaFold
22	2z9i_AG	2z9i	A	G	pep_is_coil	True	approved	1.36	1.75	0.44	0.44	0.616	0.372	0.759	0.721	0.08	AlphaFold
23	3ask_AP	3ask	A	P	pep_is_coil	True	approved	1.91	2.35	1.09	2.38	3.117	1.984	3.627	2.379	0.13	AlphaFold
24	3ayu_AB	3ayu	A	B	pep_is_coil	True	approved	0.66	1.11	0.48	0.87	0.686	0.447	0.989	0.939	0.88	AlphaFold
25	3brh_AC	3brh	A	C	pep_is_coil	True	approved	0.81	1.29	1.99	2.88	13.518	6.581	14.864	7.714	0	AlphaFold
26	3brh_AC	3brh	A	C	pep_is_coil	True	approved	0.81	1.29	1.99	2.88	13.518	6.581	14.864	7.714	0	AlphaFold
27	3c3o_AB	3c3o	A	B	pep_is_helix	True	approved	1.01	1.56	0.74	1.5	0.958	0.603	1.052	0.912	0	AlphaFold
28	3dnj_AC	3dnj	A	C	pep_is_coil	True	approved	0.28	1.06	0.46	0.79	16.758	5.968	15.842	6.274	0	AlphaFold
29	3n2d_AB	3n2d	A	B	pep_is_coil	True	approved	0.46	0.96	1.67	2.56	10.335	5.091	10.73	5.099	0.07	AlphaFold
30	3n55_AB	3n55	A	B	pep_is_strand	True	approved	0.74	1.12	0.64	1.19	1.086	0.736	1.703	1.421	0.15	AlphaFold
31	3nih_AB	3nih	A	B	pep_is_coil	True	approved	0.51	1.08	0.38	1.08	3.268	1.422	3.01	1.526	0.37	AlphaFold
32	3pkn_AB	3pkn	A	B	pep_is_coil	True	approved	0.79	1.34	2.83	4.69	5.3	2.415	7.14	3.89	0.24	AlphaFold
33	3r42_AB	3r42	A	B	pep_is_coil	True	approved	0.99	1.35	1.33	2.66	24.541	10.444	25.155	11.329	0.31	AlphaFold
34	3r7g_AB	3r7g	A	B	pep_is_helix	True	approved	1.48	1.8	0.78	1.7	1.243	2.378	2.008	3.104	0.22	AlphaFold
35	3r7g_AB	3r7g	A	B	pep_is_helix	True	approved	1.48	1.8	0.78	1.7	1.243	2.378	2.008	3.104	0.22	AlphaFold
36	3r7g_AB	3r7g	A	B	pep_is_strand	True	approved	1.48	1.8	0.78	1.7	1.243	2.378	2.008	3.104	0.22	AlphaFold
37	3rc4_AB	3rc4	A	B	pep_is_strand	True	approved	1.38	1.96	1.32	1.77	23.136	9.654	23.407	10.163	0	AlphaFold
38	3ro3_AB	3ro3	A	B	pep_is_helix	True	approved	0.53	1.02	1.34	1.74	0.911	0.555	1.603	1.199	0.04	AlphaFold
39	3t6j_AB	3t6j	A	B	pep_is_coil	True	approved	0.78	1.3	0.77	2.19	1.392	0.685	2.794	1.54	0.39	AlphaFold
40	3v7d_BE	3v7d	B	E	pep_is_coil	True	approved	1.33	1.66	2.28	3.71	10.766	5.713	11.772	6.066	0.36	AlphaFold
41	3vxw_AB	3vxw	A	B	pep_is_coil	True	approved	1.24	1.54	0.56	0.88	0.606	0.434	1.005	1.116	0.5	AlphaFold
42	3wbn_AB	3wbn	A	B	pep_is_strand	True	approved	0.8	1.14	10.78	11.65	16.367	9.431	16.98	10.295	0.37	AlphaFold
43	4aph_AP	4aph	A	P	pep_is_coil	True	approved	0.91	1.3	1.09	2.71	3.489	1.648	6.421	3.023	0.26	AlphaFold
44	4cu4_AB	4cu4	A	B	pep_is_strand	True	approved	1.63	1.99	6.35	7.05	15.272	9.308	14.787	8.704	0.17	AlphaFold
45	4cy3_AD	4cy3	A	D	pep_is_helix	True	approved	0.51	0.9	0.43	1.29	0.649	0.43	1.143	1.126	0	AlphaFold
46	4dcb_AF	4dcb	A	F	pep_is_coil	True	approved	1.22	1.65	2.87	3.22	11.984	6.424	12.531	6.292	0.04	AlphaFold
47	4j86_BD	4j86	B	D	pep_is_helix	True	approved	0.49	0.89	3.41	4.96	9.61	4.203	11.111	4.691	0	AlphaFold
48	4k0u_AB	4k0u	A	B	pep_is_helix	True	approved	0.37	0.78	0.53	1.65	0.785	0.474	1.73	1.159	0.13	AlphaFold
49	4ka7_AC	4ka7	A	C	pep_is_coil	True	approved	0.78	1.17	0.96	0.99	4.045	1.858	4.646	1.863	0.09	AlphaFold
50	4mn8_AC	4mn8	A	C	pep_is_helix	True	approved	0.86	1.34	4.8	6.14	21.76	11.542	21.62	11.695	0	AlphaFold
51	4piq_AB	4piq	A	B	pep_is_strand	True	approved	0.61	1.1	0.46	1.41	0.537	0.453	1.49	1.178	0.97	AlphaFold
52	4rs9_AB	4rs9	A	B	pep_is_helix	True	approved	1.71	2.19	2.21	2.5	2.35	1.319	2.426	1.737	0.13	AlphaFold
53	4tzm_AC	4tzm	A	C	pep_is_strand	True	approved	3.77	4.2	1.75	4.58	16.289	6.88	16.867	7.875	0.53	AlphaFold
54	4w50_BF	4w50	B	F	pep_is_coil	True	approved	3.57	3.84	1.83	3.1	10.917	7.069	11.588	7.641	0	AlphaFold
55	4x3h_AB	4x3h	A	B	pep_is_strand	True	approved	4.39	4.32	1.44	3.33	4.842	9	6.073	9.634	0.07	AlphaFold
56	4xal_AB	4xal	A	B	pep_is_strand	True	approved	1.52	2.25	1.37	2.24	15.099	5.991	15.608	6.459	0	AlphaFold
57	4xob_AB	4xob	A	B	pep_is_strand	True	approved	3.45	3.6	1.74	2.41	4.384	1.549	5.238	1.72	0.94	AlphaFold
58	4z2o_AP	4z2o	A	P	pep_is_coil	True	approved	0.68	1.01	4.13	5.33	11.458	6.092	11.632	6.306	0.04	AlphaFold
59	5a29_AB	5a29	A	B	pep_is_coil	True	approved	1.04	1.53	6.52	7.92	40.284	19.117	38.242	18.236	0	AlphaFold
60	5frs_AC	5frs	A	C	pep_is_coil	True	approved	1.57	2.12	3.38	4.85	24.45	14.479	25.444	13.842	0	AlphaFold
61	5gr9_BC	5gr9	B	C	pep_is_coil	True	approved	1.35	1.57	2.56	3.67	12.735	6.382	13.949	6.591	0	AlphaFold
62	5jiu_BD	5jiu	B	D	pep_is_coil	True	approved	0.68	1.2	3.28	4.36	28.511	11.449	28.74	11.108	0	AlphaFold
63	5l9b_AC	5l9b	A	C	pep_is_helix	True	approved	1.19	1.44	1.01	1.79	0.828	0.782	1.933	1.467	0.15	AlphaFold
64	5l9b_AC	5l9b	A	C	pep_is_helix	True	approved	1.19	1.44	1.01	1.79	0.828	0.782	1.933	1.467	0.15	AlphaFold
65	5lm1_AB	5lm1	A	B	pep_is_helix	True	approved	2.74	2.9	0.59	0.9	1.277	0.42	1.972	0.851	0	AlphaFold
66	5n85_AB	5n85	A	B	pep_is_helix	True	approved	1.35	2	1.86	2.73	2.979	1.887	3.306	2.475	0.37	AlphaFold
67	5njx_AB	5njx	A	B	pep_is_helix	True	approved	1.93	2.14	3.1	4.92	9.335	4.619	10.841	5.457	0	AlphaFold
68	5onp_AB	5onp	A	B	pep_is_coil	True	approved	0.39	0.83	1.7	1.75	2.496	1.243	2.358	1.211	0.59	AlphaFold
69	5wir_BD	5wir	B	D	pep_is_coil	True	approved	1.59	2.15	1.58	3.48	1.745	1.135	3.507	2.258	0.29	AlphaFold
70	5y59_BC	5y59	B	C	pep_is_helix	True	approved	1.58	2.18	0.39	1.37	0.668	0.348	1.007	0.698	0	AlphaFold
71	5yc2_AB	5yc2	A	B	pep_is_helix	True	approved	2.62	2.77	1.35	2.13	2.836	1.3	3.329	1.696	0	AlphaFold
72	6a30_AP	6a30	A	P	pep_is_coil	True	approved	3.17	3.57	1.94	4.47	6.973	3.512	9.076	5.529	0	AlphaFold
73	6cct_AB	6cct	A	B	pep_is_coil	True	approved	1.41	1.6	0.75	1.09	9.891	4.202	10.158	4.484	0	AlphaFold
74	6e3d_AB	6e3d	A	B	pep_is_coil	True	approved	1.2	1.41	0.76	1.72	2.017	1.17	2.733	1.567	0	AlphaFold
75	6efk_AD	6efk	A	D	pep_is_coil	True	approved	0.76	1.4	0.48	1.03	0.842	0.554	1.578	1.031	0.87	AlphaFold
76	6fq4_AB	6fq4	A	B	pep_is_helix	True	approved	0.9	1.58	1	1.34	0.641	0.646	1.491	0.956	0.14	AlphaFold
77	6g86_BC	6g86	B	C	pep_is_coil	True	approved	1.45	1.71	1.43	2.35	2.36	1.471	2.733	1.862	0	AlphaFold
78	6mlc_AE	6mlc	A	E	pep_is_strand	True	approved	6.35	6.83	0.52	0.96	0.847	0.5	1.478	1.178	0.39	AlphaFold
79	6n3e_AB	6n3e	A	B	pep_is_coil	True	approved	0.55	1.35	0.38	0.7	0.659	0.407	0.888	0.795	0.27	AlphaFold
80	6pj8_AB	6pj8	A	B	pep_is_coil	True	approved	0.62	1.38	0.78	1.53	30.844	11.879	31.244	12.113	0	AlphaFold
81	6qg8_AB	6qg8	A	B	pep_is_helix	True	approved	0.79	1.29	0.7	1.35	1.15	0.695	1.779	1.296	0.43	AlphaFold
82	6seo_AL	6seo	A	L	pep_is_helix	True	approved	1.1	1.66	0.62	1.09	0.757	0.552	1.074	1.081	0.04	AlphaFold
