# Supplementary material for: Harnessing protein folding neural networks for peptide–protein docking
Source: Nat Commun. 2022 Jan 10;13:176. doi: 10.1038/s41467-021-27838-9 (PMC8748686; doi:10.1038/s41467-021-27838-9)
Supplement: Supplementary file 10 — Source data [file 41467_2021_27838_MOESM10_ESM.zip › parameter_optimization_supfig4.csv]

	X	pdb_id	dataset	seed	recycle	training	rms_before_ref_super_rec_bb	rms_before_ref_super_rec	rms_before_ref_super_pep_bb	rms_before_ref_super_pep	rmsBB_if	rmsBB_allIF	rmsALL_if	rmsALL_allIF	env	type
1	1	1czy_CE	Motif	seed_0	recycle_3	FALSE	0.7	1.09	0.25	0.64	1.125	0.578	1.571	1.129	env	linker
2	2	1czy_CE	Motif	seed_0	recycle_3	TRUE	0.77	1.1	0.63	0.57	1.035	0.554	1.49	1.106	env	linker
3	3	1czy_CE	Motif	seed_0	recycle_9	FALSE	0.68	1.09	0.54	0.78	0.993	0.502	1.424	1.073	env	linker
4	4	1czy_CE	Motif	seed_0	recycle_9	TRUE	0.68	1.07	0.51	0.55	1.043	0.527	1.443	1.074	env	linker
5	5	1czy_CE	Motif	seed_1	recycle_3	FALSE	0.7	1.09	0.26	0.65	1.116	0.575	1.56	1.122	env	linker
6	6	1czy_CE	Motif	seed_1	recycle_3	TRUE	0.71	1.09	0.64	0.74	0.947	0.521	1.477	1.1	env	linker
7	7	1czy_CE	Motif	seed_1	recycle_9	FALSE	0.7	1.09	0.54	0.79	1.136	0.569	1.549	1.109	env	linker
8	8	1czy_CE	Motif	seed_1	recycle_9	TRUE	0.66	1.07	0.28	0.68	1.116	0.564	1.412	1.056	env	linker
9	9	1czy_CE	Motif	seed_2	recycle_3	FALSE	0.7	1.08	0.67	0.78	1.151	0.596	1.593	1.137	env	linker
10	10	1czy_CE	Motif	seed_2	recycle_3	TRUE	0.72	1.09	0.66	0.78	2.287	1.228	3.529	2.087	env	linker
11	11	1czy_CE	Motif	seed_2	recycle_9	FALSE	0.73	1.11	0.27	0.69	1.099	0.558	1.514	1.109	env	linker
12	12	1czy_CE	Motif	seed_2	recycle_9	TRUE	0.75	1.1	0.3	0.69	2.271	1.232	3.543	2.079	env	linker
13	13	1czy_CE	Motif	seed_3	recycle_3	FALSE	0.72	1.11	0.26	0.65	1.016	0.523	1.414	1.065	env	linker
14	14	1czy_CE	Motif	seed_3	recycle_3	TRUE	0.7	1.07	0.6	0.79	0.985	0.53	1.393	1.08	env	linker
15	15	1czy_CE	Motif	seed_3	recycle_9	FALSE	0.69	1.09	0.53	0.79	1.082	0.552	1.492	1.098	env	linker
16	16	1czy_CE	Motif	seed_3	recycle_9	TRUE	0.74	1.12	0.25	0.62	1.075	0.554	1.454	1.076	env	linker
17	17	1czy_CE	Motif	seed_4	recycle_3	FALSE	0.7	1.09	0.67	0.77	1.23	0.632	1.674	1.17	env	linker
18	18	1czy_CE	Motif	seed_4	recycle_3	TRUE	0.69	1.1	0.26	0.68	1.134	0.59	1.565	1.137	env	linker
19	19	1czy_CE	Motif	seed_4	recycle_9	FALSE	0.69	1.09	0.56	0.78	0.999	0.522	1.446	1.083	env	linker
20	20	1czy_CE	Motif	seed_4	recycle_9	TRUE	0.67	1.09	0.5	0.81	0.987	0.485	1.414	0.991	env	linker
21	21	1eg4_AP	Motif	seed_0	recycle_3	FALSE	0.5	1.11	0.79	1.29	9.178	3.903	10.004	5.046	env	linker
22	22	1eg4_AP	Motif	seed_0	recycle_3	TRUE	0.49	1.12	0.76	1.29	11.123	4.554	12.212	5.766	env	linker
23	23	1eg4_AP	Motif	seed_0	recycle_9	FALSE	0.5	1.11	0.77	1.27	10.63	4.312	11.309	5.475	env	linker
24	24	1eg4_AP	Motif	seed_0	recycle_9	TRUE	0.53	1.11	0.76	1.32	9.473	4.091	10.304	5.204	env	linker
25	25	1eg4_AP	Motif	seed_1	recycle_3	FALSE	0.49	1.11	0.77	1.26	10.54	4.33	11.229	5.259	env	linker
26	26	1eg4_AP	Motif	seed_1	recycle_3	TRUE	0.52	1.11	0.81	1.29	10.935	4.417	11.367	5.176	env	linker
27	27	1eg4_AP	Motif	seed_1	recycle_9	FALSE	0.5	1.11	0.76	1.28	10.849	4.364	11.358	5.278	env	linker
28	28	1eg4_AP	Motif	seed_1	recycle_9	TRUE	0.52	1.13	0.57	1.34	6.758	3.084	7.75	4.178	env	linker
29	29	1eg4_AP	Motif	seed_2	recycle_3	FALSE	0.5	1.11	0.77	1.27	10.693	4.373	11.226	5.16	env	linker
30	30	1eg4_AP	Motif	seed_2	recycle_3	TRUE	0.48	1.1	0.74	1.24	11.995	4.915	12.835	5.722	env	linker
31	31	1eg4_AP	Motif	seed_2	recycle_9	FALSE	0.5	1.11	0.78	1.24	10.751	4.327	11.403	5.484	env	linker
32	32	1eg4_AP	Motif	seed_2	recycle_9	TRUE	0.51	1.11	0.57	1.3	11.913	4.785	12.588	5.414	env	linker
33	33	1eg4_AP	Motif	seed_3	recycle_3	FALSE	0.5	1.11	0.76	1.27	9.977	4.144	10.788	5.237	env	linker
34	34	1eg4_AP	Motif	seed_3	recycle_3	TRUE	0.54	1.13	0.76	1.31	9.969	4.383	11.047	5.6	env	linker
35	35	1eg4_AP	Motif	seed_3	recycle_9	FALSE	0.5	1.11	0.77	1.25	10.424	4.245	11.147	5.429	env	linker
36	36	1eg4_AP	Motif	seed_3	recycle_9	TRUE	0.51	1.11	0.84	1.36	6.936	3.115	7.897	4.307	env	linker
37	37	1eg4_AP	Motif	seed_4	recycle_3	FALSE	0.5	1.1	0.78	1.29	11.073	4.639	12.247	6.003	env	linker
38	38	1eg4_AP	Motif	seed_4	recycle_3	TRUE	0.51	1.1	0.77	1.33	41.591	17.757	42.561	19.103	env	linker
39	39	1eg4_AP	Motif	seed_4	recycle_9	FALSE	0.5	1.11	0.76	1.25	10.462	4.278	11.198	5.468	env	linker
40	40	1eg4_AP	Motif	seed_4	recycle_9	TRUE	0.51	1.09	0.74	1.36	6.871	3.149	7.593	3.984	env	linker
41	41	1elw_AC	Motif	seed_0	recycle_3	FALSE	0.44	0.92	0.36	0.88	0.505	0.329	0.941	0.782	env	linker
42	42	1elw_AC	Motif	seed_0	recycle_3	TRUE	0.41	0.89	0.47	0.86	0.575	0.355	0.955	0.787	env	linker
43	43	1elw_AC	Motif	seed_0	recycle_9	FALSE	0.42	0.9	0.35	0.97	0.443	0.301	1.086	0.818	env	linker
44	44	1elw_AC	Motif	seed_0	recycle_9	TRUE	0.44	0.93	0.41	0.83	0.521	0.303	0.927	0.769	env	linker
45	45	1elw_AC	Motif	seed_1	recycle_3	FALSE	0.41	0.88	0.34	0.87	0.423	0.299	0.93	0.779	env	linker
46	46	1elw_AC	Motif	seed_1	recycle_3	TRUE	0.42	0.88	0.38	0.98	0.973	0.482	1.294	0.877	env	linker
47	47	1elw_AC	Motif	seed_1	recycle_9	FALSE	0.42	0.89	0.35	0.92	0.44	0.308	1.059	0.817	env	linker
48	48	1elw_AC	Motif	seed_1	recycle_9	TRUE	0.41	0.92	0.45	1.02	0.486	0.327	1.057	0.833	env	linker
49	49	1elw_AC	Motif	seed_2	recycle_3	FALSE	0.42	0.89	0.38	0.94	0.487	0.313	0.98	0.796	env	linker
50	50	1elw_AC	Motif	seed_2	recycle_3	TRUE	0.39	0.86	0.43	0.54	1.289	0.621	1.773	1.083	env	linker
51	51	1elw_AC	Motif	seed_2	recycle_9	FALSE	0.42	0.89	0.33	0.9	0.404	0.289	1.045	0.805	env	linker
52	52	1elw_AC	Motif	seed_2	recycle_9	TRUE	0.37	0.86	0.07	0.09	0.435	0.3	0.995	0.799	env	linker
53	53	1elw_AC	Motif	seed_3	recycle_3	FALSE	0.43	0.91	0.4	0.88	0.658	0.36	0.986	0.788	env	linker
54	54	1elw_AC	Motif	seed_3	recycle_3	TRUE	0.43	0.9	0.49	0.92	0.821	0.437	1.109	0.826	env	linker
55	55	1elw_AC	Motif	seed_3	recycle_9	FALSE	0.44	0.9	0.35	0.86	0.46	0.31	1.051	0.801	env	linker
56	56	1elw_AC	Motif	seed_3	recycle_9	TRUE	0.42	0.88	0.35	0.83	0.488	0.334	0.907	0.775	env	linker
57	57	1elw_AC	Motif	seed_4	recycle_3	FALSE	0.42	0.9	0.38	0.85	0.485	0.306	0.916	0.774	env	linker
58	58	1elw_AC	Motif	seed_4	recycle_3	TRUE	0.47	0.92	0.87	1.65	2.935	1.255	3.186	1.578	env	linker
59	59	1elw_AC	Motif	seed_4	recycle_9	FALSE	0.45	0.91	0.34	0.92	0.478	0.312	1.105	0.825	env	linker
60	60	1elw_AC	Motif	seed_4	recycle_9	TRUE	0.42	0.9	0.32	0.8	0.34	0.288	0.866	0.759	env	linker
61	61	1jd5_AB	Motif	seed_0	recycle_3	FALSE	0.34	1.11	1.7	2.34	3.479	3.289	5.447	4.287	env	linker
62	62	1jd5_AB	Motif	seed_0	recycle_3	TRUE	0.34	1.03	0.32	0.35	3.47	3.151	5.55	4.167	env	linker
63	63	1jd5_AB	Motif	seed_0	recycle_9	FALSE	0.33	1.02	0.92	0.87	3.362	3.188	5.432	4.132	env	linker
64	64	1jd5_AB	Motif	seed_0	recycle_9	TRUE	0.34	1.03	0.46	0.47	3.539	3.184	5.496	4.167	env	linker
65	65	1jd5_AB	Motif	seed_1	recycle_3	FALSE	0.33	1.03	1.73	2.35	3.503	3.429	5.402	4.18	env	linker
66	66	1jd5_AB	Motif	seed_1	recycle_3	TRUE	0.34	1.02	0.29	0.34	3.459	3.154	5.478	4.204	env	linker
67	67	1jd5_AB	Motif	seed_1	recycle_9	FALSE	0.33	1.03	1.63	2.32	3.276	3.229	5.424	4.042	env	linker
68	68	1jd5_AB	Motif	seed_1	recycle_9	TRUE	0.32	1.03	1.88	2.42	3.542	3.193	5.491	3.926	env	linker
69	69	1jd5_AB	Motif	seed_2	recycle_3	FALSE	0.35	1.02	1.73	2.36	3.537	3.295	5.558	4.251	env	linker
70	70	1jd5_AB	Motif	seed_2	recycle_3	TRUE	0.35	1.03	0.75	1.28	3.525	3.108	5.214	4.15	env	linker
71	71	1jd5_AB	Motif	seed_2	recycle_9	FALSE	0.32	1.04	0.93	0.87	3.291	3.228	5.351	4.166	env	linker
72	72	1jd5_AB	Motif	seed_2	recycle_9	TRUE	0.33	0.99	0.98	0.91	3.42	3.361	5.445	3.998	env	linker
73	73	1jd5_AB	Motif	seed_3	recycle_3	FALSE	0.34	1.04	1.71	2.31	3.506	3.221	5.555	4.212	env	linker
74	74	1jd5_AB	Motif	seed_3	recycle_3	TRUE	0.37	1.1	1.84	2.34	3.645	3.238	5.407	4.094	env	linker
75	75	1jd5_AB	Motif	seed_3	recycle_9	FALSE	0.33	1.03	1.63	2.31	3.348	3.196	5.425	4.01	env	linker
76	76	1jd5_AB	Motif	seed_3	recycle_9	TRUE	0.35	1.03	1.68	2.25	3.363	2.913	5.409	3.899	env	linker
77	77	1jd5_AB	Motif	seed_4	recycle_3	FALSE	0.34	1.03	1.76	2.4	3.478	3.197	5.55	4.196	env	linker
78	78	1jd5_AB	Motif	seed_4	recycle_3	TRUE	0.35	1.04	0.24	0.24	3.526	3.202	5.488	4.174	env	linker
79	79	1jd5_AB	Motif	seed_4	recycle_9	FALSE	0.33	0.98	0.92	0.89	3.29	3.229	5.424	4.186	env	linker
80	80	1jd5_AB	Motif	seed_4	recycle_9	TRUE	0.35	1	0.27	0.3	3.612	3.283	5.378	3.982	env	linker
81	81	1jwg_BD	Motif	seed_0	recycle_3	FALSE	0.67	1.26	0.11	0.13	1.238	0.656	2.929	2.023	env	linker
82	82	1jwg_BD	Motif	seed_0	recycle_3	TRUE	0.69	1.3	0.55	0.57	1.978	1.174	2.769	2.206	env	linker
83	83	1jwg_BD	Motif	seed_0	recycle_9	FALSE	0.66	1.27	0.12	0.15	1.159	0.602	2.891	1.911	env	linker
84	84	1jwg_BD	Motif	seed_0	recycle_9	TRUE	0.68	1.27	0.12	0.14	1.216	0.616	2.696	1.975	env	linker
85	85	1jwg_BD	Motif	seed_1	recycle_3	FALSE	0.65	1.24	0.08	0.12	1.241	0.66	2.925	2.012	env	linker
86	86	1jwg_BD	Motif	seed_1	recycle_3	TRUE	0.64	1.23	0.02	0.02	4.761	2.383	5.595	3.096	env	linker
87	87	1jwg_BD	Motif	seed_1	recycle_9	FALSE	0.66	1.27	0.07	0.16	1.136	0.606	2.89	1.92	env	linker
88	88	1jwg_BD	Motif	seed_1	recycle_9	TRUE	0.65	1.23	0.07	0.56	1.243	0.668	2.954	2.024	env	linker
89	89	1jwg_BD	Motif	seed_2	recycle_3	FALSE	0.64	1.23	0.11	0.13	1.205	0.65	2.904	2.011	env	linker
90	90	1jwg_BD	Motif	seed_2	recycle_3	TRUE	0.64	1.24	0.07	0.56	3.063	1.713	3.577	2.477	env	linker
91	91	1jwg_BD	Motif	seed_2	recycle_9	FALSE	0.66	1.26	0.12	0.14	1.228	0.636	2.895	1.975	env	linker
92	92	1jwg_BD	Motif	seed_2	recycle_9	TRUE	0.66	1.25	0.07	0.13	1.313	0.679	2.979	2.028	env	linker
93	93	1jwg_BD	Motif	seed_3	recycle_3	FALSE	0.67	1.25	0.08	0.12	1.248	0.65	2.96	2.023	env	linker
94	94	1jwg_BD	Motif	seed_3	recycle_3	TRUE	0.67	1.26	0.03	0.08	1.236	0.646	2.933	2.016	env	linker
95	95	1jwg_BD	Motif	seed_3	recycle_9	FALSE	0.66	1.26	0.12	0.15	1.164	0.608	2.89	1.926	env	linker
96	96	1jwg_BD	Motif	seed_3	recycle_9	TRUE	0.65	1.25	0.04	0.3	1.216	0.622	2.88	1.987	env	linker
97	97	1jwg_BD	Motif	seed_4	recycle_3	FALSE	0.65	1.24	0.11	0.13	1.184	0.642	2.893	2.008	env	linker
98	98	1jwg_BD	Motif	seed_4	recycle_3	TRUE	0.66	1.25	0.55	0.56	2.625	1.505	3.094	2.351	env	linker
99	99	1jwg_BD	Motif	seed_4	recycle_9	FALSE	0.66	1.27	0.12	0.15	1.241	0.647	2.844	1.974	env	linker
100	100	1jwg_BD	Motif	seed_4	recycle_9	TRUE	0.66	1.24	0.07	0.07	1.272	0.685	2.931	2.037	env	linker
101	101	1mfg_AB	Motif	seed_0	recycle_3	FALSE	0.62	1.19	0.55	0.53	5.921	3.015	5.946	3.009	env	linker
102	102	1mfg_AB	Motif	seed_0	recycle_3	TRUE	0.62	1.2	0.52	0.47	4	2.056	4.386	2.36	env	linker
103	103	1mfg_AB	Motif	seed_0	recycle_9	FALSE	0.59	1.21	0.55	0.53	4.229	2.284	4.24	2.418	env	linker
104	104	1mfg_AB	Motif	seed_0	recycle_9	TRUE	0.63	1.2	0.49	0.48	8.331	4.082	9.389	4.781	env	linker
105	105	1mfg_AB	Motif	seed_1	recycle_3	FALSE	0.87	1.38	0.54	0.55	8.355	3.982	9.39	4.956	env	linker
106	106	1mfg_AB	Motif	seed_1	recycle_3	TRUE	0.63	1.2	0.58	0.61	5.107	2.501	5.108	2.599	env	linker
107	107	1mfg_AB	Motif	seed_1	recycle_9	FALSE	0.84	1.37	0.54	0.55	8.209	3.873	9.223	4.904	env	linker
108	108	1mfg_AB	Motif	seed_1	recycle_9	TRUE	0.61	1.21	0.53	0.47	3.556	1.793	3.735	2.097	env	linker
109	109	1mfg_AB	Motif	seed_2	recycle_3	FALSE	0.87	1.37	0.54	0.52	7.91	3.784	9.039	4.716	env	linker
110	110	1mfg_AB	Motif	seed_2	recycle_3	TRUE	0.87	1.38	0.76	0.78	6.515	2.986	7.543	4.277	env	linker
111	111	1mfg_AB	Motif	seed_2	recycle_9	FALSE	0.86	1.39	0.54	0.52	8.327	3.944	9.271	4.648	env	linker
112	112	1mfg_AB	Motif	seed_2	recycle_9	TRUE	0.85	1.37	0.55	0.56	6.669	2.967	7.954	4.282	env	linker
113	113	1mfg_AB	Motif	seed_3	recycle_3	FALSE	0.88	1.36	0.53	0.52	8.225	3.969	9.595	4.871	env	linker
114	114	1mfg_AB	Motif	seed_3	recycle_3	TRUE	0.85	1.34	0.59	0.65	7.169	3.206	7.855	4.517	env	linker
115	115	1mfg_AB	Motif	seed_3	recycle_9	FALSE	0.86	1.39	0.54	0.53	8.19	3.884	9.3	4.679	env	linker
116	116	1mfg_AB	Motif	seed_3	recycle_9	TRUE	0.86	1.39	0.58	0.59	8.249	3.949	9.178	4.756	env	linker
117	117	1mfg_AB	Motif	seed_4	recycle_3	FALSE	0.85	1.38	0.54	0.55	5.683	2.708	7.005	4.216	env	linker
118	118	1mfg_AB	Motif	seed_4	recycle_3	TRUE	0.87	1.34	0.81	0.85	7.781	4.203	8.04	5.189	env	linker
119	119	1mfg_AB	Motif	seed_4	recycle_9	FALSE	0.86	1.38	0.54	0.55	8.041	3.828	9.246	4.685	env	linker
120	120	1mfg_AB	Motif	seed_4	recycle_9	TRUE	0.86	1.35	0.6	0.76	8.245	3.919	9.254	4.726	env	linker
121	121	1ntv_AB	Motif	seed_0	recycle_3	FALSE	3.07	3.1	0.62	1.22	14.437	7.928	14.962	8.339	env	linker
122	122	1ntv_AB	Motif	seed_0	recycle_3	TRUE	3.02	3.09	0.46	0.77	5.333	2.701	7.149	3.969	env	linker
123	123	1ntv_AB	Motif	seed_0	recycle_9	FALSE	3.05	3.1	0.89	1.31	14.737	8.129	15.32	8.622	env	linker
124	124	1ntv_AB	Motif	seed_0	recycle_9	TRUE	3.03	3.1	0.57	0.96	13.92	7.706	14.458	8.14	env	linker
125	125	1ntv_AB	Motif	seed_1	recycle_3	FALSE	3.07	3.1	0.76	1.44	5.698	2.746	6.394	3.492	env	linker
126	126	1ntv_AB	Motif	seed_1	recycle_3	TRUE	3.06	3.11	0.45	0.96	2.241	1.12	2.542	1.743	env	linker
127	127	1ntv_AB	Motif	seed_1	recycle_9	FALSE	3.05	3.1	0.46	1.27	14.127	7.761	14.665	8.19	env	linker
128	128	1ntv_AB	Motif	seed_1	recycle_9	TRUE	3.03	3.1	0.3	1.33	0.671	0.469	1.736	1.442	env	linker
129	129	1ntv_AB	Motif	seed_2	recycle_3	FALSE	3.06	3.1	1.14	1.71	14.363	7.908	14.871	8.311	env	linker
130	130	1ntv_AB	Motif	seed_2	recycle_3	TRUE	3.06	3.1	0.93	1.24	6.362	3.135	7.727	4.135	env	linker
131	131	1ntv_AB	Motif	seed_2	recycle_9	FALSE	3.06	3.09	0.98	1.29	14.324	7.852	14.87	8.28	env	linker
132	132	1ntv_AB	Motif	seed_2	recycle_9	TRUE	3.04	3.08	0.5	0.77	14.349	7.92	14.849	8.316	env	linker
133	133	1ntv_AB	Motif	seed_3	recycle_3	FALSE	3.07	3.1	1.01	1.39	14.657	8.073	15.188	8.478	env	linker
134	134	1ntv_AB	Motif	seed_3	recycle_3	TRUE	3.02	3.08	0.66	0.86	5.493	2.628	6.533	3.568	env	linker
135	135	1ntv_AB	Motif	seed_3	recycle_9	FALSE	3.06	3.1	0.49	1.31	14.08	7.73	14.609	8.162	env	linker
136	136	1ntv_AB	Motif	seed_3	recycle_9	TRUE	3.07	3.13	0.53	1.13	0.654	0.435	1.621	1.325	env	linker
137	137	1ntv_AB	Motif	seed_4	recycle_3	FALSE	3.07	3.1	1.05	1.63	14.679	8.084	15.209	8.485	env	linker
138	138	1ntv_AB	Motif	seed_4	recycle_3	TRUE	3.06	3.11	0.51	0.83	6.43	3.207	7.769	4.316	env	linker
139	139	1ntv_AB	Motif	seed_4	recycle_9	FALSE	3.06	3.1	0.79	1.17	14.202	7.783	14.748	8.22	env	linker
140	140	1ntv_AB	Motif	seed_4	recycle_9	TRUE	3.06	3.1	0.73	1.17	15.194	8.426	15.658	8.831	env	linker
141	141	1rxz_AB	Motif	seed_0	recycle_3	FALSE	0.74	1.27	0.5	1.41	1.16	0.612	1.752	1.234	env	linker
142	142	1rxz_AB	Motif	seed_0	recycle_3	TRUE	0.73	1.25	0.59	1.44	1.2	0.618	1.822	1.287	env	linker
143	143	1rxz_AB	Motif	seed_0	recycle_9	FALSE	0.72	1.27	0.48	1.37	1.077	0.598	1.647	1.218	env	linker
144	144	1rxz_AB	Motif	seed_0	recycle_9	TRUE	0.73	1.26	0.45	1.37	1.08	0.602	1.644	1.23	env	linker
145	145	1rxz_AB	Motif	seed_1	recycle_3	FALSE	0.74	1.27	0.55	1.39	1.175	0.621	1.755	1.243	env	linker
146	146	1rxz_AB	Motif	seed_1	recycle_3	TRUE	0.73	1.25	0.33	1.29	1.228	0.616	1.76	1.245	env	linker
147	147	1rxz_AB	Motif	seed_1	recycle_9	FALSE	0.72	1.26	0.49	1.38	1.097	0.599	1.648	1.226	env	linker
148	148	1rxz_AB	Motif	seed_1	recycle_9	TRUE	0.71	1.25	0.47	1.38	1.054	0.591	1.639	1.214	env	linker
149	149	1rxz_AB	Motif	seed_2	recycle_3	FALSE	0.73	1.27	0.57	1.43	1.177	0.615	1.755	1.235	env	linker
150	150	1rxz_AB	Motif	seed_2	recycle_3	TRUE	0.72	1.26	0.69	1.07	1.639	0.789	2.1	1.399	env	linker
151	151	1rxz_AB	Motif	seed_2	recycle_9	FALSE	0.72	1.27	0.48	1.36	1.084	0.601	1.641	1.217	env	linker
152	152	1rxz_AB	Motif	seed_2	recycle_9	TRUE	0.7	1.27	0.51	1.44	1.104	0.592	1.649	1.242	env	linker
153	153	1rxz_AB	Motif	seed_3	recycle_3	FALSE	0.74	1.27	0.48	1.42	1.183	0.62	1.769	1.234	env	linker
154	154	1rxz_AB	Motif	seed_3	recycle_3	TRUE	0.74	1.25	0.56	1.46	1.538	0.741	1.999	1.342	env	linker
155	155	1rxz_AB	Motif	seed_3	recycle_9	FALSE	0.71	1.27	0.48	1.37	1.078	0.598	1.636	1.219	env	linker
156	156	1rxz_AB	Motif	seed_3	recycle_9	TRUE	0.7	1.27	0.5	1.34	1.068	0.599	1.604	1.206	env	linker
157	157	1rxz_AB	Motif	seed_4	recycle_3	FALSE	0.73	1.26	0.5	1.42	1.163	0.607	1.754	1.23	env	linker
158	158	1rxz_AB	Motif	seed_4	recycle_3	TRUE	0.72	1.26	0.54	1.38	1.182	0.605	1.807	1.26	env	linker
159	159	1rxz_AB	Motif	seed_4	recycle_9	FALSE	0.73	1.27	0.48	1.4	1.086	0.605	1.645	1.23	env	linker
160	160	1rxz_AB	Motif	seed_4	recycle_9	TRUE	0.71	1.26	0.49	1.38	1.07	0.612	1.639	1.227	env	linker
161	161	1ssh_AB	Motif	seed_0	recycle_3	FALSE	1.21	1.52	0.65	0.86	0.932	0.517	1.012	0.946	env	linker
162	162	1ssh_AB	Motif	seed_0	recycle_3	TRUE	1.18	1.53	0.64	0.78	0.928	0.52	0.997	0.932	env	linker
163	163	1ssh_AB	Motif	seed_0	recycle_9	FALSE	1.21	1.52	0.65	0.85	0.907	0.509	1.036	0.94	env	linker
164	164	1ssh_AB	Motif	seed_0	recycle_9	TRUE	1.22	1.5	0.65	0.86	0.939	0.522	1.013	0.943	env	linker
165	165	1ssh_AB	Motif	seed_1	recycle_3	FALSE	1.21	1.54	0.66	0.85	0.936	0.525	1.038	0.95	env	linker
166	166	1ssh_AB	Motif	seed_1	recycle_3	TRUE	1.23	1.54	0.72	0.92	0.915	0.517	1.027	0.933	env	linker
167	167	1ssh_AB	Motif	seed_1	recycle_9	FALSE	1.22	1.54	0.63	0.86	0.915	0.513	1.033	0.945	env	linker
168	168	1ssh_AB	Motif	seed_1	recycle_9	TRUE	1.28	1.56	0.67	0.81	0.907	0.541	0.99	0.961	env	linker
169	169	1ssh_AB	Motif	seed_2	recycle_3	FALSE	1.19	1.53	0.67	0.86	0.924	0.511	1.04	0.933	env	linker
170	170	1ssh_AB	Motif	seed_2	recycle_3	TRUE	1.19	1.54	0.64	0.85	0.775	0.48	0.941	0.937	env	linker
171	171	1ssh_AB	Motif	seed_2	recycle_9	FALSE	1.21	1.54	0.65	0.84	0.895	0.506	1.008	0.931	env	linker
172	172	1ssh_AB	Motif	seed_2	recycle_9	TRUE	1.2	1.53	0.7	0.87	0.965	0.54	1.064	0.934	env	linker
173	173	1ssh_AB	Motif	seed_3	recycle_3	FALSE	1.22	1.53	0.67	0.87	0.89	0.506	0.999	0.937	env	linker
174	174	1ssh_AB	Motif	seed_3	recycle_3	TRUE	1.23	1.54	0.71	0.91	0.879	0.522	0.979	0.949	env	linker
175	175	1ssh_AB	Motif	seed_3	recycle_9	FALSE	1.23	1.54	0.65	0.86	0.918	0.511	1.041	0.942	env	linker
176	176	1ssh_AB	Motif	seed_3	recycle_9	TRUE	1.23	1.54	0.63	0.91	0.931	0.517	1.117	0.979	env	linker
177	177	1ssh_AB	Motif	seed_4	recycle_3	FALSE	1.2	1.53	0.67	0.86	0.902	0.514	1.019	0.94	env	linker
178	178	1ssh_AB	Motif	seed_4	recycle_3	TRUE	0.56	1.15	0.69	0.87	0.834	0.49	0.973	0.936	env	linker
179	179	1ssh_AB	Motif	seed_4	recycle_9	FALSE	1.23	1.55	0.66	0.87	0.906	0.502	1.026	0.927	env	linker
180	180	1ssh_AB	Motif	seed_4	recycle_9	TRUE	1.22	1.55	0.69	0.95	1.008	0.534	1.201	0.957	env	linker
181	181	1x2r_AB	Motif	seed_0	recycle_3	FALSE	0.42	1	0.02	0.89	1.294	0.925	2.205	1.734	env	linker
182	182	1x2r_AB	Motif	seed_0	recycle_3	TRUE	0.43	1.03	0.05	0.91	9.424	5.039	10.431	5.713	env	linker
183	183	1x2r_AB	Motif	seed_0	recycle_9	FALSE	0.42	0.99	0.03	0.8	0.99	0.743	1.961	1.668	env	linker
184	184	1x2r_AB	Motif	seed_0	recycle_9	TRUE	0.43	1	0.06	0.94	5.213	2.492	6.241	3.211	env	linker
185	185	1x2r_AB	Motif	seed_1	recycle_3	FALSE	0.4	0.99	0.06	0.93	5.194	2.486	6.003	3.149	env	linker
186	186	1x2r_AB	Motif	seed_1	recycle_3	TRUE	0.42	1.01	0.03	0.68	6.997	3.491	7.73	3.926	env	linker
187	187	1x2r_AB	Motif	seed_1	recycle_9	FALSE	0.42	0.99	0.08	0.91	4.987	2.402	5.992	3.142	env	linker
188	188	1x2r_AB	Motif	seed_1	recycle_9	TRUE	0.43	0.99	0.06	0.62	5.176	2.502	5.847	3.073	env	linker
189	189	1x2r_AB	Motif	seed_2	recycle_3	FALSE	0.44	1.02	0.08	0.69	1.963	1.185	2.696	1.89	env	linker
190	190	1x2r_AB	Motif	seed_2	recycle_3	TRUE	0.42	1.01	0.06	0.52	5.619	2.722	6.041	3.139	env	linker
191	191	1x2r_AB	Motif	seed_2	recycle_9	FALSE	0.41	0.99	0.09	0.83	0.942	0.747	1.942	1.634	env	linker
192	192	1x2r_AB	Motif	seed_2	recycle_9	TRUE	0.41	0.99	0.07	0.59	5.559	2.679	6.045	3.186	env	linker
193	193	1x2r_AB	Motif	seed_3	recycle_3	FALSE	0.41	1	0.08	0.69	5.397	2.577	5.967	3.122	env	linker
194	194	1x2r_AB	Motif	seed_3	recycle_3	TRUE	0.39	0.99	0.05	0.83	5.388	2.609	6.038	3.16	env	linker
195	195	1x2r_AB	Motif	seed_3	recycle_9	FALSE	0.45	1.02	0.07	0.83	0.836	0.694	1.848	1.622	env	linker
196	196	1x2r_AB	Motif	seed_3	recycle_9	TRUE	0.43	1.01	0.05	0.82	5.51	2.684	6.021	3.213	env	linker
197	197	1x2r_AB	Motif	seed_4	recycle_3	FALSE	0.41	0.99	0.06	0.81	5.103	2.431	6.001	3.135	env	linker
198	198	1x2r_AB	Motif	seed_4	recycle_3	TRUE	0.46	1.02	0.04	0.65	8.229	4.253	9.073	4.745	env	linker
199	199	1x2r_AB	Motif	seed_4	recycle_9	FALSE	0.42	1	0.06	0.8	5.007	2.402	5.903	3.104	env	linker
200	200	1x2r_AB	Motif	seed_4	recycle_9	TRUE	0.44	1.01	0.03	0.89	7.615	4.415	9.779	5.331	env	linker
201	201	2a3i_AB	Motif	seed_0	recycle_3	FALSE	0.77	1.38	0.37	1.12	0.676	0.438	1.061	1.158	env	linker
202	202	2a3i_AB	Motif	seed_0	recycle_3	TRUE	0.74	1.31	0.37	1.1	0.676	0.458	1.017	1.148	env	linker
203	203	2a3i_AB	Motif	seed_0	recycle_9	FALSE	0.78	1.39	0.37	1.11	0.652	0.424	0.992	1.141	env	linker
204	204	2a3i_AB	Motif	seed_0	recycle_9	TRUE	0.76	1.36	0.37	1.11	0.664	0.421	0.979	1.143	env	linker
205	205	2a3i_AB	Motif	seed_1	recycle_3	FALSE	0.78	1.4	0.36	1.13	0.652	0.429	1.058	1.156	env	linker
206	206	2a3i_AB	Motif	seed_1	recycle_3	TRUE	0.76	1.35	0.37	1.08	0.669	0.441	0.985	1.136	env	linker
207	207	2a3i_AB	Motif	seed_1	recycle_9	FALSE	0.78	1.38	0.37	1.1	0.633	0.427	0.988	1.139	env	linker
208	208	2a3i_AB	Motif	seed_1	recycle_9	TRUE	0.74	1.37	0.37	1.11	0.605	0.413	0.969	1.129	env	linker
209	209	2a3i_AB	Motif	seed_2	recycle_3	FALSE	0.78	1.4	0.37	1.12	0.637	0.424	0.974	1.148	env	linker
210	210	2a3i_AB	Motif	seed_2	recycle_3	TRUE	0.74	1.38	0.39	1.12	0.751	0.468	1.038	1.154	env	linker
211	211	2a3i_AB	Motif	seed_2	recycle_9	FALSE	0.79	1.37	0.37	1.1	0.64	0.426	0.986	1.14	env	linker
212	212	2a3i_AB	Motif	seed_2	recycle_9	TRUE	0.76	1.35	0.37	1.08	0.638	0.435	1.016	1.121	env	linker
213	213	2a3i_AB	Motif	seed_3	recycle_3	FALSE	0.77	1.39	0.36	1.13	0.643	0.424	0.973	1.158	env	linker
214	214	2a3i_AB	Motif	seed_3	recycle_3	TRUE	0.75	1.36	0.34	1.09	0.634	0.417	0.956	1.137	env	linker
215	215	2a3i_AB	Motif	seed_3	recycle_9	FALSE	0.78	1.38	0.36	1.1	0.623	0.419	0.978	1.133	env	linker
216	216	2a3i_AB	Motif	seed_3	recycle_9	TRUE	0.79	1.44	0.35	1.09	0.655	0.415	0.998	1.129	env	linker
217	217	2a3i_AB	Motif	seed_4	recycle_3	FALSE	0.77	1.39	0.36	1.12	0.638	0.422	0.968	1.151	env	linker
218	218	2a3i_AB	Motif	seed_4	recycle_3	TRUE	0.77	1.36	0.36	1.16	0.611	0.415	0.955	1.158	env	linker
219	219	2a3i_AB	Motif	seed_4	recycle_9	FALSE	0.78	1.37	0.37	1.11	0.659	0.424	0.997	1.147	env	linker
220	220	2a3i_AB	Motif	seed_4	recycle_9	TRUE	0.77	1.33	0.37	1.11	0.617	0.431	0.964	1.148	env	linker
221	221	2cch_DF	Motif	seed_0	recycle_3	FALSE	0.56	1.1	0.37	1.07	2.012	1.173	3.879	2.362	env	linker
222	222	2cch_DF	Motif	seed_0	recycle_3	TRUE	0.54	1.09	0.4	1.16	2.26	1.313	4.17	2.519	env	linker
223	223	2cch_DF	Motif	seed_0	recycle_9	FALSE	0.52	1.1	0.3	0.98	2.171	1.22	3.974	2.399	env	linker
224	224	2cch_DF	Motif	seed_0	recycle_9	TRUE	0.53	1.08	0.32	0.98	2.388	1.307	4.08	2.445	env	linker
225	225	2cch_DF	Motif	seed_1	recycle_3	FALSE	0.51	1.07	0.35	1.04	2.092	1.209	3.93	2.383	env	linker
226	226	2cch_DF	Motif	seed_1	recycle_3	TRUE	0.52	1.08	0.42	1.17	1.848	1.13	3.972	2.419	env	linker
227	227	2cch_DF	Motif	seed_1	recycle_9	FALSE	0.5	1.05	0.31	1	2.119	1.193	3.931	2.376	env	linker
228	228	2cch_DF	Motif	seed_1	recycle_9	TRUE	0.5	1.09	0.34	0.96	2.283	1.278	4.047	2.424	env	linker
229	229	2cch_DF	Motif	seed_2	recycle_3	FALSE	0.62	1.17	0.37	1.02	2.023	1.196	3.96	2.424	env	linker
230	230	2cch_DF	Motif	seed_2	recycle_3	TRUE	0.57	1.12	0.36	1.02	2.111	1.204	3.991	2.405	env	linker
231	231	2cch_DF	Motif	seed_2	recycle_9	FALSE	0.62	1.17	0.31	1	2.174	1.229	3.941	2.38	env	linker
232	232	2cch_DF	Motif	seed_2	recycle_9	TRUE	0.5	1.06	0.34	0.97	2.233	1.266	3.98	2.394	env	linker
233	233	2cch_DF	Motif	seed_3	recycle_3	FALSE	0.51	1.05	0.36	1.08	2.036	1.183	3.905	2.346	env	linker
234	234	2cch_DF	Motif	seed_3	recycle_3	TRUE	0.53	1.05	0.45	1.15	2.261	1.3	4.15	2.482	env	linker
235	235	2cch_DF	Motif	seed_3	recycle_9	FALSE	0.49	1.06	0.3	0.99	2.173	1.221	3.962	2.385	env	linker
236	236	2cch_DF	Motif	seed_3	recycle_9	TRUE	0.49	1.05	0.33	1.03	2.303	1.27	4.106	2.453	env	linker
237	237	2cch_DF	Motif	seed_4	recycle_3	FALSE	0.52	1.05	0.34	0.99	1.974	1.154	3.861	2.356	env	linker
238	238	2cch_DF	Motif	seed_4	recycle_3	TRUE	0.52	1.06	0.45	1.2	2.11	1.255	3.963	2.418	env	linker
239	239	2cch_DF	Motif	seed_4	recycle_9	FALSE	0.47	1	0.3	0.98	2.221	1.242	4.01	2.406	env	linker
240	240	2cch_DF	Motif	seed_4	recycle_9	TRUE	0.47	1.05	0.28	1.02	2.084	1.257	4.13	2.469	env	linker
241	1	1czy_CE	Motif	seed_0	recycle_3	FALSE	0.77	1.11	0.68	0.65	2.345	1.276	3.62	2.123	env	sep_chains
242	2	1czy_CE	Motif	seed_0	recycle_3	TRUE	0.75	1.11	0.38	0.51	22.891	10.682	23.764	11.184	env	sep_chains
243	3	1czy_CE	Motif	seed_0	recycle_9	FALSE	0.7	1.12	0.2	0.28	2.364	1.254	3.602	2.092	env	sep_chains
244	4	1czy_CE	Motif	seed_0	recycle_9	TRUE	0.81	1.14	0.14	0.27	4.408	2.077	5.278	2.725	env	sep_chains
245	5	1czy_CE	Motif	seed_1	recycle_3	FALSE	0.78	1.12	0.18	0.61	2.42	1.324	3.713	2.167	env	sep_chains
246	6	1czy_CE	Motif	seed_1	recycle_3	TRUE	0.79	1.12	0.1	0.24	32.58	15.173	33.782	15.839	env	sep_chains
247	7	1czy_CE	Motif	seed_1	recycle_9	FALSE	0.7	1.11	0.66	0.63	2.391	1.269	3.645	2.112	env	sep_chains
248	8	1czy_CE	Motif	seed_1	recycle_9	TRUE	0.76	1.13	0.15	0.27	3.902	1.885	4.854	2.539	env	sep_chains
249	9	1czy_CE	Motif	seed_2	recycle_3	FALSE	0.7	1.12	0.66	0.56	2.366	1.267	3.629	2.14	env	sep_chains
250	10	1czy_CE	Motif	seed_2	recycle_3	TRUE	0.67	1.08	0.19	0.62	10.06	4.711	10.741	5.173	env	sep_chains
251	11	1czy_CE	Motif	seed_2	recycle_9	FALSE	0.71	1.1	0.39	0.63	2.394	1.268	3.632	2.104	env	sep_chains
252	12	1czy_CE	Motif	seed_2	recycle_9	TRUE	0.78	1.13	0.13	0.25	6.563	3.079	7.182	3.563	env	sep_chains
253	13	1czy_CE	Motif	seed_3	recycle_3	FALSE	0.78	1.12	0.39	0.6	2.406	1.301	3.655	2.136	env	sep_chains
254	14	1czy_CE	Motif	seed_3	recycle_3	TRUE	0.78	1.14	0.13	0.26	24.22	11.366	25.23	11.919	env	sep_chains
255	15	1czy_CE	Motif	seed_3	recycle_9	FALSE	0.75	1.12	0.4	0.65	2.371	1.26	3.616	2.1	env	sep_chains
256	16	1czy_CE	Motif	seed_3	recycle_9	TRUE	0.79	1.11	0.42	0.62	3.761	1.834	4.818	2.567	env	sep_chains
257	17	1czy_CE	Motif	seed_4	recycle_3	FALSE	0.78	1.13	0.39	0.65	2.414	1.317	3.685	2.157	env	sep_chains
258	18	1czy_CE	Motif	seed_4	recycle_3	TRUE	0.71	1.09	0.17	0.28	18.166	8.515	19.018	9.013	env	sep_chains
259	19	1czy_CE	Motif	seed_4	recycle_9	FALSE	0.77	1.13	0.4	0.64	2.365	1.258	3.595	2.089	env	sep_chains
260	20	1czy_CE	Motif	seed_4	recycle_9	TRUE	0.75	1.11	0.13	0.24	2.971	1.52	4.129	2.293	env	sep_chains
261	21	1eg4_AP	Motif	seed_0	recycle_3	FALSE	0.51	1.1	0.51	1.3	1.722	0.996	2.965	1.965	env	sep_chains
262	22	1eg4_AP	Motif	seed_0	recycle_3	TRUE	0.53	1.11	0.42	1.12	1.829	1.036	2.489	1.694	env	sep_chains
263	23	1eg4_AP	Motif	seed_0	recycle_9	FALSE	0.51	1.1	0.52	1.31	1.857	1.03	3.107	2.005	env	sep_chains
264	24	1eg4_AP	Motif	seed_0	recycle_9	TRUE	0.51	1.11	0.37	0.9	1.645	0.982	2.433	1.673	env	sep_chains
265	25	1eg4_AP	Motif	seed_1	recycle_3	FALSE	0.51	1.1	0.52	1.25	1.718	0.999	2.936	1.935	env	sep_chains
266	26	1eg4_AP	Motif	seed_1	recycle_3	TRUE	0.54	1.13	0.49	1.17	1.795	1.024	2.369	1.622	env	sep_chains
267	27	1eg4_AP	Motif	seed_1	recycle_9	FALSE	0.5	1.1	0.53	1.31	1.859	1.045	3.103	2.014	env	sep_chains
268	28	1eg4_AP	Motif	seed_1	recycle_9	TRUE	0.53	1.15	0.49	1.26	1.762	0.984	2.752	1.807	env	sep_chains
269	29	1eg4_AP	Motif	seed_2	recycle_3	FALSE	0.51	1.11	0.49	1.26	1.87	1.009	2.582	1.683	env	sep_chains
270	30	1eg4_AP	Motif	seed_2	recycle_3	TRUE	0.52	1.13	0.56	1.28	1.82	0.986	2.568	1.68	env	sep_chains
271	31	1eg4_AP	Motif	seed_2	recycle_9	FALSE	0.52	1.11	0.5	1.29	1.879	1.031	3.077	1.984	env	sep_chains
272	32	1eg4_AP	Motif	seed_2	recycle_9	TRUE	0.52	1.11	0.48	1.2	1.727	0.981	2.694	1.794	env	sep_chains
273	33	1eg4_AP	Motif	seed_3	recycle_3	FALSE	0.51	1.11	0.52	1.3	1.753	1.002	2.6	1.706	env	sep_chains
274	34	1eg4_AP	Motif	seed_3	recycle_3	TRUE	0.54	1.12	0.88	1.46	7.685	3.265	8.926	4.56	env	sep_chains
275	35	1eg4_AP	Motif	seed_3	recycle_9	FALSE	0.52	1.1	0.53	1.32	1.75	1.04	3.022	1.99	env	sep_chains
276	36	1eg4_AP	Motif	seed_3	recycle_9	TRUE	0.53	1.11	0.78	1.46	5.18	2.449	6.68	3.797	env	sep_chains
277	37	1eg4_AP	Motif	seed_4	recycle_3	FALSE	0.51	1.11	0.53	1.28	2.046	1.061	2.649	1.7	env	sep_chains
278	38	1eg4_AP	Motif	seed_4	recycle_3	TRUE	0.52	1.12	0.65	1.38	5.74	2.645	6.232	3.121	env	sep_chains
279	39	1eg4_AP	Motif	seed_4	recycle_9	FALSE	0.52	1.11	0.5	1.25	1.78	1.036	2.673	1.756	env	sep_chains
280	40	1eg4_AP	Motif	seed_4	recycle_9	TRUE	0.54	1.12	0.51	1.12	2.092	1.16	2.521	1.679	env	sep_chains
281	41	1elw_AC	Motif	seed_0	recycle_3	FALSE	0.48	0.92	0.63	0.92	6.174	2.659	6.61	3.04	env	sep_chains
282	42	1elw_AC	Motif	seed_0	recycle_3	TRUE	0.46	0.9	0.06	0.1	10.198	3.85	9.628	3.89	env	sep_chains
283	43	1elw_AC	Motif	seed_0	recycle_9	FALSE	0.52	0.93	0.34	0.6	2.408	1.194	3.434	1.835	env	sep_chains
284	44	1elw_AC	Motif	seed_0	recycle_9	TRUE	0.51	0.94	0.13	0.13	2.453	1.256	3.247	1.749	env	sep_chains
285	45	1elw_AC	Motif	seed_1	recycle_3	FALSE	0.5	0.93	0.09	0.13	6.527	2.641	6.582	2.807	env	sep_chains
286	46	1elw_AC	Motif	seed_1	recycle_3	TRUE	0.47	0.95	0.5	0.62	4.66	2.003	4.908	2.248	env	sep_chains
287	47	1elw_AC	Motif	seed_1	recycle_9	FALSE	0.5	0.94	0.62	1.1	1.883	1.011	2.832	1.596	env	sep_chains
288	48	1elw_AC	Motif	seed_1	recycle_9	TRUE	0.48	0.95	0.1	0.14	2.754	1.302	3.378	1.771	env	sep_chains
289	49	1elw_AC	Motif	seed_2	recycle_3	FALSE	0.49	0.93	0.49	0.89	5.809	2.521	6.243	2.887	env	sep_chains
290	50	1elw_AC	Motif	seed_2	recycle_3	TRUE	0.47	0.93	0.11	0.11	8.401	3.47	8.468	3.827	env	sep_chains
291	51	1elw_AC	Motif	seed_2	recycle_9	FALSE	0.5	0.92	0.57	0.91	3.269	1.48	4.093	2.033	env	sep_chains
292	52	1elw_AC	Motif	seed_2	recycle_9	TRUE	0.52	0.94	0.15	0.2	4.575	1.918	4.981	2.27	env	sep_chains
293	53	1elw_AC	Motif	seed_3	recycle_3	FALSE	0.51	0.93	0.2	0.2	6.55	2.805	6.972	3.091	env	sep_chains
294	54	1elw_AC	Motif	seed_3	recycle_3	TRUE	0.55	0.96	0.15	0.15	4.935	2.199	5.537	2.68	env	sep_chains
295	55	1elw_AC	Motif	seed_3	recycle_9	FALSE	0.49	0.92	0.78	1.2	4.147	1.788	4.585	2.133	env	sep_chains
296	56	1elw_AC	Motif	seed_3	recycle_9	TRUE	0.48	0.9	0.04	0.15	0.646	0.451	1.049	0.851	env	sep_chains
297	57	1elw_AC	Motif	seed_4	recycle_3	FALSE	0.5	0.93	0.36	0.63	6.912	2.918	7.315	3.069	env	sep_chains
298	58	1elw_AC	Motif	seed_4	recycle_3	TRUE	0.55	0.96	0.07	0.07	9.111	3.56	8.726	3.645	env	sep_chains
299	59	1elw_AC	Motif	seed_4	recycle_9	FALSE	0.51	0.93	0.48	0.63	5.727	2.45	6.131	2.657	env	sep_chains
300	60	1elw_AC	Motif	seed_4	recycle_9	TRUE	0.51	0.93	0.06	0.95	1.623	0.935	2.541	1.498	env	sep_chains
301	61	1jd5_AB	Motif	seed_0	recycle_3	FALSE	0.33	1.06	0.96	1.62	0.611	2.07	1.129	2.311	env	sep_chains
302	62	1jd5_AB	Motif	seed_0	recycle_3	TRUE	0.32	0.98	1.93	2.45	4.298	2.967	5.472	3.439	env	sep_chains
303	63	1jd5_AB	Motif	seed_0	recycle_9	FALSE	0.34	1.02	1.09	1.71	0.742	2.323	1.211	2.618	env	sep_chains
304	64	1jd5_AB	Motif	seed_0	recycle_9	TRUE	0.37	1.02	1.04	1.64	0.699	2.193	1.168	2.574	env	sep_chains
305	65	1jd5_AB	Motif	seed_1	recycle_3	FALSE	0.34	1.05	0.97	1.62	0.642	2.25	1.135	2.563	env	sep_chains
306	66	1jd5_AB	Motif	seed_1	recycle_3	TRUE	0.32	1.05	0.91	1.59	0.626	2.223	1.137	2.486	env	sep_chains
307	67	1jd5_AB	Motif	seed_1	recycle_9	FALSE	0.35	1.02	1.07	1.7	0.728	2.457	1.198	2.86	env	sep_chains
308	68	1jd5_AB	Motif	seed_1	recycle_9	TRUE	0.33	1.02	0.32	1.15	0.649	2.371	1.158	2.791	env	sep_chains
309	69	1jd5_AB	Motif	seed_2	recycle_3	FALSE	0.34	1.02	0.98	1.63	0.667	2.118	1.156	2.385	env	sep_chains
310	70	1jd5_AB	Motif	seed_2	recycle_3	TRUE	0.33	1.07	0.91	1.61	0.608	1.987	1.141	2.348	env	sep_chains
311	71	1jd5_AB	Motif	seed_2	recycle_9	FALSE	0.33	1.01	1.09	1.71	0.724	2.422	1.196	2.807	env	sep_chains
312	72	1jd5_AB	Motif	seed_2	recycle_9	TRUE	0.35	1.01	1.53	1.96	4.214	2.738	5.445	3.234	env	sep_chains
313	73	1jd5_AB	Motif	seed_3	recycle_3	FALSE	0.33	1.01	1.01	1.6	0.67	2.156	1.155	2.409	env	sep_chains
314	74	1jd5_AB	Motif	seed_3	recycle_3	TRUE	0.34	1.03	0.98	1.59	0.701	2.45	1.194	3.005	env	sep_chains
315	75	1jd5_AB	Motif	seed_3	recycle_9	FALSE	0.33	1.03	1.08	1.7	0.722	2.376	1.197	2.712	env	sep_chains
316	76	1jd5_AB	Motif	seed_3	recycle_9	TRUE	0.35	1.05	1.07	1.68	0.707	2.469	1.183	2.842	env	sep_chains
317	77	1jd5_AB	Motif	seed_4	recycle_3	FALSE	0.33	1.03	0.97	1.63	0.651	2.361	1.149	2.694	env	sep_chains
318	78	1jd5_AB	Motif	seed_4	recycle_3	TRUE	0.32	1.03	1.38	1.8	3.775	2.967	5.218	3.568	env	sep_chains
319	79	1jd5_AB	Motif	seed_4	recycle_9	FALSE	0.34	1.02	1.09	1.7	0.726	2.287	1.199	2.632	env	sep_chains
320	80	1jd5_AB	Motif	seed_4	recycle_9	TRUE	0.34	1.06	1.73	2.24	4.186	2.869	5.511	3.389	env	sep_chains
321	81	1jwg_BD	Motif	seed_0	recycle_3	FALSE	0.61	1.24	0.12	0.15	1.322	0.606	3.185	2.032	env	sep_chains
322	82	1jwg_BD	Motif	seed_0	recycle_3	TRUE	0.62	1.25	0.29	0.3	4.062	2.059	6.041	3.278	env	sep_chains
323	83	1jwg_BD	Motif	seed_0	recycle_9	FALSE	0.6	1.24	0.32	0.33	1.114	0.625	2.776	1.953	env	sep_chains
324	84	1jwg_BD	Motif	seed_0	recycle_9	TRUE	0.6	1.19	0.11	0.2	4.187	2.221	6.242	3.556	env	sep_chains
325	85	1jwg_BD	Motif	seed_1	recycle_3	FALSE	0.63	1.22	0.44	0.43	3.92	1.998	5.849	3.301	env	sep_chains
326	86	1jwg_BD	Motif	seed_1	recycle_3	TRUE	0.64	1.24	0.55	0.57	3.888	1.972	6.369	3.386	env	sep_chains
327	87	1jwg_BD	Motif	seed_1	recycle_9	FALSE	0.61	1.22	0.33	0.33	4.095	2.118	6.105	3.438	env	sep_chains
328	88	1jwg_BD	Motif	seed_1	recycle_9	TRUE	0.61	1.21	0.26	0.26	3.343	1.752	5.839	3.238	env	sep_chains
329	89	1jwg_BD	Motif	seed_2	recycle_3	FALSE	0.62	1.24	0.11	0.13	1.301	0.621	3.088	1.984	env	sep_chains
330	90	1jwg_BD	Motif	seed_2	recycle_3	TRUE	0.58	1.2	0.21	0.26	1.363	0.652	3.162	2.028	env	sep_chains
331	91	1jwg_BD	Motif	seed_2	recycle_9	FALSE	0.6	1.24	0.38	0.38	1.102	0.628	2.751	1.954	env	sep_chains
332	92	1jwg_BD	Motif	seed_2	recycle_9	TRUE	0.62	1.23	0.09	0.09	1.108	0.612	2.79	1.962	env	sep_chains
333	93	1jwg_BD	Motif	seed_3	recycle_3	FALSE	0.61	1.23	0.15	0.18	1.234	0.578	2.955	1.923	env	sep_chains
334	94	1jwg_BD	Motif	seed_3	recycle_3	TRUE	0.63	1.24	0.13	0.16	1.26	0.576	3.157	1.987	env	sep_chains
335	95	1jwg_BD	Motif	seed_3	recycle_9	FALSE	0.59	1.23	0.32	0.33	1.111	0.535	2.756	1.9	env	sep_chains
336	96	1jwg_BD	Motif	seed_3	recycle_9	TRUE	0.61	1.25	0.55	0.57	1.149	0.57	2.885	1.937	env	sep_chains
337	97	1jwg_BD	Motif	seed_4	recycle_3	FALSE	0.63	1.22	0.13	0.16	1.31	0.603	3.167	2.019	env	sep_chains
338	98	1jwg_BD	Motif	seed_4	recycle_3	TRUE	0.62	1.25	0.32	0.33	3.751	1.825	5.905	3.27	env	sep_chains
339	99	1jwg_BD	Motif	seed_4	recycle_9	FALSE	0.6	1.23	0.02	0.37	1.113	0.609	2.806	1.952	env	sep_chains
340	100	1jwg_BD	Motif	seed_4	recycle_9	TRUE	0.6	1.21	0.55	0.57	4.288	2.102	6.087	3.36	env	sep_chains
341	101	1mfg_AB	Motif	seed_0	recycle_3	FALSE	0.81	1.33	0.75	0.82	30.241	12.308	31.061	13.272	env	sep_chains
342	102	1mfg_AB	Motif	seed_0	recycle_3	TRUE	0.82	1.33	0.82	0.86	32.675	13.49	33.48	14.556	env	sep_chains
343	103	1mfg_AB	Motif	seed_0	recycle_9	FALSE	0.79	1.31	0.8	1.05	8.826	4.173	9.889	4.877	env	sep_chains
344	104	1mfg_AB	Motif	seed_0	recycle_9	TRUE	0.78	1.32	0.68	1.16	4.656	2.329	6.204	4.074	env	sep_chains
345	105	1mfg_AB	Motif	seed_1	recycle_3	FALSE	0.82	1.32	0.65	1.17	33.727	13.375	34.145	14.231	env	sep_chains
346	106	1mfg_AB	Motif	seed_1	recycle_3	TRUE	0.83	1.34	0.79	0.88	33.397	13.684	33.957	14.336	env	sep_chains
347	107	1mfg_AB	Motif	seed_1	recycle_9	FALSE	0.84	1.34	0.73	1.16	8.808	4.077	9.866	4.91	env	sep_chains
348	108	1mfg_AB	Motif	seed_1	recycle_9	TRUE	0.61	1.23	0.36	0.66	33.034	12.665	33.59	13.628	env	sep_chains
349	109	1mfg_AB	Motif	seed_2	recycle_3	FALSE	0.84	1.33	0.52	0.52	8.986	4.146	9.992	5.094	env	sep_chains
350	110	1mfg_AB	Motif	seed_2	recycle_3	TRUE	0.83	1.31	0.67	0.84	33.286	13.139	33.553	13.835	env	sep_chains
351	111	1mfg_AB	Motif	seed_2	recycle_9	FALSE	0.78	1.34	0.7	0.82	8.767	4.065	9.799	4.86	env	sep_chains
352	112	1mfg_AB	Motif	seed_2	recycle_9	TRUE	0.58	1.22	0.74	0.77	32.54	12.653	33.297	13.612	env	sep_chains
353	113	1mfg_AB	Motif	seed_3	recycle_3	FALSE	0.83	1.33	0.65	0.83	6.625	3.246	8.273	4.391	env	sep_chains
354	114	1mfg_AB	Motif	seed_3	recycle_3	TRUE	0.86	1.34	0.1	0.65	30.949	12.696	31.785	13.655	env	sep_chains
355	115	1mfg_AB	Motif	seed_3	recycle_9	FALSE	0.81	1.33	0.76	0.91	8.853	4.164	9.861	4.87	env	sep_chains
356	116	1mfg_AB	Motif	seed_3	recycle_9	TRUE	0.8	1.33	0.73	0.76	32.228	13.202	32.802	14.22	env	sep_chains
357	117	1mfg_AB	Motif	seed_4	recycle_3	FALSE	0.82	1.34	0.52	0.46	8.974	4.157	9.98	5.017	env	sep_chains
358	118	1mfg_AB	Motif	seed_4	recycle_3	TRUE	0.79	1.32	0.5	0.75	32.692	12.794	32.91	13.423	env	sep_chains
359	119	1mfg_AB	Motif	seed_4	recycle_9	FALSE	0.81	1.34	0.7	0.79	8.81	4.15	9.831	4.822	env	sep_chains
360	120	1mfg_AB	Motif	seed_4	recycle_9	TRUE	0.79	1.33	0.75	0.76	8.618	4.093	9.642	4.989	env	sep_chains
361	121	1ntv_AB	Motif	seed_0	recycle_3	FALSE	3.1	3.12	0.1	0.64	4.398	2.097	5.882	3.226	env	sep_chains
362	122	1ntv_AB	Motif	seed_0	recycle_3	TRUE	3.06	3.12	0.26	1	3.484	1.732	3.957	2.412	env	sep_chains
363	123	1ntv_AB	Motif	seed_0	recycle_9	FALSE	3.11	3.16	0.09	0.61	0.551	0.398	1.609	1.366	env	sep_chains
364	124	1ntv_AB	Motif	seed_0	recycle_9	TRUE	3.07	3.13	0.05	0.62	3.542	1.84	4.464	2.726	env	sep_chains
365	125	1ntv_AB	Motif	seed_1	recycle_3	FALSE	3.11	3.16	0.18	0.63	3.883	1.98	4.846	2.88	env	sep_chains
366	126	1ntv_AB	Motif	seed_1	recycle_3	TRUE	3.09	3.16	0.08	0.62	3.715	1.819	5.176	3.01	env	sep_chains
367	127	1ntv_AB	Motif	seed_1	recycle_9	FALSE	3.11	3.16	0.1	0.64	3.768	1.955	4.535	2.746	env	sep_chains
368	128	1ntv_AB	Motif	seed_1	recycle_9	TRUE	3.07	3.14	0.11	0.64	3.623	1.879	4.505	2.757	env	sep_chains
369	129	1ntv_AB	Motif	seed_2	recycle_3	FALSE	3.11	3.15	0.17	0.63	0.895	0.525	1.836	1.466	env	sep_chains
370	130	1ntv_AB	Motif	seed_2	recycle_3	TRUE	3.06	3.12	0.16	0.63	3.442	1.694	4.744	2.849	env	sep_chains
371	131	1ntv_AB	Motif	seed_2	recycle_9	FALSE	3.11	3.16	0.09	0.71	0.54	0.398	1.6	1.359	env	sep_chains
372	132	1ntv_AB	Motif	seed_2	recycle_9	TRUE	3.07	3.11	0.1	0.6	0.74	0.475	1.799	1.442	env	sep_chains
373	133	1ntv_AB	Motif	seed_3	recycle_3	FALSE	3.11	3.15	0.35	0.63	3.22	1.629	4.853	2.915	env	sep_chains
374	134	1ntv_AB	Motif	seed_3	recycle_3	TRUE	3.1	3.16	0.11	0.64	1.016	0.566	1.774	1.343	env	sep_chains
375	135	1ntv_AB	Motif	seed_3	recycle_9	FALSE	3.11	3.17	0.09	0.64	3.716	1.933	4.563	2.761	env	sep_chains
376	136	1ntv_AB	Motif	seed_3	recycle_9	TRUE	3.09	3.14	0.08	0.59	3.696	1.92	4.556	2.756	env	sep_chains
377	137	1ntv_AB	Motif	seed_4	recycle_3	FALSE	3.11	3.16	0.12	0.7	3.762	1.902	4.661	2.845	env	sep_chains
378	138	1ntv_AB	Motif	seed_4	recycle_3	TRUE	3.04	3.12	0.03	0.35	3.557	1.841	4.496	2.715	env	sep_chains
379	139	1ntv_AB	Motif	seed_4	recycle_9	FALSE	3.11	3.16	0.09	0.25	3.724	1.936	4.566	2.763	env	sep_chains
380	140	1ntv_AB	Motif	seed_4	recycle_9	TRUE	3.06	3.13	0.14	0.28	0.714	0.482	1.724	1.426	env	sep_chains
381	141	1rxz_AB	Motif	seed_0	recycle_3	FALSE	0.78	1.3	1.22	1.59	6.581	3.488	6.656	3.859	env	sep_chains
382	142	1rxz_AB	Motif	seed_0	recycle_3	TRUE	0.77	1.28	1.23	1.6	6.616	3.533	6.995	4.071	env	sep_chains
383	143	1rxz_AB	Motif	seed_0	recycle_9	FALSE	0.72	1.25	0.36	1.43	1.069	0.586	1.683	1.234	env	sep_chains
384	144	1rxz_AB	Motif	seed_0	recycle_9	TRUE	0.72	1.23	0.44	1.47	1.283	0.639	1.877	1.297	env	sep_chains
385	145	1rxz_AB	Motif	seed_1	recycle_3	FALSE	0.78	1.29	0.23	1.25	4.233	2.137	4.182	2.443	env	sep_chains
386	146	1rxz_AB	Motif	seed_1	recycle_3	TRUE	0.75	1.28	1.25	1.63	4.386	2.309	4.408	2.635	env	sep_chains
387	147	1rxz_AB	Motif	seed_1	recycle_9	FALSE	0.72	1.26	0.54	1.44	1.033	0.587	1.651	1.235	env	sep_chains
388	148	1rxz_AB	Motif	seed_1	recycle_9	TRUE	0.7	1.25	0.49	1.44	1.064	0.594	1.675	1.248	env	sep_chains
389	149	1rxz_AB	Motif	seed_2	recycle_3	FALSE	0.77	1.27	0.51	1.36	2.218	1.082	2.588	1.616	env	sep_chains
390	150	1rxz_AB	Motif	seed_2	recycle_3	TRUE	0.76	1.29	0.51	0.59	5.294	2.768	5.24	3.03	env	sep_chains
391	151	1rxz_AB	Motif	seed_2	recycle_9	FALSE	0.72	1.27	0.48	1.43	1.012	0.578	1.644	1.226	env	sep_chains
392	152	1rxz_AB	Motif	seed_2	recycle_9	TRUE	0.7	1.25	0.57	1.45	1.04	0.585	1.713	1.258	env	sep_chains
393	153	1rxz_AB	Motif	seed_3	recycle_3	FALSE	0.79	1.3	1.21	1.59	4.916	2.557	4.853	2.854	env	sep_chains
394	154	1rxz_AB	Motif	seed_3	recycle_3	TRUE	0.81	1.34	1.14	1.5	6.68	3.48	6.816	3.884	env	sep_chains
395	155	1rxz_AB	Motif	seed_3	recycle_9	FALSE	0.72	1.25	0.48	1.43	1.019	0.581	1.646	1.231	env	sep_chains
396	156	1rxz_AB	Motif	seed_3	recycle_9	TRUE	0.73	1.26	0.48	1.44	1.16	0.594	1.797	1.251	env	sep_chains
397	157	1rxz_AB	Motif	seed_4	recycle_3	FALSE	0.77	1.3	0.41	1.59	4.638	2.395	4.55	2.661	env	sep_chains
398	158	1rxz_AB	Motif	seed_4	recycle_3	TRUE	0.75	1.31	1.18	1.58	6.575	3.5	6.695	3.894	env	sep_chains
399	159	1rxz_AB	Motif	seed_4	recycle_9	FALSE	0.73	1.27	0.47	1.42	1.04	0.588	1.625	1.212	env	sep_chains
400	160	1rxz_AB	Motif	seed_4	recycle_9	TRUE	0.7	1.23	0.47	1.36	1.072	0.584	1.634	1.184	env	sep_chains
401	161	1ssh_AB	Motif	seed_0	recycle_3	FALSE	1.24	1.56	0.61	0.78	0.962	0.542	1.029	1.034	env	sep_chains
402	162	1ssh_AB	Motif	seed_0	recycle_3	TRUE	1.25	1.58	0.69	0.94	0.956	0.572	1.12	1.047	env	sep_chains
403	163	1ssh_AB	Motif	seed_0	recycle_9	FALSE	1.24	1.55	0.61	0.76	0.975	0.54	1.042	1.045	env	sep_chains
404	164	1ssh_AB	Motif	seed_0	recycle_9	TRUE	1.23	1.58	0.63	0.94	1.015	0.604	1.147	1.093	env	sep_chains
405	165	1ssh_AB	Motif	seed_1	recycle_3	FALSE	1.24	1.54	0.59	0.76	0.968	0.532	1.017	1.02	env	sep_chains
406	166	1ssh_AB	Motif	seed_1	recycle_3	TRUE	0.55	1.16	0.57	0.77	0.947	0.548	1.077	1	env	sep_chains
407	167	1ssh_AB	Motif	seed_1	recycle_9	FALSE	1.24	1.56	0.61	0.77	0.973	0.534	1.02	1.03	env	sep_chains
408	168	1ssh_AB	Motif	seed_1	recycle_9	TRUE	0.63	1.26	0.63	0.84	1.046	0.577	1.14	1.042	env	sep_chains
409	169	1ssh_AB	Motif	seed_2	recycle_3	FALSE	1.24	1.55	0.61	0.78	0.948	0.54	1.023	1.034	env	sep_chains
410	170	1ssh_AB	Motif	seed_2	recycle_3	TRUE	0.57	1.16	0.72	0.93	0.985	0.615	1.033	1.092	env	sep_chains
411	171	1ssh_AB	Motif	seed_2	recycle_9	FALSE	1.26	1.57	0.59	0.79	0.989	0.538	1.058	1.037	env	sep_chains
412	172	1ssh_AB	Motif	seed_2	recycle_9	TRUE	1.25	1.56	0.63	0.83	1.022	0.555	1.119	1.027	env	sep_chains
413	173	1ssh_AB	Motif	seed_3	recycle_3	FALSE	1.24	1.55	0.61	0.76	0.962	0.538	1.026	1.037	env	sep_chains
414	174	1ssh_AB	Motif	seed_3	recycle_3	TRUE	0.57	1.17	0.67	0.94	1.08	0.608	1.185	1.075	env	sep_chains
415	175	1ssh_AB	Motif	seed_3	recycle_9	FALSE	1.25	1.57	0.62	0.79	0.969	0.541	1.042	1.047	env	sep_chains
416	176	1ssh_AB	Motif	seed_3	recycle_9	TRUE	0.55	1.14	0.6	0.84	0.961	0.577	1.095	1.086	env	sep_chains
417	177	1ssh_AB	Motif	seed_4	recycle_3	FALSE	0.55	1.14	0.61	0.78	0.94	0.537	1.03	1.025	env	sep_chains
418	178	1ssh_AB	Motif	seed_4	recycle_3	TRUE	0.56	1.19	0.65	0.81	0.885	0.547	1.005	1.025	env	sep_chains
419	179	1ssh_AB	Motif	seed_4	recycle_9	FALSE	1.25	1.56	0.6	0.76	0.969	0.537	1.018	1.041	env	sep_chains
420	180	1ssh_AB	Motif	seed_4	recycle_9	TRUE	1.31	1.59	0.61	0.76	1.077	0.584	1.096	0.99	env	sep_chains
421	181	1x2r_AB	Motif	seed_0	recycle_3	FALSE	0.41	1	0.07	0.68	8.853	4.441	10.901	5.519	env	sep_chains
422	182	1x2r_AB	Motif	seed_0	recycle_3	TRUE	0.43	1	0.14	0.2	10.285	5.588	11.914	6.518	env	sep_chains
423	183	1x2r_AB	Motif	seed_0	recycle_9	FALSE	0.42	1	0.1	0.67	5.183	2.497	6.336	3.252	env	sep_chains
424	184	1x2r_AB	Motif	seed_0	recycle_9	TRUE	0.43	1.01	0.04	0.39	10.284	5.527	11.977	6.508	env	sep_chains
425	185	1x2r_AB	Motif	seed_1	recycle_3	FALSE	0.41	0.99	0.07	0.42	9.553	4.836	11.021	5.423	env	sep_chains
426	186	1x2r_AB	Motif	seed_1	recycle_3	TRUE	0.42	0.98	0.09	0.72	9.88	5.135	11.316	6.021	env	sep_chains
427	187	1x2r_AB	Motif	seed_1	recycle_9	FALSE	0.42	1	0.1	0.67	8.659	4.451	9.514	4.954	env	sep_chains
428	188	1x2r_AB	Motif	seed_1	recycle_9	TRUE	0.43	0.99	0.1	0.1	1.304	0.962	2.219	1.769	env	sep_chains
429	189	1x2r_AB	Motif	seed_2	recycle_3	FALSE	0.42	1.02	0.07	0.08	9.503	4.971	11.028	5.887	env	sep_chains
430	190	1x2r_AB	Motif	seed_2	recycle_3	TRUE	0.42	1.01	0.11	0.62	7.425	3.683	9.634	4.859	env	sep_chains
431	191	1x2r_AB	Motif	seed_2	recycle_9	FALSE	0.43	1	0.1	0.68	9.462	4.374	10.337	4.828	env	sep_chains
432	192	1x2r_AB	Motif	seed_2	recycle_9	TRUE	0.41	0.99	0.16	0.58	8.107	4.125	8.901	4.578	env	sep_chains
433	193	1x2r_AB	Motif	seed_3	recycle_3	FALSE	0.42	0.99	0.06	0.54	9.273	4.933	10.716	5.781	env	sep_chains
434	194	1x2r_AB	Motif	seed_3	recycle_3	TRUE	0.45	1.01	0.41	0.58	62.728	27.475	62.935	28.458	env	sep_chains
435	195	1x2r_AB	Motif	seed_3	recycle_9	FALSE	0.44	1	0.1	0.68	9.484	4.998	10.91	5.809	env	sep_chains
436	196	1x2r_AB	Motif	seed_3	recycle_9	TRUE	0.45	1.02	0.03	0.29	11.38	6.026	11.96	6.602	env	sep_chains
437	197	1x2r_AB	Motif	seed_4	recycle_3	FALSE	0.42	1	0.1	0.62	7.708	3.759	9.679	4.823	env	sep_chains
438	198	1x2r_AB	Motif	seed_4	recycle_3	TRUE	0.44	1.01	0.04	0.66	7.803	3.81	9.768	4.876	env	sep_chains
439	199	1x2r_AB	Motif	seed_4	recycle_9	FALSE	0.44	1	0.09	0.68	5.217	2.539	6.246	3.219	env	sep_chains
440	200	1x2r_AB	Motif	seed_4	recycle_9	TRUE	0.43	1.01	0.04	0.56	6.171	3.052	6.979	3.543	env	sep_chains
441	201	2a3i_AB	Motif	seed_0	recycle_3	FALSE	0.77	1.39	0.36	1.18	0.622	0.423	1.03	1.186	env	sep_chains
442	202	2a3i_AB	Motif	seed_0	recycle_3	TRUE	0.76	1.39	0.37	1.05	0.63	0.429	0.94	1.131	env	sep_chains
443	203	2a3i_AB	Motif	seed_0	recycle_9	FALSE	0.78	1.35	0.37	1.17	0.611	0.421	1.009	1.174	env	sep_chains
444	204	2a3i_AB	Motif	seed_0	recycle_9	TRUE	0.76	1.32	0.37	1.21	0.57	0.423	1.002	1.172	env	sep_chains
445	205	2a3i_AB	Motif	seed_1	recycle_3	FALSE	0.77	1.39	0.36	1.19	0.625	0.417	1.043	1.187	env	sep_chains
446	206	2a3i_AB	Motif	seed_1	recycle_3	TRUE	0.75	1.42	0.36	1.22	0.729	0.456	1.122	1.202	env	sep_chains
447	207	2a3i_AB	Motif	seed_1	recycle_9	FALSE	0.77	1.32	0.36	1.15	0.578	0.41	1.035	1.16	env	sep_chains
448	208	2a3i_AB	Motif	seed_1	recycle_9	TRUE	0.76	1.33	0.36	1.12	0.668	0.428	0.985	1.106	env	sep_chains
449	209	2a3i_AB	Motif	seed_2	recycle_3	FALSE	0.76	1.38	0.36	1.22	0.609	0.417	1.002	1.191	env	sep_chains
450	210	2a3i_AB	Motif	seed_2	recycle_3	TRUE	0.76	1.35	0.38	1.13	0.669	0.456	1.038	1.169	env	sep_chains
451	211	2a3i_AB	Motif	seed_2	recycle_9	FALSE	0.77	1.37	0.36	1.17	0.591	0.411	1.003	1.168	env	sep_chains
452	212	2a3i_AB	Motif	seed_2	recycle_9	TRUE	0.74	1.34	0.36	1	0.633	0.439	0.944	1.103	env	sep_chains
453	213	2a3i_AB	Motif	seed_3	recycle_3	FALSE	0.76	1.38	0.36	1.19	0.641	0.441	1.022	1.186	env	sep_chains
454	214	2a3i_AB	Motif	seed_3	recycle_3	TRUE	0.76	1.34	0.36	1.07	0.567	0.412	0.91	1.14	env	sep_chains
455	215	2a3i_AB	Motif	seed_3	recycle_9	FALSE	0.77	1.32	0.37	1.16	0.607	0.422	1.021	1.164	env	sep_chains
456	216	2a3i_AB	Motif	seed_3	recycle_9	TRUE	0.75	1.31	0.37	1.15	0.609	0.425	1.006	1.13	env	sep_chains
457	217	2a3i_AB	Motif	seed_4	recycle_3	FALSE	0.77	1.39	0.35	1.22	0.591	0.406	0.995	1.189	env	sep_chains
458	218	2a3i_AB	Motif	seed_4	recycle_3	TRUE	0.76	1.4	0.35	1.06	0.678	0.439	0.975	1.131	env	sep_chains
459	219	2a3i_AB	Motif	seed_4	recycle_9	FALSE	0.74	1.35	0.37	1.17	0.641	0.43	1.028	1.167	env	sep_chains
460	220	2a3i_AB	Motif	seed_4	recycle_9	TRUE	0.75	1.36	0.37	1.18	0.615	0.422	1.015	1.17	env	sep_chains
461	221	2cch_DF	Motif	seed_0	recycle_3	FALSE	0.54	1.1	0.32	1.06	2.109	1.219	3.902	2.357	env	sep_chains
462	222	2cch_DF	Motif	seed_0	recycle_3	TRUE	0.54	1.11	0.32	1.17	2.005	1.159	3.865	2.345	env	sep_chains
463	223	2cch_DF	Motif	seed_0	recycle_9	FALSE	0.5	1.06	0.29	1.1	2.116	1.205	3.908	2.359	env	sep_chains
464	224	2cch_DF	Motif	seed_0	recycle_9	TRUE	0.51	1.04	0.29	1.2	2.158	1.234	4.016	2.416	env	sep_chains
465	225	2cch_DF	Motif	seed_1	recycle_3	FALSE	0.52	1.04	0.32	1.11	1.958	1.14	3.865	2.364	env	sep_chains
466	226	2cch_DF	Motif	seed_1	recycle_3	TRUE	0.51	1.04	0.46	1.12	2.736	1.53	4.406	2.62	env	sep_chains
467	227	2cch_DF	Motif	seed_1	recycle_9	FALSE	0.49	1.01	0.29	1.1	2.062	1.183	3.87	2.345	env	sep_chains
468	228	2cch_DF	Motif	seed_1	recycle_9	TRUE	0.49	1.02	0.33	1	2.086	1.175	3.933	2.376	env	sep_chains
469	229	2cch_DF	Motif	seed_2	recycle_3	FALSE	0.54	1.1	0.31	1.06	2.001	1.181	3.988	2.405	env	sep_chains
470	230	2cch_DF	Motif	seed_2	recycle_3	TRUE	0.59	1.13	0.35	1.14	2.241	1.293	4.117	2.474	env	sep_chains
471	231	2cch_DF	Motif	seed_2	recycle_9	FALSE	0.5	1.07	0.29	1.11	2.108	1.208	3.901	2.352	env	sep_chains
472	232	2cch_DF	Motif	seed_2	recycle_9	TRUE	0.51	1.05	0.32	0.98	2.134	1.209	3.948	2.387	env	sep_chains
473	233	2cch_DF	Motif	seed_3	recycle_3	FALSE	0.61	1.15	0.31	1.07	1.977	1.139	3.793	2.316	env	sep_chains
474	234	2cch_DF	Motif	seed_3	recycle_3	TRUE	0.58	1.15	0.34	1.14	2.139	1.237	3.258	2.411	env	sep_chains
475	235	2cch_DF	Motif	seed_3	recycle_9	FALSE	0.62	1.14	0.29	1.1	2.029	1.172	3.864	2.348	env	sep_chains
476	236	2cch_DF	Motif	seed_3	recycle_9	TRUE	0.5	1.05	0.28	0.94	2.316	1.273	4.039	2.449	env	sep_chains
477	237	2cch_DF	Motif	seed_4	recycle_3	FALSE	0.57	1.12	0.3	1.02	1.74	1.05	3.222	2.065	env	sep_chains
478	238	2cch_DF	Motif	seed_4	recycle_3	TRUE	0.57	1.13	0.31	1.13	2.064	1.193	3.414	2.132	env	sep_chains
479	239	2cch_DF	Motif	seed_4	recycle_9	FALSE	0.5	1.09	0.29	1.1	2.08	1.181	3.9	2.353	env	sep_chains
480	240	2cch_DF	Motif	seed_4	recycle_9	TRUE	0.5	1.09	0.3	1.11	2.227	1.256	3.84	2.325	env	sep_chains
481	1	1czy_CE	Motif	seed_0	recycle_3	FALSE	0.7	1.09	0.25	0.64	1.125	0.578	1.571	1.129	no_env	linker
482	2	1czy_CE	Motif	seed_0	recycle_3	TRUE	0.77	1.1	0.63	0.57	1.036	0.554	1.49	1.106	no_env	linker
483	3	1czy_CE	Motif	seed_0	recycle_9	FALSE	0.68	1.09	0.54	0.78	0.993	0.502	1.424	1.073	no_env	linker
484	4	1czy_CE	Motif	seed_0	recycle_9	TRUE	0.68	1.07	0.51	0.55	1.043	0.527	1.443	1.074	no_env	linker
485	5	1czy_CE	Motif	seed_1	recycle_3	FALSE	0.7	1.09	0.26	0.65	1.116	0.575	1.56	1.122	no_env	linker
486	6	1czy_CE	Motif	seed_1	recycle_3	TRUE	0.71	1.09	0.64	0.74	0.947	0.521	1.477	1.1	no_env	linker
487	7	1czy_CE	Motif	seed_1	recycle_9	FALSE	0.7	1.09	0.54	0.79	1.136	0.569	1.549	1.109	no_env	linker
488	8	1czy_CE	Motif	seed_1	recycle_9	TRUE	0.66	1.07	0.28	0.68	1.116	0.564	1.412	1.056	no_env	linker
489	9	1czy_CE	Motif	seed_2	recycle_3	FALSE	0.7	1.08	0.67	0.78	1.151	0.596	1.593	1.137	no_env	linker
490	10	1czy_CE	Motif	seed_2	recycle_3	TRUE	0.72	1.09	0.66	0.78	2.287	1.228	3.529	2.087	no_env	linker
491	11	1czy_CE	Motif	seed_2	recycle_9	FALSE	0.73	1.11	0.27	0.69	1.099	0.558	1.514	1.109	no_env	linker
492	12	1czy_CE	Motif	seed_2	recycle_9	TRUE	0.75	1.1	0.3	0.69	2.271	1.232	3.543	2.079	no_env	linker
493	13	1czy_CE	Motif	seed_3	recycle_3	FALSE	0.72	1.11	0.26	0.65	1.016	0.523	1.414	1.065	no_env	linker
494	14	1czy_CE	Motif	seed_3	recycle_3	TRUE	0.7	1.07	0.6	0.79	0.985	0.53	1.394	1.08	no_env	linker
495	15	1czy_CE	Motif	seed_3	recycle_9	FALSE	0.69	1.09	0.53	0.79	1.083	0.553	1.492	1.098	no_env	linker
496	16	1czy_CE	Motif	seed_3	recycle_9	TRUE	0.74	1.12	0.25	0.62	1.075	0.554	1.454	1.076	no_env	linker
497	17	1czy_CE	Motif	seed_4	recycle_3	FALSE	0.7	1.09	0.67	0.77	1.23	0.632	1.674	1.17	no_env	linker
498	18	1czy_CE	Motif	seed_4	recycle_3	TRUE	0.69	1.1	0.26	0.68	1.134	0.59	1.565	1.137	no_env	linker
499	19	1czy_CE	Motif	seed_4	recycle_9	FALSE	0.69	1.09	0.56	0.78	1	0.523	1.446	1.084	no_env	linker
500	20	1czy_CE	Motif	seed_4	recycle_9	TRUE	0.67	1.09	0.5	0.81	0.987	0.485	1.414	0.991	no_env	linker
501	21	1eg4_AP	Motif	seed_0	recycle_3	FALSE	0.5	1.1	0.79	1.3	10.588	4.479	11.41	5.446	no_env	linker
502	22	1eg4_AP	Motif	seed_0	recycle_3	TRUE	0.49	1.12	0.76	1.29	11.123	4.554	12.212	5.766	no_env	linker
503	23	1eg4_AP	Motif	seed_0	recycle_9	FALSE	0.5	1.11	0.77	1.27	10.63	4.312	11.309	5.475	no_env	linker
504	24	1eg4_AP	Motif	seed_0	recycle_9	TRUE	0.53	1.11	0.76	1.32	9.473	4.091	10.304	5.205	no_env	linker
505	25	1eg4_AP	Motif	seed_1	recycle_3	FALSE	0.5	1.1	0.78	1.28	10.913	4.581	11.826	5.823	no_env	linker
506	26	1eg4_AP	Motif	seed_1	recycle_3	TRUE	0.52	1.11	0.81	1.29	10.935	4.417	11.367	5.176	no_env	linker
507	27	1eg4_AP	Motif	seed_1	recycle_9	FALSE	0.5	1.11	0.76	1.28	10.849	4.364	11.358	5.278	no_env	linker
508	28	1eg4_AP	Motif	seed_1	recycle_9	TRUE	0.52	1.13	0.57	1.34	7.454	3.31	8.301	4.348	no_env	linker
509	29	1eg4_AP	Motif	seed_2	recycle_3	FALSE	0.5	1.1	0.75	1.26	10.26	4.201	10.868	5.083	no_env	linker
510	30	1eg4_AP	Motif	seed_2	recycle_3	TRUE	0.48	1.1	0.74	1.24	11.996	4.915	12.835	5.722	no_env	linker
511	31	1eg4_AP	Motif	seed_2	recycle_9	FALSE	0.5	1.11	0.78	1.24	10.751	4.327	11.403	5.483	no_env	linker
512	32	1eg4_AP	Motif	seed_2	recycle_9	TRUE	0.51	1.11	0.57	1.3	11.912	4.785	12.587	5.414	no_env	linker
513	33	1eg4_AP	Motif	seed_3	recycle_3	FALSE	0.5	1.11	0.77	1.27	9.842	4.099	10.647	5.177	no_env	linker
514	34	1eg4_AP	Motif	seed_3	recycle_3	TRUE	0.54	1.13	0.76	1.31	9.969	4.383	11.047	5.6	no_env	linker
515	35	1eg4_AP	Motif	seed_3	recycle_9	FALSE	0.5	1.11	0.77	1.25	10.424	4.245	11.147	5.429	no_env	linker
516	36	1eg4_AP	Motif	seed_3	recycle_9	TRUE	0.51	1.11	0.84	1.36	6.936	3.115	7.897	4.307	no_env	linker
517	37	1eg4_AP	Motif	seed_4	recycle_3	FALSE	0.5	1.11	0.78	1.3	11.23	4.725	12.359	6.031	no_env	linker
518	38	1eg4_AP	Motif	seed_4	recycle_3	TRUE	0.51	1.1	0.77	1.33	41.591	17.757	42.561	19.103	no_env	linker
519	39	1eg4_AP	Motif	seed_4	recycle_9	FALSE	0.5	1.11	0.76	1.25	10.462	4.278	11.198	5.468	no_env	linker
520	40	1eg4_AP	Motif	seed_4	recycle_9	TRUE	0.51	1.09	0.74	1.36	6.871	3.149	7.593	3.984	no_env	linker
521	41	1elw_AC	Motif	seed_0	recycle_3	FALSE	0.44	0.92	0.36	0.88	0.505	0.329	0.941	0.782	no_env	linker
522	42	1elw_AC	Motif	seed_0	recycle_3	TRUE	0.41	0.89	0.47	0.86	0.575	0.355	0.955	0.787	no_env	linker
523	43	1elw_AC	Motif	seed_0	recycle_9	FALSE	0.42	0.9	0.35	0.97	0.443	0.301	1.086	0.818	no_env	linker
524	44	1elw_AC	Motif	seed_0	recycle_9	TRUE	0.44	0.93	0.41	0.83	0.521	0.303	0.927	0.769	no_env	linker
525	45	1elw_AC	Motif	seed_1	recycle_3	FALSE	0.41	0.88	0.34	0.87	0.423	0.299	0.93	0.779	no_env	linker
526	46	1elw_AC	Motif	seed_1	recycle_3	TRUE	0.42	0.88	0.38	0.98	0.973	0.482	1.294	0.877	no_env	linker
527	47	1elw_AC	Motif	seed_1	recycle_9	FALSE	0.42	0.89	0.35	0.92	0.44	0.308	1.059	0.817	no_env	linker
528	48	1elw_AC	Motif	seed_1	recycle_9	TRUE	0.41	0.92	0.45	1.02	0.486	0.327	1.057	0.833	no_env	linker
529	49	1elw_AC	Motif	seed_2	recycle_3	FALSE	0.42	0.89	0.38	0.94	0.487	0.313	0.98	0.796	no_env	linker
530	50	1elw_AC	Motif	seed_2	recycle_3	TRUE	0.39	0.86	0.43	0.54	1.289	0.621	1.773	1.083	no_env	linker
531	51	1elw_AC	Motif	seed_2	recycle_9	FALSE	0.42	0.89	0.33	0.9	0.404	0.289	1.045	0.805	no_env	linker
532	52	1elw_AC	Motif	seed_2	recycle_9	TRUE	0.37	0.86	0.11	0.11	0.435	0.3	0.995	0.799	no_env	linker
533	53	1elw_AC	Motif	seed_3	recycle_3	FALSE	0.43	0.91	0.4	0.88	0.658	0.36	0.986	0.788	no_env	linker
534	54	1elw_AC	Motif	seed_3	recycle_3	TRUE	0.43	0.9	0.49	0.92	0.821	0.437	1.109	0.826	no_env	linker
535	55	1elw_AC	Motif	seed_3	recycle_9	FALSE	0.44	0.9	0.35	0.86	0.46	0.31	1.051	0.801	no_env	linker
536	56	1elw_AC	Motif	seed_3	recycle_9	TRUE	0.42	0.88	0.35	0.83	0.488	0.334	0.907	0.775	no_env	linker
537	57	1elw_AC	Motif	seed_4	recycle_3	FALSE	0.42	0.9	0.38	0.85	0.485	0.306	0.916	0.774	no_env	linker
538	58	1elw_AC	Motif	seed_4	recycle_3	TRUE	0.47	0.92	0.87	1.65	2.935	1.255	3.186	1.578	no_env	linker
539	59	1elw_AC	Motif	seed_4	recycle_9	FALSE	0.45	0.91	0.34	0.92	0.478	0.312	1.105	0.825	no_env	linker
540	60	1elw_AC	Motif	seed_4	recycle_9	TRUE	0.42	0.9	0.32	0.8	0.34	0.288	0.866	0.759	no_env	linker
541	61	1jd5_AB	Motif	seed_0	recycle_3	FALSE	0.34	1.06	1.7	2.34	3.507	3.266	5.5	4.254	no_env	linker
542	62	1jd5_AB	Motif	seed_0	recycle_3	TRUE	0.34	1.03	0.32	0.35	3.47	3.151	5.55	4.167	no_env	linker
543	63	1jd5_AB	Motif	seed_0	recycle_9	FALSE	0.33	1.02	0.92	0.87	3.362	3.188	5.432	4.132	no_env	linker
544	64	1jd5_AB	Motif	seed_0	recycle_9	TRUE	0.34	1.03	0.46	0.47	3.539	3.184	5.496	4.169	no_env	linker
545	65	1jd5_AB	Motif	seed_1	recycle_3	FALSE	0.33	1.03	1.73	2.34	3.473	3.322	5.469	4.318	no_env	linker
546	66	1jd5_AB	Motif	seed_1	recycle_3	TRUE	0.34	1.02	0.29	0.34	3.459	3.154	5.478	4.204	no_env	linker
547	67	1jd5_AB	Motif	seed_1	recycle_9	FALSE	0.33	1.03	1.63	2.32	3.276	3.229	5.424	4.042	no_env	linker
548	68	1jd5_AB	Motif	seed_1	recycle_9	TRUE	0.32	1.03	1.88	2.42	3.543	3.193	5.491	3.924	no_env	linker
549	69	1jd5_AB	Motif	seed_2	recycle_3	FALSE	0.33	1.02	1.72	2.36	3.552	3.329	5.557	4.293	no_env	linker
550	70	1jd5_AB	Motif	seed_2	recycle_3	TRUE	0.35	1.03	0.75	1.28	3.525	3.108	5.214	4.15	no_env	linker
551	71	1jd5_AB	Motif	seed_2	recycle_9	FALSE	0.32	1.04	0.93	0.87	3.291	3.228	5.351	4.166	no_env	linker
552	72	1jd5_AB	Motif	seed_2	recycle_9	TRUE	0.33	0.99	0.98	0.91	3.42	3.361	5.445	3.998	no_env	linker
553	73	1jd5_AB	Motif	seed_3	recycle_3	FALSE	0.33	1.04	1.72	2.34	3.499	3.271	5.48	4.259	no_env	linker
554	74	1jd5_AB	Motif	seed_3	recycle_3	TRUE	0.37	1.1	1.84	2.34	3.645	3.238	5.407	4.094	no_env	linker
555	75	1jd5_AB	Motif	seed_3	recycle_9	FALSE	0.33	1.03	1.63	2.31	3.348	3.196	5.425	4.011	no_env	linker
556	76	1jd5_AB	Motif	seed_3	recycle_9	TRUE	0.35	1.03	1.68	2.25	3.363	2.913	5.409	3.899	no_env	linker
557	77	1jd5_AB	Motif	seed_4	recycle_3	FALSE	0.34	1.05	1.75	2.4	3.464	3.219	5.541	4.213	no_env	linker
558	78	1jd5_AB	Motif	seed_4	recycle_3	TRUE	0.35	1.04	0.24	0.24	3.526	3.202	5.488	4.174	no_env	linker
559	79	1jd5_AB	Motif	seed_4	recycle_9	FALSE	0.33	0.98	0.92	0.89	3.289	3.229	5.424	4.186	no_env	linker
560	80	1jd5_AB	Motif	seed_4	recycle_9	TRUE	0.35	1	0.27	0.3	3.612	3.282	5.378	3.984	no_env	linker
561	81	1jwg_BD	Motif	seed_0	recycle_3	FALSE	0.67	1.26	0.08	0.13	1.23	0.652	2.942	2.024	no_env	linker
562	82	1jwg_BD	Motif	seed_0	recycle_3	TRUE	0.69	1.3	0.55	0.57	1.978	1.174	2.769	2.206	no_env	linker
563	83	1jwg_BD	Motif	seed_0	recycle_9	FALSE	0.66	1.27	0.07	0.15	1.146	0.588	2.868	1.904	no_env	linker
564	84	1jwg_BD	Motif	seed_0	recycle_9	TRUE	0.68	1.27	0.12	0.14	1.216	0.616	2.696	1.975	no_env	linker
565	85	1jwg_BD	Motif	seed_1	recycle_3	FALSE	0.65	1.24	0.07	0.08	1.231	0.634	2.942	2.008	no_env	linker
566	86	1jwg_BD	Motif	seed_1	recycle_3	TRUE	0.64	1.23	0.02	0.02	4.761	2.383	5.595	3.096	no_env	linker
567	87	1jwg_BD	Motif	seed_1	recycle_9	FALSE	0.67	1.27	0.04	0.16	1.164	0.594	2.884	1.913	no_env	linker
568	88	1jwg_BD	Motif	seed_1	recycle_9	TRUE	0.65	1.23	0.07	0.56	1.243	0.668	2.954	2.024	no_env	linker
569	89	1jwg_BD	Motif	seed_2	recycle_3	FALSE	0.64	1.23	0.11	0.13	1.208	0.637	2.912	1.998	no_env	linker
570	90	1jwg_BD	Motif	seed_2	recycle_3	TRUE	0.64	1.24	0.07	0.56	3.063	1.713	3.577	2.477	no_env	linker
571	91	1jwg_BD	Motif	seed_2	recycle_9	FALSE	0.66	1.25	0.07	0.14	1.222	0.636	2.878	1.974	no_env	linker
572	92	1jwg_BD	Motif	seed_2	recycle_9	TRUE	0.66	1.25	0.07	0.13	1.313	0.679	2.979	2.028	no_env	linker
573	93	1jwg_BD	Motif	seed_3	recycle_3	FALSE	0.67	1.26	0.07	0.07	1.223	0.636	2.937	2.007	no_env	linker
574	94	1jwg_BD	Motif	seed_3	recycle_3	TRUE	0.67	1.26	0.03	0.08	1.236	0.646	2.933	2.016	no_env	linker
575	95	1jwg_BD	Motif	seed_3	recycle_9	FALSE	0.66	1.26	0.07	0.14	1.186	0.627	2.886	1.962	no_env	linker
576	96	1jwg_BD	Motif	seed_3	recycle_9	TRUE	0.65	1.25	0.04	0.3	1.216	0.622	2.88	1.987	no_env	linker
577	97	1jwg_BD	Motif	seed_4	recycle_3	FALSE	0.66	1.24	0.02	0.02	1.211	0.645	2.916	2.012	no_env	linker
578	98	1jwg_BD	Motif	seed_4	recycle_3	TRUE	0.66	1.25	0.55	0.56	2.625	1.505	3.094	2.351	no_env	linker
579	99	1jwg_BD	Motif	seed_4	recycle_9	FALSE	0.66	1.27	0.07	0.13	1.252	0.645	2.903	1.976	no_env	linker
580	100	1jwg_BD	Motif	seed_4	recycle_9	TRUE	0.66	1.24	0.07	0.07	1.272	0.685	2.931	2.037	no_env	linker
581	101	1mfg_AB	Motif	seed_0	recycle_3	FALSE	0.57	1.18	0.27	0.28	4.59	2.269	4.728	2.536	no_env	linker
582	102	1mfg_AB	Motif	seed_0	recycle_3	TRUE	0.69	1.2	0.06	0.58	4.878	2.516	5.736	3.131	no_env	linker
583	103	1mfg_AB	Motif	seed_0	recycle_9	FALSE	0.55	1.23	0.27	0.29	4.884	2.298	4.799	2.588	no_env	linker
584	104	1mfg_AB	Motif	seed_0	recycle_9	TRUE	0.63	1.2	0.56	0.56	7.936	3.94	9.103	4.61	no_env	linker
585	105	1mfg_AB	Motif	seed_1	recycle_3	FALSE	0.88	1.37	0.54	0.55	8.138	3.955	9.5	4.994	no_env	linker
586	106	1mfg_AB	Motif	seed_1	recycle_3	TRUE	0.63	1.19	0.54	0.46	5.236	2.633	5.244	2.653	no_env	linker
587	107	1mfg_AB	Motif	seed_1	recycle_9	FALSE	0.85	1.36	0.54	0.55	8.079	3.844	9.379	4.838	no_env	linker
588	108	1mfg_AB	Motif	seed_1	recycle_9	TRUE	0.61	1.21	0.53	0.47	3.556	1.793	3.735	2.097	no_env	linker
589	109	1mfg_AB	Motif	seed_2	recycle_3	FALSE	0.86	1.37	0.57	0.79	8.009	3.618	9.164	4.845	no_env	linker
590	110	1mfg_AB	Motif	seed_2	recycle_3	TRUE	0.88	1.38	0.79	0.81	7.57	3.564	8.537	4.708	no_env	linker
591	111	1mfg_AB	Motif	seed_2	recycle_9	FALSE	0.86	1.37	0.56	0.52	8.355	3.943	9.268	4.62	no_env	linker
592	112	1mfg_AB	Motif	seed_2	recycle_9	TRUE	0.84	1.37	0.54	0.56	6.669	2.967	7.954	4.282	no_env	linker
593	113	1mfg_AB	Motif	seed_3	recycle_3	FALSE	0.91	1.37	0.53	0.52	8.118	3.936	9.619	4.806	no_env	linker
594	114	1mfg_AB	Motif	seed_3	recycle_3	TRUE	0.88	1.35	0.57	0.57	5.802	3.206	6.194	4.339	no_env	linker
595	115	1mfg_AB	Motif	seed_3	recycle_9	FALSE	0.86	1.39	0.54	0.52	8.17	3.86	9.206	4.675	no_env	linker
596	116	1mfg_AB	Motif	seed_3	recycle_9	TRUE	0.86	1.39	0.58	0.59	8.246	3.949	9.179	4.756	no_env	linker
597	117	1mfg_AB	Motif	seed_4	recycle_3	FALSE	0.88	1.37	0.54	0.52	7.024	3.767	7.628	4.89	no_env	linker
598	118	1mfg_AB	Motif	seed_4	recycle_3	TRUE	0.87	1.34	0.81	0.81	8.195	4.395	8.557	5.45	no_env	linker
599	119	1mfg_AB	Motif	seed_4	recycle_9	FALSE	0.86	1.38	0.54	0.53	8.152	3.886	9.251	4.699	no_env	linker
600	120	1mfg_AB	Motif	seed_4	recycle_9	TRUE	0.86	1.35	0.6	0.76	8.245	3.919	9.254	4.726	no_env	linker
601	121	1ntv_AB	Motif	seed_0	recycle_3	FALSE	3.05	3.09	0.67	1.04	15.445	8.38	15.952	8.811	no_env	linker
602	122	1ntv_AB	Motif	seed_0	recycle_3	TRUE	3.02	3.09	0.46	0.77	5.333	2.701	7.149	3.969	no_env	linker
603	123	1ntv_AB	Motif	seed_0	recycle_9	FALSE	3.05	3.1	0.89	1.31	14.737	8.129	15.32	8.622	no_env	linker
604	124	1ntv_AB	Motif	seed_0	recycle_9	TRUE	3.03	3.1	0.57	0.96	13.92	7.706	14.458	8.14	no_env	linker
605	125	1ntv_AB	Motif	seed_1	recycle_3	FALSE	3.07	3.11	0.83	1.2	14.588	8.028	15.087	8.414	no_env	linker
606	126	1ntv_AB	Motif	seed_1	recycle_3	TRUE	3.06	3.11	0.45	0.96	2.241	1.12	2.542	1.743	no_env	linker
607	127	1ntv_AB	Motif	seed_1	recycle_9	FALSE	3.05	3.1	0.46	1.27	14.127	7.761	14.665	8.19	no_env	linker
608	128	1ntv_AB	Motif	seed_1	recycle_9	TRUE	3.03	3.1	0.3	1.33	0.671	0.469	1.736	1.442	no_env	linker
609	129	1ntv_AB	Motif	seed_2	recycle_3	FALSE	3.06	3.09	0.82	1.56	14.609	8.051	15.152	8.466	no_env	linker
610	130	1ntv_AB	Motif	seed_2	recycle_3	TRUE	3.06	3.1	0.93	1.24	6.362	3.135	7.727	4.135	no_env	linker
611	131	1ntv_AB	Motif	seed_2	recycle_9	FALSE	3.06	3.09	0.98	1.29	14.324	7.852	14.87	8.28	no_env	linker
612	132	1ntv_AB	Motif	seed_2	recycle_9	TRUE	3.04	3.08	0.5	0.77	14.349	7.92	14.849	8.316	no_env	linker
613	133	1ntv_AB	Motif	seed_3	recycle_3	FALSE	3.06	3.1	0.82	1.23	15.135	8.331	15.723	8.757	no_env	linker
614	134	1ntv_AB	Motif	seed_3	recycle_3	TRUE	3.02	3.08	0.66	0.86	5.493	2.628	6.533	3.568	no_env	linker
615	135	1ntv_AB	Motif	seed_3	recycle_9	FALSE	3.06	3.1	0.49	1.31	14.08	7.73	14.609	8.162	no_env	linker
616	136	1ntv_AB	Motif	seed_3	recycle_9	TRUE	3.07	3.13	0.53	1.13	0.654	0.435	1.621	1.325	no_env	linker
617	137	1ntv_AB	Motif	seed_4	recycle_3	FALSE	3.07	3.1	0.93	1.33	15.104	8.277	15.62	8.727	no_env	linker
618	138	1ntv_AB	Motif	seed_4	recycle_3	TRUE	3.06	3.11	0.51	0.83	6.43	3.207	7.769	4.316	no_env	linker
619	139	1ntv_AB	Motif	seed_4	recycle_9	FALSE	3.06	3.1	0.79	1.17	14.202	7.783	14.748	8.22	no_env	linker
620	140	1ntv_AB	Motif	seed_4	recycle_9	TRUE	3.06	3.1	0.73	1.17	15.194	8.426	15.658	8.831	no_env	linker
621	141	1rxz_AB	Motif	seed_0	recycle_3	FALSE	0.74	1.27	0.53	1.42	1.158	0.61	1.748	1.233	no_env	linker
622	142	1rxz_AB	Motif	seed_0	recycle_3	TRUE	0.73	1.25	0.59	1.44	1.2	0.618	1.822	1.287	no_env	linker
623	143	1rxz_AB	Motif	seed_0	recycle_9	FALSE	0.72	1.27	0.48	1.37	1.077	0.598	1.647	1.218	no_env	linker
624	144	1rxz_AB	Motif	seed_0	recycle_9	TRUE	0.73	1.26	0.45	1.37	1.08	0.602	1.644	1.23	no_env	linker
625	145	1rxz_AB	Motif	seed_1	recycle_3	FALSE	0.74	1.26	0.51	1.42	1.173	0.615	1.75	1.239	no_env	linker
626	146	1rxz_AB	Motif	seed_1	recycle_3	TRUE	0.73	1.25	0.33	1.29	1.228	0.616	1.76	1.245	no_env	linker
627	147	1rxz_AB	Motif	seed_1	recycle_9	FALSE	0.71	1.26	0.49	1.38	1.097	0.599	1.648	1.226	no_env	linker
628	148	1rxz_AB	Motif	seed_1	recycle_9	TRUE	0.71	1.25	0.47	1.38	1.054	0.591	1.639	1.214	no_env	linker
629	149	1rxz_AB	Motif	seed_2	recycle_3	FALSE	0.74	1.27	0.49	1.43	1.202	0.624	1.771	1.239	no_env	linker
630	150	1rxz_AB	Motif	seed_2	recycle_3	TRUE	0.72	1.26	0.69	1.07	1.639	0.789	2.1	1.399	no_env	linker
631	151	1rxz_AB	Motif	seed_2	recycle_9	FALSE	0.72	1.27	0.48	1.36	1.084	0.601	1.641	1.217	no_env	linker
632	152	1rxz_AB	Motif	seed_2	recycle_9	TRUE	0.7	1.27	0.51	1.44	1.104	0.592	1.649	1.242	no_env	linker
633	153	1rxz_AB	Motif	seed_3	recycle_3	FALSE	0.74	1.27	0.48	1.4	1.18	0.623	1.764	1.238	no_env	linker
634	154	1rxz_AB	Motif	seed_3	recycle_3	TRUE	0.74	1.25	0.56	1.46	1.538	0.741	1.999	1.342	no_env	linker
635	155	1rxz_AB	Motif	seed_3	recycle_9	FALSE	0.71	1.27	0.48	1.37	1.078	0.598	1.636	1.219	no_env	linker
636	156	1rxz_AB	Motif	seed_3	recycle_9	TRUE	0.7	1.27	0.5	1.34	1.068	0.599	1.604	1.206	no_env	linker
637	157	1rxz_AB	Motif	seed_4	recycle_3	FALSE	0.74	1.27	0.49	1.41	1.161	0.597	1.734	1.22	no_env	linker
638	158	1rxz_AB	Motif	seed_4	recycle_3	TRUE	0.72	1.26	0.54	1.38	1.182	0.605	1.807	1.26	no_env	linker
639	159	1rxz_AB	Motif	seed_4	recycle_9	FALSE	0.73	1.27	0.48	1.4	1.086	0.605	1.643	1.23	no_env	linker
640	160	1rxz_AB	Motif	seed_4	recycle_9	TRUE	0.71	1.26	0.49	1.38	1.07	0.612	1.639	1.227	no_env	linker
641	161	1ssh_AB	Motif	seed_0	recycle_3	FALSE	1.21	1.52	0.65	0.86	0.932	0.517	1.012	0.946	no_env	linker
642	162	1ssh_AB	Motif	seed_0	recycle_3	TRUE	1.18	1.53	0.64	0.78	0.928	0.52	0.997	0.932	no_env	linker
643	163	1ssh_AB	Motif	seed_0	recycle_9	FALSE	1.21	1.52	0.65	0.85	0.907	0.509	1.036	0.94	no_env	linker
644	164	1ssh_AB	Motif	seed_0	recycle_9	TRUE	1.22	1.49	0.65	0.85	0.944	0.525	1.013	0.949	no_env	linker
645	165	1ssh_AB	Motif	seed_1	recycle_3	FALSE	1.21	1.54	0.66	0.85	0.936	0.525	1.038	0.95	no_env	linker
646	166	1ssh_AB	Motif	seed_1	recycle_3	TRUE	1.23	1.54	0.72	0.92	0.915	0.517	1.027	0.933	no_env	linker
647	167	1ssh_AB	Motif	seed_1	recycle_9	FALSE	1.22	1.54	0.63	0.86	0.915	0.513	1.033	0.945	no_env	linker
648	168	1ssh_AB	Motif	seed_1	recycle_9	TRUE	1.22	1.56	0.67	0.81	0.927	0.546	1.005	0.962	no_env	linker
649	169	1ssh_AB	Motif	seed_2	recycle_3	FALSE	1.19	1.53	0.67	0.86	0.924	0.511	1.04	0.933	no_env	linker
650	170	1ssh_AB	Motif	seed_2	recycle_3	TRUE	1.19	1.54	0.64	0.85	0.775	0.48	0.941	0.937	no_env	linker
651	171	1ssh_AB	Motif	seed_2	recycle_9	FALSE	1.21	1.54	0.65	0.84	0.895	0.506	1.008	0.931	no_env	linker
652	172	1ssh_AB	Motif	seed_2	recycle_9	TRUE	1.2	1.54	0.71	0.87	0.958	0.535	1.052	0.926	no_env	linker
653	173	1ssh_AB	Motif	seed_3	recycle_3	FALSE	1.22	1.53	0.67	0.87	0.89	0.506	0.999	0.937	no_env	linker
654	174	1ssh_AB	Motif	seed_3	recycle_3	TRUE	1.23	1.54	0.71	0.91	0.879	0.522	0.979	0.949	no_env	linker
655	175	1ssh_AB	Motif	seed_3	recycle_9	FALSE	1.23	1.54	0.65	0.86	0.918	0.511	1.041	0.942	no_env	linker
656	176	1ssh_AB	Motif	seed_3	recycle_9	TRUE	1.23	1.54	0.63	0.91	0.926	0.513	1.098	0.969	no_env	linker
657	177	1ssh_AB	Motif	seed_4	recycle_3	FALSE	1.2	1.53	0.67	0.86	0.902	0.514	1.019	0.94	no_env	linker
658	178	1ssh_AB	Motif	seed_4	recycle_3	TRUE	0.56	1.15	0.69	0.87	0.834	0.49	0.973	0.936	no_env	linker
659	179	1ssh_AB	Motif	seed_4	recycle_9	FALSE	1.23	1.55	0.66	0.87	0.906	0.502	1.026	0.927	no_env	linker
660	180	1ssh_AB	Motif	seed_4	recycle_9	TRUE	1.22	1.53	0.71	0.94	1.001	0.528	1.165	0.937	no_env	linker
661	181	1x2r_AB	Motif	seed_0	recycle_3	FALSE	0.41	0.99	0.05	0.8	0.978	0.756	1.924	1.668	no_env	linker
662	182	1x2r_AB	Motif	seed_0	recycle_3	TRUE	0.43	1.03	0.05	0.91	9.424	5.039	10.431	5.713	no_env	linker
663	183	1x2r_AB	Motif	seed_0	recycle_9	FALSE	0.42	1	0.03	0.8	0.991	0.744	1.96	1.668	no_env	linker
664	184	1x2r_AB	Motif	seed_0	recycle_9	TRUE	0.43	1	0.06	0.94	5.213	2.492	6.241	3.211	no_env	linker
665	185	1x2r_AB	Motif	seed_1	recycle_3	FALSE	0.42	1	0.03	0.93	4.992	2.43	5.991	3.133	no_env	linker
666	186	1x2r_AB	Motif	seed_1	recycle_3	TRUE	0.42	1.01	0.03	0.68	6.997	3.491	7.73	3.926	no_env	linker
667	187	1x2r_AB	Motif	seed_1	recycle_9	FALSE	0.42	0.99	0.08	0.91	4.99	2.402	5.998	3.144	no_env	linker
668	188	1x2r_AB	Motif	seed_1	recycle_9	TRUE	0.43	0.99	0.06	0.62	5.176	2.502	5.847	3.073	no_env	linker
669	189	1x2r_AB	Motif	seed_2	recycle_3	FALSE	0.42	1	0.03	0.81	1.297	0.875	2.092	1.725	no_env	linker
670	190	1x2r_AB	Motif	seed_2	recycle_3	TRUE	0.42	1.01	0.06	0.52	5.619	2.722	6.041	3.139	no_env	linker
671	191	1x2r_AB	Motif	seed_2	recycle_9	FALSE	0.42	0.99	0.08	0.83	0.945	0.747	1.945	1.635	no_env	linker
672	192	1x2r_AB	Motif	seed_2	recycle_9	TRUE	0.41	0.99	0.07	0.59	5.559	2.679	6.045	3.186	no_env	linker
673	193	1x2r_AB	Motif	seed_3	recycle_3	FALSE	0.43	1	0.06	0.63	5.456	2.64	5.988	3.124	no_env	linker
674	194	1x2r_AB	Motif	seed_3	recycle_3	TRUE	0.39	0.99	0.05	0.83	5.388	2.609	6.038	3.16	no_env	linker
675	195	1x2r_AB	Motif	seed_3	recycle_9	FALSE	0.45	1.04	0.07	0.83	0.839	0.695	1.85	1.623	no_env	linker
676	196	1x2r_AB	Motif	seed_3	recycle_9	TRUE	0.43	1.01	0.05	0.82	5.51	2.684	6.021	3.213	no_env	linker
677	197	1x2r_AB	Motif	seed_4	recycle_3	FALSE	0.42	0.99	0.02	0.76	5.652	2.713	6.035	3.136	no_env	linker
678	198	1x2r_AB	Motif	seed_4	recycle_3	TRUE	0.46	1.02	0.04	0.65	8.229	4.253	9.073	4.745	no_env	linker
679	199	1x2r_AB	Motif	seed_4	recycle_9	FALSE	0.42	1	0.06	0.8	5.008	2.402	5.904	3.104	no_env	linker
680	200	1x2r_AB	Motif	seed_4	recycle_9	TRUE	0.44	1.01	0.03	0.89	7.615	4.415	9.779	5.331	no_env	linker
681	201	2a3i_AB	Motif	seed_0	recycle_3	FALSE	0.77	1.39	0.37	1.11	0.669	0.435	1.076	1.157	no_env	linker
682	202	2a3i_AB	Motif	seed_0	recycle_3	TRUE	0.74	1.31	0.37	1.09	0.645	0.444	1.025	1.142	no_env	linker
683	203	2a3i_AB	Motif	seed_0	recycle_9	FALSE	0.78	1.39	0.37	1.11	0.652	0.424	0.992	1.141	no_env	linker
684	204	2a3i_AB	Motif	seed_0	recycle_9	TRUE	0.76	1.36	0.37	1.11	0.664	0.421	0.979	1.143	no_env	linker
685	205	2a3i_AB	Motif	seed_1	recycle_3	FALSE	0.77	1.4	0.36	1.12	0.677	0.431	0.99	1.146	no_env	linker
686	206	2a3i_AB	Motif	seed_1	recycle_3	TRUE	0.75	1.38	0.37	1.09	0.684	0.439	0.989	1.135	no_env	linker
687	207	2a3i_AB	Motif	seed_1	recycle_9	FALSE	0.78	1.38	0.37	1.1	0.633	0.427	0.988	1.139	no_env	linker
688	208	2a3i_AB	Motif	seed_1	recycle_9	TRUE	0.74	1.37	0.37	1.11	0.607	0.413	0.97	1.129	no_env	linker
689	209	2a3i_AB	Motif	seed_2	recycle_3	FALSE	0.77	1.34	0.36	1.12	0.613	0.418	1.032	1.154	no_env	linker
690	210	2a3i_AB	Motif	seed_2	recycle_3	TRUE	0.74	1.39	0.4	1.12	0.764	0.477	1.043	1.16	no_env	linker
691	211	2a3i_AB	Motif	seed_2	recycle_9	FALSE	0.79	1.37	0.37	1.1	0.64	0.426	0.986	1.14	no_env	linker
692	212	2a3i_AB	Motif	seed_2	recycle_9	TRUE	0.76	1.35	0.37	1.08	0.638	0.435	1.016	1.121	no_env	linker
693	213	2a3i_AB	Motif	seed_3	recycle_3	FALSE	0.77	1.4	0.36	1.13	0.632	0.414	1.042	1.159	no_env	linker
694	214	2a3i_AB	Motif	seed_3	recycle_3	TRUE	0.74	1.35	0.34	1.11	0.631	0.415	1.003	1.133	no_env	linker
695	215	2a3i_AB	Motif	seed_3	recycle_9	FALSE	0.78	1.38	0.36	1.1	0.623	0.419	0.978	1.133	no_env	linker
696	216	2a3i_AB	Motif	seed_3	recycle_9	TRUE	0.79	1.44	0.35	1.09	0.655	0.415	0.998	1.129	no_env	linker
697	217	2a3i_AB	Motif	seed_4	recycle_3	FALSE	0.78	1.4	0.36	1.14	0.658	0.429	0.98	1.159	no_env	linker
698	218	2a3i_AB	Motif	seed_4	recycle_3	TRUE	0.77	1.37	0.36	1.18	0.642	0.424	0.963	1.168	no_env	linker
699	219	2a3i_AB	Motif	seed_4	recycle_9	FALSE	0.78	1.37	0.37	1.11	0.659	0.424	0.997	1.147	no_env	linker
700	220	2a3i_AB	Motif	seed_4	recycle_9	TRUE	0.77	1.33	0.37	1.11	0.617	0.431	0.964	1.148	no_env	linker
701	221	2cch_DF	Motif	seed_0	recycle_3	FALSE	0.55	1.09	0.38	1.07	1.919	1.132	3.833	2.342	no_env	linker
702	222	2cch_DF	Motif	seed_0	recycle_3	TRUE	0.61	1.17	0.39	1.18	2.268	1.305	3.207	2.036	no_env	linker
703	223	2cch_DF	Motif	seed_0	recycle_9	FALSE	0.52	1.1	0.3	0.98	2.171	1.219	3.974	2.399	no_env	linker
704	224	2cch_DF	Motif	seed_0	recycle_9	TRUE	0.53	1.08	0.32	0.98	2.388	1.307	4.08	2.445	no_env	linker
705	225	2cch_DF	Motif	seed_1	recycle_3	FALSE	0.51	1.07	0.37	1.03	2.015	1.179	3.886	2.37	no_env	linker
706	226	2cch_DF	Motif	seed_1	recycle_3	TRUE	0.53	1.09	0.37	1.14	2.001	1.193	3.964	2.408	no_env	linker
707	227	2cch_DF	Motif	seed_1	recycle_9	FALSE	0.5	1.05	0.31	1	2.118	1.193	3.929	2.376	no_env	linker
708	228	2cch_DF	Motif	seed_1	recycle_9	TRUE	0.5	1.09	0.34	0.96	2.283	1.278	4.047	2.424	no_env	linker
709	229	2cch_DF	Motif	seed_2	recycle_3	FALSE	0.62	1.19	0.36	1.01	1.967	1.16	3.89	2.384	no_env	linker
710	230	2cch_DF	Motif	seed_2	recycle_3	TRUE	0.55	1.1	0.35	1.03	2.033	1.172	4.044	2.436	no_env	linker
711	231	2cch_DF	Motif	seed_2	recycle_9	FALSE	0.62	1.17	0.31	1	2.174	1.229	3.941	2.38	no_env	linker
712	232	2cch_DF	Motif	seed_2	recycle_9	TRUE	0.5	1.06	0.34	0.97	2.233	1.266	3.98	2.394	no_env	linker
713	233	2cch_DF	Motif	seed_3	recycle_3	FALSE	0.51	1.05	0.35	1.07	1.988	1.161	3.889	2.361	no_env	linker
714	234	2cch_DF	Motif	seed_3	recycle_3	TRUE	0.52	1.06	0.44	1.13	2.309	1.32	4.175	2.489	no_env	linker
715	235	2cch_DF	Motif	seed_3	recycle_9	FALSE	0.49	1.06	0.3	0.99	2.174	1.221	3.963	2.386	no_env	linker
716	236	2cch_DF	Motif	seed_3	recycle_9	TRUE	0.49	1.05	0.33	1.03	2.303	1.27	4.106	2.453	no_env	linker
717	237	2cch_DF	Motif	seed_4	recycle_3	FALSE	0.51	1.08	0.35	1	1.967	1.139	3.887	2.367	no_env	linker
718	238	2cch_DF	Motif	seed_4	recycle_3	TRUE	0.53	1.05	0.42	1.19	2.106	1.256	4.001	2.446	no_env	linker
719	239	2cch_DF	Motif	seed_4	recycle_9	FALSE	0.47	1	0.3	0.98	2.222	1.242	4.01	2.406	no_env	linker
720	240	2cch_DF	Motif	seed_4	recycle_9	TRUE	0.47	1.05	0.28	1.02	2.084	1.257	4.13	2.469	no_env	linker
721	1	1czy_CE	Motif	seed_0	recycle_3	FALSE	0.77	1.11	0.68	0.65	2.345	1.276	3.62	2.123	no_env	sep_chains
722	2	1czy_CE	Motif	seed_0	recycle_3	TRUE	0.75	1.11	0.41	0.45	21.875	10.207	22.672	10.667	no_env	sep_chains
723	3	1czy_CE	Motif	seed_0	recycle_9	FALSE	0.79	1.13	0.19	0.29	2.387	1.268	3.623	2.102	no_env	sep_chains
724	4	1czy_CE	Motif	seed_0	recycle_9	TRUE	0.81	1.14	0.15	0.26	4.205	1.995	5.183	2.696	no_env	sep_chains
725	5	1czy_CE	Motif	seed_1	recycle_3	FALSE	0.78	1.12	0.18	0.61	2.418	1.323	3.71	2.165	no_env	sep_chains
726	6	1czy_CE	Motif	seed_1	recycle_3	TRUE	0.79	1.12	0.1	0.24	32.773	15.325	33.956	15.945	no_env	sep_chains
727	7	1czy_CE	Motif	seed_1	recycle_9	FALSE	0.7	1.12	0.4	0.64	2.367	1.259	3.621	2.102	no_env	sep_chains
728	8	1czy_CE	Motif	seed_1	recycle_9	TRUE	0.75	1.12	0.16	0.28	3.437	1.708	4.445	2.417	no_env	sep_chains
729	9	1czy_CE	Motif	seed_2	recycle_3	FALSE	0.7	1.12	0.66	0.56	2.366	1.267	3.629	2.14	no_env	sep_chains
730	10	1czy_CE	Motif	seed_2	recycle_3	TRUE	0.77	1.1	0.13	0.25	14.106	6.593	14.731	7.049	no_env	sep_chains
731	11	1czy_CE	Motif	seed_2	recycle_9	FALSE	0.72	1.12	0.13	0.27	2.39	1.267	3.62	2.099	no_env	sep_chains
732	12	1czy_CE	Motif	seed_2	recycle_9	TRUE	0.81	1.13	0.2	0.29	6.903	3.229	7.493	3.682	no_env	sep_chains
733	13	1czy_CE	Motif	seed_3	recycle_3	FALSE	0.78	1.12	0.39	0.6	2.406	1.301	3.655	2.136	no_env	sep_chains
734	14	1czy_CE	Motif	seed_3	recycle_3	TRUE	0.79	1.13	0.23	0.62	25.005	11.731	26.037	12.325	no_env	sep_chains
735	15	1czy_CE	Motif	seed_3	recycle_9	FALSE	0.76	1.13	0.4	0.64	2.395	1.27	3.639	2.109	no_env	sep_chains
736	16	1czy_CE	Motif	seed_3	recycle_9	TRUE	0.79	1.11	0.4	0.5	20.517	9.61	21.377	10.176	no_env	sep_chains
737	17	1czy_CE	Motif	seed_4	recycle_3	FALSE	0.78	1.13	0.39	0.65	2.414	1.317	3.685	2.157	no_env	sep_chains
738	18	1czy_CE	Motif	seed_4	recycle_3	TRUE	0.72	1.1	1.06	1.46	18.977	8.876	19.884	9.403	no_env	sep_chains
739	19	1czy_CE	Motif	seed_4	recycle_9	FALSE	0.79	1.14	0.4	0.64	2.39	1.27	3.626	2.105	no_env	sep_chains
740	20	1czy_CE	Motif	seed_4	recycle_9	TRUE	0.78	1.14	0.11	0.14	4.297	2.058	5.19	2.696	no_env	sep_chains
741	21	1eg4_AP	Motif	seed_0	recycle_3	FALSE	0.51	1.12	0.5	1.27	1.742	0.992	2.896	1.924	no_env	sep_chains
742	22	1eg4_AP	Motif	seed_0	recycle_3	TRUE	0.53	1.11	0.42	1.12	1.829	1.036	2.489	1.694	no_env	sep_chains
743	23	1eg4_AP	Motif	seed_0	recycle_9	FALSE	0.51	1.1	0.51	1.3	1.857	1.032	3.109	2.007	no_env	sep_chains
744	24	1eg4_AP	Motif	seed_0	recycle_9	TRUE	0.51	1.11	0.37	0.9	1.645	0.982	2.433	1.673	no_env	sep_chains
745	25	1eg4_AP	Motif	seed_1	recycle_3	FALSE	0.51	1.12	0.5	1.29	1.771	0.994	2.899	1.92	no_env	sep_chains
746	26	1eg4_AP	Motif	seed_1	recycle_3	TRUE	0.54	1.13	0.49	1.17	1.795	1.024	2.369	1.622	no_env	sep_chains
747	27	1eg4_AP	Motif	seed_1	recycle_9	FALSE	0.51	1.11	0.53	1.31	1.86	1.042	3.109	2.013	no_env	sep_chains
748	28	1eg4_AP	Motif	seed_1	recycle_9	TRUE	0.53	1.15	0.49	1.26	1.762	0.984	2.752	1.807	no_env	sep_chains
749	29	1eg4_AP	Motif	seed_2	recycle_3	FALSE	0.51	1.11	0.46	1.14	2.15	1.157	2.596	1.686	no_env	sep_chains
750	30	1eg4_AP	Motif	seed_2	recycle_3	TRUE	0.52	1.13	0.56	1.28	1.82	0.986	2.568	1.68	no_env	sep_chains
751	31	1eg4_AP	Motif	seed_2	recycle_9	FALSE	0.52	1.11	0.49	1.24	1.95	1.036	2.603	1.709	no_env	sep_chains
752	32	1eg4_AP	Motif	seed_2	recycle_9	TRUE	0.52	1.11	0.48	1.2	1.727	0.981	2.694	1.794	no_env	sep_chains
753	33	1eg4_AP	Motif	seed_3	recycle_3	FALSE	0.51	1.11	0.51	1.29	1.756	1.003	2.735	1.789	no_env	sep_chains
754	34	1eg4_AP	Motif	seed_3	recycle_3	TRUE	0.54	1.12	0.88	1.46	7.685	3.265	8.926	4.56	no_env	sep_chains
755	35	1eg4_AP	Motif	seed_3	recycle_9	FALSE	0.52	1.11	0.52	1.31	1.755	1.041	3.057	2.014	no_env	sep_chains
756	36	1eg4_AP	Motif	seed_3	recycle_9	TRUE	0.53	1.11	0.78	1.46	5.18	2.449	6.68	3.797	no_env	sep_chains
757	37	1eg4_AP	Motif	seed_4	recycle_3	FALSE	0.51	1.1	0.54	1.3	1.765	1.005	2.971	1.961	no_env	sep_chains
758	38	1eg4_AP	Motif	seed_4	recycle_3	TRUE	0.52	1.12	0.65	1.38	5.74	2.645	6.232	3.121	no_env	sep_chains
759	39	1eg4_AP	Motif	seed_4	recycle_9	FALSE	0.52	1.1	0.52	1.31	1.872	1.041	3.123	2.014	no_env	sep_chains
760	40	1eg4_AP	Motif	seed_4	recycle_9	TRUE	0.54	1.12	0.51	1.12	2.094	1.161	2.521	1.679	no_env	sep_chains
761	41	1elw_AC	Motif	seed_0	recycle_3	FALSE	0.48	0.92	0.14	0.14	7.05	2.996	7.384	3.326	no_env	sep_chains
762	42	1elw_AC	Motif	seed_0	recycle_3	TRUE	0.46	0.92	0.03	0.03	10.374	4.21	10.387	4.313	no_env	sep_chains
763	43	1elw_AC	Motif	seed_0	recycle_9	FALSE	0.52	0.93	0.34	0.6	2.408	1.194	3.434	1.835	no_env	sep_chains
764	44	1elw_AC	Motif	seed_0	recycle_9	TRUE	0.51	0.94	0.05	0.05	2.792	1.369	3.458	1.805	no_env	sep_chains
765	45	1elw_AC	Motif	seed_1	recycle_3	FALSE	0.5	0.93	0.68	0.96	5.527	2.271	5.675	2.485	no_env	sep_chains
766	46	1elw_AC	Motif	seed_1	recycle_3	TRUE	0.47	0.94	0.51	0.7	4.496	1.938	4.798	2.213	no_env	sep_chains
767	47	1elw_AC	Motif	seed_1	recycle_9	FALSE	0.5	0.94	0.62	1.1	1.883	1.011	2.832	1.596	no_env	sep_chains
768	48	1elw_AC	Motif	seed_1	recycle_9	TRUE	0.49	0.95	0.59	1.08	2.822	1.338	3.405	1.778	no_env	sep_chains
769	49	1elw_AC	Motif	seed_2	recycle_3	FALSE	0.48	0.93	0.04	0.51	5.581	2.433	6.101	2.859	no_env	sep_chains
770	50	1elw_AC	Motif	seed_2	recycle_3	TRUE	0.47	0.93	0.12	0.12	8.355	3.458	8.445	3.562	no_env	sep_chains
771	51	1elw_AC	Motif	seed_2	recycle_9	FALSE	0.5	0.92	0.56	0.91	3.271	1.48	4.095	2.033	no_env	sep_chains
772	52	1elw_AC	Motif	seed_2	recycle_9	TRUE	0.52	0.94	0.61	1.15	4.318	1.828	4.718	2.168	no_env	sep_chains
773	53	1elw_AC	Motif	seed_3	recycle_3	FALSE	0.51	0.93	0.05	0.14	7.415	3	7.456	3.127	no_env	sep_chains
774	54	1elw_AC	Motif	seed_3	recycle_3	TRUE	0.55	0.96	0.39	0.41	5.615	2.469	6.129	2.899	no_env	sep_chains
775	55	1elw_AC	Motif	seed_3	recycle_9	FALSE	0.49	0.92	0.78	1.2	4.147	1.788	4.585	2.133	no_env	sep_chains
776	56	1elw_AC	Motif	seed_3	recycle_9	TRUE	0.48	0.9	0.42	0.49	1.788	0.932	2.404	1.406	no_env	sep_chains
777	57	1elw_AC	Motif	seed_4	recycle_3	FALSE	0.5	0.93	0.36	0.74	6.612	2.843	7.031	3.216	no_env	sep_chains
778	58	1elw_AC	Motif	seed_4	recycle_3	TRUE	0.55	0.96	0.08	0.08	9.223	3.629	9.055	3.692	no_env	sep_chains
779	59	1elw_AC	Motif	seed_4	recycle_9	FALSE	0.51	0.93	0.48	0.63	5.727	2.451	6.132	2.658	no_env	sep_chains
780	60	1elw_AC	Motif	seed_4	recycle_9	TRUE	0.52	0.94	0.06	0.93	1.582	0.915	2.42	1.447	no_env	sep_chains
781	61	1jd5_AB	Motif	seed_0	recycle_3	FALSE	0.33	1.06	0.96	1.62	0.611	2.07	1.129	2.311	no_env	sep_chains
782	62	1jd5_AB	Motif	seed_0	recycle_3	TRUE	0.31	1.02	0.93	1.55	0.703	2.311	1.201	2.556	no_env	sep_chains
783	63	1jd5_AB	Motif	seed_0	recycle_9	FALSE	0.34	1.02	1.09	1.71	0.741	2.323	1.211	2.618	no_env	sep_chains
784	64	1jd5_AB	Motif	seed_0	recycle_9	TRUE	0.37	1.02	1.04	1.64	0.699	2.193	1.168	2.574	no_env	sep_chains
785	65	1jd5_AB	Motif	seed_1	recycle_3	FALSE	0.34	1.05	0.97	1.62	0.642	2.25	1.135	2.563	no_env	sep_chains
786	66	1jd5_AB	Motif	seed_1	recycle_3	TRUE	0.33	1.04	0.11	0.19	2.562	2.719	3.281	3.09	no_env	sep_chains
787	67	1jd5_AB	Motif	seed_1	recycle_9	FALSE	0.35	1.02	1.07	1.7	0.728	2.457	1.198	2.86	no_env	sep_chains
788	68	1jd5_AB	Motif	seed_1	recycle_9	TRUE	0.33	1.02	0.32	1.15	0.65	2.37	1.158	2.783	no_env	sep_chains
789	69	1jd5_AB	Motif	seed_2	recycle_3	FALSE	0.34	1.02	0.98	1.63	0.667	2.118	1.156	2.385	no_env	sep_chains
790	70	1jd5_AB	Motif	seed_2	recycle_3	TRUE	0.35	1.08	1.63	2.07	4.155	2.614	5.25	3.025	no_env	sep_chains
791	71	1jd5_AB	Motif	seed_2	recycle_9	FALSE	0.33	1.01	1.09	1.71	0.724	2.422	1.196	2.807	no_env	sep_chains
792	72	1jd5_AB	Motif	seed_2	recycle_9	TRUE	0.35	1.01	1.53	1.96	4.214	2.738	5.445	3.234	no_env	sep_chains
793	73	1jd5_AB	Motif	seed_3	recycle_3	FALSE	0.33	1.01	1.01	1.6	0.67	2.156	1.155	2.409	no_env	sep_chains
794	74	1jd5_AB	Motif	seed_3	recycle_3	TRUE	0.35	1.03	0.97	1.58	0.703	2.36	1.195	2.727	no_env	sep_chains
795	75	1jd5_AB	Motif	seed_3	recycle_9	FALSE	0.33	1.03	1.08	1.7	0.722	2.376	1.197	2.712	no_env	sep_chains
796	76	1jd5_AB	Motif	seed_3	recycle_9	TRUE	0.35	1.05	1.07	1.68	0.707	2.469	1.183	2.842	no_env	sep_chains
797	77	1jd5_AB	Motif	seed_4	recycle_3	FALSE	0.33	1.03	0.97	1.63	0.651	2.361	1.149	2.694	no_env	sep_chains
798	78	1jd5_AB	Motif	seed_4	recycle_3	TRUE	0.33	1.04	1.56	2.06	4.197	3.105	5.334	3.563	no_env	sep_chains
799	79	1jd5_AB	Motif	seed_4	recycle_9	FALSE	0.34	1.02	1.09	1.7	0.726	2.287	1.199	2.632	no_env	sep_chains
800	80	1jd5_AB	Motif	seed_4	recycle_9	TRUE	0.34	1.06	1.73	2.24	4.185	2.869	5.511	3.389	no_env	sep_chains
801	81	1jwg_BD	Motif	seed_0	recycle_3	FALSE	0.61	1.24	0.12	0.15	1.322	0.606	3.185	2.032	no_env	sep_chains
802	82	1jwg_BD	Motif	seed_0	recycle_3	TRUE	0.62	1.25	0.29	0.3	4.062	2.059	6.041	3.278	no_env	sep_chains
803	83	1jwg_BD	Motif	seed_0	recycle_9	FALSE	0.6	1.24	0.32	0.33	1.114	0.625	2.776	1.953	no_env	sep_chains
804	84	1jwg_BD	Motif	seed_0	recycle_9	TRUE	0.6	1.2	0.11	0.2	4.187	2.22	6.244	3.581	no_env	sep_chains
805	85	1jwg_BD	Motif	seed_1	recycle_3	FALSE	0.63	1.22	0.44	0.43	3.92	1.998	5.849	3.301	no_env	sep_chains
806	86	1jwg_BD	Motif	seed_1	recycle_3	TRUE	0.64	1.24	0.55	0.57	3.888	1.972	6.369	3.386	no_env	sep_chains
807	87	1jwg_BD	Motif	seed_1	recycle_9	FALSE	0.61	1.22	0.33	0.33	4.096	2.118	6.105	3.438	no_env	sep_chains
808	88	1jwg_BD	Motif	seed_1	recycle_9	TRUE	0.61	1.21	0.26	0.26	3.366	1.755	5.907	3.26	no_env	sep_chains
809	89	1jwg_BD	Motif	seed_2	recycle_3	FALSE	0.62	1.24	0.11	0.13	1.301	0.621	3.088	1.984	no_env	sep_chains
810	90	1jwg_BD	Motif	seed_2	recycle_3	TRUE	0.58	1.2	0.21	0.26	1.363	0.652	3.162	2.028	no_env	sep_chains
811	91	1jwg_BD	Motif	seed_2	recycle_9	FALSE	0.6	1.24	0.38	0.38	1.102	0.628	2.751	1.954	no_env	sep_chains
812	92	1jwg_BD	Motif	seed_2	recycle_9	TRUE	0.62	1.23	0.12	0.15	1.102	0.568	2.784	1.961	no_env	sep_chains
813	93	1jwg_BD	Motif	seed_3	recycle_3	FALSE	0.61	1.23	0.15	0.18	1.234	0.578	2.955	1.923	no_env	sep_chains
814	94	1jwg_BD	Motif	seed_3	recycle_3	TRUE	0.63	1.24	0.13	0.16	1.26	0.576	3.157	1.987	no_env	sep_chains
815	95	1jwg_BD	Motif	seed_3	recycle_9	FALSE	0.59	1.23	0.32	0.33	1.111	0.535	2.756	1.9	no_env	sep_chains
816	96	1jwg_BD	Motif	seed_3	recycle_9	TRUE	0.6	1.22	0.55	0.57	1.133	0.571	2.863	1.934	no_env	sep_chains
817	97	1jwg_BD	Motif	seed_4	recycle_3	FALSE	0.63	1.22	0.13	0.16	1.31	0.603	3.167	2.019	no_env	sep_chains
818	98	1jwg_BD	Motif	seed_4	recycle_3	TRUE	0.62	1.25	0.32	0.33	3.751	1.825	5.905	3.27	no_env	sep_chains
819	99	1jwg_BD	Motif	seed_4	recycle_9	FALSE	0.6	1.23	0.02	0.37	1.113	0.609	2.806	1.951	no_env	sep_chains
820	100	1jwg_BD	Motif	seed_4	recycle_9	TRUE	0.6	1.21	0.55	0.57	4.245	2.117	6.039	3.357	no_env	sep_chains
821	101	1mfg_AB	Motif	seed_0	recycle_3	FALSE	0.54	1.2	0.58	0.75	8.933	4.206	10.024	5.233	no_env	sep_chains
822	102	1mfg_AB	Motif	seed_0	recycle_3	TRUE	0.82	1.33	0.82	0.86	32.675	13.49	33.48	14.556	no_env	sep_chains
823	103	1mfg_AB	Motif	seed_0	recycle_9	FALSE	0.53	1.19	1.67	2.13	8.773	4.138	9.772	4.837	no_env	sep_chains
824	104	1mfg_AB	Motif	seed_0	recycle_9	TRUE	0.8	1.33	0.68	0.83	32.33	13.186	33.054	14.117	no_env	sep_chains
825	105	1mfg_AB	Motif	seed_1	recycle_3	FALSE	0.82	1.32	0.75	0.82	33.446	14.209	33.859	14.901	no_env	sep_chains
826	106	1mfg_AB	Motif	seed_1	recycle_3	TRUE	0.83	1.34	0.79	0.88	33.397	13.684	33.957	14.336	no_env	sep_chains
827	107	1mfg_AB	Motif	seed_1	recycle_9	FALSE	0.79	1.33	0.71	0.8	8.755	4.037	9.806	4.866	no_env	sep_chains
828	108	1mfg_AB	Motif	seed_1	recycle_9	TRUE	0.84	1.34	0.66	0.75	32.963	12.744	33.501	13.74	no_env	sep_chains
829	109	1mfg_AB	Motif	seed_2	recycle_3	FALSE	0.81	1.32	0.74	0.81	6.554	3.091	8.066	4.407	no_env	sep_chains
830	110	1mfg_AB	Motif	seed_2	recycle_3	TRUE	0.83	1.31	0.67	0.84	33.286	13.139	33.553	13.835	no_env	sep_chains
831	111	1mfg_AB	Motif	seed_2	recycle_9	FALSE	0.8	1.33	0.74	0.86	8.838	4.139	9.88	4.864	no_env	sep_chains
832	112	1mfg_AB	Motif	seed_2	recycle_9	TRUE	0.85	1.34	0.89	0.99	9.065	4.525	10.183	5.955	no_env	sep_chains
833	113	1mfg_AB	Motif	seed_3	recycle_3	FALSE	0.82	1.33	0.6	0.79	6.282	2.767	7.49	4.064	no_env	sep_chains
834	114	1mfg_AB	Motif	seed_3	recycle_3	TRUE	0.86	1.34	0.1	0.65	30.949	12.696	31.785	13.655	no_env	sep_chains
835	115	1mfg_AB	Motif	seed_3	recycle_9	FALSE	0.81	1.32	0.73	0.82	8.865	4.167	9.869	4.859	no_env	sep_chains
836	116	1mfg_AB	Motif	seed_3	recycle_9	TRUE	0.81	1.32	0.56	0.59	32.375	13.235	32.96	14.253	no_env	sep_chains
837	117	1mfg_AB	Motif	seed_4	recycle_3	FALSE	0.82	1.34	0.54	0.54	8.785	4.142	9.945	4.928	no_env	sep_chains
838	118	1mfg_AB	Motif	seed_4	recycle_3	TRUE	0.79	1.32	0.5	0.75	32.692	12.794	32.91	13.423	no_env	sep_chains
839	119	1mfg_AB	Motif	seed_4	recycle_9	FALSE	0.81	1.33	0.66	0.75	8.784	4.155	9.802	4.837	no_env	sep_chains
840	120	1mfg_AB	Motif	seed_4	recycle_9	TRUE	0.8	1.34	0.65	0.7	8.6	4.092	9.63	5.019	no_env	sep_chains
841	121	1ntv_AB	Motif	seed_0	recycle_3	FALSE	3.1	3.12	0.1	0.64	4.398	2.097	5.882	3.226	no_env	sep_chains
842	122	1ntv_AB	Motif	seed_0	recycle_3	TRUE	3.06	3.12	0.26	1	3.484	1.732	3.957	2.412	no_env	sep_chains
843	123	1ntv_AB	Motif	seed_0	recycle_9	FALSE	3.11	3.16	0.08	0.61	3.738	1.938	4.586	2.77	no_env	sep_chains
844	124	1ntv_AB	Motif	seed_0	recycle_9	TRUE	3.07	3.14	0.05	0.63	0.601	0.419	1.65	1.378	no_env	sep_chains
845	125	1ntv_AB	Motif	seed_1	recycle_3	FALSE	3.11	3.16	0.18	0.63	3.883	1.98	4.846	2.88	no_env	sep_chains
846	126	1ntv_AB	Motif	seed_1	recycle_3	TRUE	3.09	3.16	0.08	0.62	3.715	1.819	5.176	3.01	no_env	sep_chains
847	127	1ntv_AB	Motif	seed_1	recycle_9	FALSE	3.12	3.16	0.1	0.64	0.539	0.397	1.593	1.361	no_env	sep_chains
848	128	1ntv_AB	Motif	seed_1	recycle_9	TRUE	3.07	3.14	0.11	0.64	3.615	1.88	4.509	2.758	no_env	sep_chains
849	129	1ntv_AB	Motif	seed_2	recycle_3	FALSE	3.11	3.15	0.18	0.63	0.895	0.525	1.836	1.466	no_env	sep_chains
850	130	1ntv_AB	Motif	seed_2	recycle_3	TRUE	3.06	3.12	0.16	0.63	3.442	1.694	4.744	2.849	no_env	sep_chains
851	131	1ntv_AB	Motif	seed_2	recycle_9	FALSE	3.12	3.16	0.09	0.7	0.503	0.382	1.569	1.346	no_env	sep_chains
852	132	1ntv_AB	Motif	seed_2	recycle_9	TRUE	3.11	3.17	0.09	0.61	0.507	0.361	1.533	1.329	no_env	sep_chains
853	133	1ntv_AB	Motif	seed_3	recycle_3	FALSE	3.11	3.15	0.35	0.63	3.22	1.629	4.853	2.915	no_env	sep_chains
854	134	1ntv_AB	Motif	seed_3	recycle_3	TRUE	3.1	3.16	0.11	0.64	1.016	0.566	1.774	1.343	no_env	sep_chains
855	135	1ntv_AB	Motif	seed_3	recycle_9	FALSE	3.12	3.17	0.09	0.76	0.581	0.418	1.631	1.373	no_env	sep_chains
856	136	1ntv_AB	Motif	seed_3	recycle_9	TRUE	3.09	3.13	0.08	0.59	0.691	0.451	1.735	1.414	no_env	sep_chains
857	137	1ntv_AB	Motif	seed_4	recycle_3	FALSE	3.11	3.16	0.12	0.7	3.762	1.902	4.661	2.845	no_env	sep_chains
858	138	1ntv_AB	Motif	seed_4	recycle_3	TRUE	3.04	3.12	0.03	0.35	3.557	1.841	4.496	2.715	no_env	sep_chains
859	139	1ntv_AB	Motif	seed_4	recycle_9	FALSE	3.11	3.16	0.09	0.64	0.57	0.416	1.616	1.371	no_env	sep_chains
860	140	1ntv_AB	Motif	seed_4	recycle_9	TRUE	3.05	3.13	0.14	0.29	3.55	1.849	4.519	2.772	no_env	sep_chains
861	141	1rxz_AB	Motif	seed_0	recycle_3	FALSE	0.78	1.31	1.22	1.59	6.57	3.47	6.644	3.842	no_env	sep_chains
862	142	1rxz_AB	Motif	seed_0	recycle_3	TRUE	0.76	1.27	1.24	1.6	6.734	3.587	7.079	4.11	no_env	sep_chains
863	143	1rxz_AB	Motif	seed_0	recycle_9	FALSE	0.72	1.25	0.47	1.44	0.97	0.564	1.671	1.219	no_env	sep_chains
864	144	1rxz_AB	Motif	seed_0	recycle_9	TRUE	0.72	1.23	0.43	1.53	1.275	0.634	1.874	1.308	no_env	sep_chains
865	145	1rxz_AB	Motif	seed_1	recycle_3	FALSE	0.78	1.29	0.23	1.56	4.047	2.011	4.03	2.342	no_env	sep_chains
866	146	1rxz_AB	Motif	seed_1	recycle_3	TRUE	0.76	1.28	1.21	1.55	6.086	3.231	6.214	3.615	no_env	sep_chains
867	147	1rxz_AB	Motif	seed_1	recycle_9	FALSE	0.72	1.26	0.55	1.44	1.033	0.589	1.657	1.238	no_env	sep_chains
868	148	1rxz_AB	Motif	seed_1	recycle_9	TRUE	0.7	1.25	0.51	1.47	1.102	0.603	1.751	1.264	no_env	sep_chains
869	149	1rxz_AB	Motif	seed_2	recycle_3	FALSE	0.77	1.27	0.66	0.73	3.868	1.946	3.707	2.172	no_env	sep_chains
870	150	1rxz_AB	Motif	seed_2	recycle_3	TRUE	0.75	1.29	1.19	1.57	4.977	2.578	5.036	2.895	no_env	sep_chains
871	151	1rxz_AB	Motif	seed_2	recycle_9	FALSE	0.72	1.26	0.48	1.42	0.935	0.557	1.603	1.206	no_env	sep_chains
872	152	1rxz_AB	Motif	seed_2	recycle_9	TRUE	0.7	1.25	0.57	1.09	0.992	0.586	1.677	1.256	no_env	sep_chains
873	153	1rxz_AB	Motif	seed_3	recycle_3	FALSE	0.8	1.3	0.73	1.59	1.724	0.837	2.293	1.485	no_env	sep_chains
874	154	1rxz_AB	Motif	seed_3	recycle_3	TRUE	0.82	1.35	1.14	1.5	3.778	1.958	3.965	2.369	no_env	sep_chains
875	155	1rxz_AB	Motif	seed_3	recycle_9	FALSE	0.72	1.25	0.47	1.43	1.077	0.58	1.674	1.224	no_env	sep_chains
876	156	1rxz_AB	Motif	seed_3	recycle_9	TRUE	0.7	1.25	0.51	1.44	1.098	0.601	1.769	1.247	no_env	sep_chains
877	157	1rxz_AB	Motif	seed_4	recycle_3	FALSE	0.77	1.3	0.23	1.56	4.913	2.534	5.119	2.972	no_env	sep_chains
878	158	1rxz_AB	Motif	seed_4	recycle_3	TRUE	0.75	1.29	1.18	1.58	6.71	3.587	6.815	3.965	no_env	sep_chains
879	159	1rxz_AB	Motif	seed_4	recycle_9	FALSE	0.73	1.26	0.47	1.41	1.04	0.575	1.623	1.212	no_env	sep_chains
880	160	1rxz_AB	Motif	seed_4	recycle_9	TRUE	0.7	1.22	0.48	1.37	1.083	0.577	1.65	1.184	no_env	sep_chains
881	161	1ssh_AB	Motif	seed_0	recycle_3	FALSE	0.64	1.25	0.61	0.78	0.954	0.542	1.026	1.017	no_env	sep_chains
882	162	1ssh_AB	Motif	seed_0	recycle_3	TRUE	1.25	1.58	0.69	0.94	0.956	0.572	1.121	1.047	no_env	sep_chains
883	163	1ssh_AB	Motif	seed_0	recycle_9	FALSE	1.25	1.55	0.61	0.76	0.964	0.536	1.021	1.039	no_env	sep_chains
884	164	1ssh_AB	Motif	seed_0	recycle_9	TRUE	1.23	1.57	0.64	0.95	1.009	0.595	1.161	1.088	no_env	sep_chains
885	165	1ssh_AB	Motif	seed_1	recycle_3	FALSE	0.55	1.14	0.6	0.77	0.983	0.533	1.038	1.023	no_env	sep_chains
886	166	1ssh_AB	Motif	seed_1	recycle_3	TRUE	0.55	1.16	0.57	0.77	0.947	0.548	1.077	1	no_env	sep_chains
887	167	1ssh_AB	Motif	seed_1	recycle_9	FALSE	1.25	1.55	0.61	0.77	0.983	0.537	1.037	1.033	no_env	sep_chains
888	168	1ssh_AB	Motif	seed_1	recycle_9	TRUE	0.52	1.14	0.62	0.82	1.025	0.567	1.104	1.044	no_env	sep_chains
889	169	1ssh_AB	Motif	seed_2	recycle_3	FALSE	1.24	1.55	0.61	0.76	0.958	0.537	1.02	1.038	no_env	sep_chains
890	170	1ssh_AB	Motif	seed_2	recycle_3	TRUE	0.57	1.16	0.72	0.93	0.986	0.615	1.033	1.092	no_env	sep_chains
891	171	1ssh_AB	Motif	seed_2	recycle_9	FALSE	1.25	1.56	0.61	0.79	0.97	0.538	1.036	1.036	no_env	sep_chains
892	172	1ssh_AB	Motif	seed_2	recycle_9	TRUE	1.25	1.57	0.62	0.82	1.034	0.554	1.115	1.03	no_env	sep_chains
893	173	1ssh_AB	Motif	seed_3	recycle_3	FALSE	0.54	1.13	0.6	0.76	0.976	0.545	1.03	1.035	no_env	sep_chains
894	174	1ssh_AB	Motif	seed_3	recycle_3	TRUE	0.57	1.17	0.67	0.94	1.08	0.608	1.185	1.075	no_env	sep_chains
895	175	1ssh_AB	Motif	seed_3	recycle_9	FALSE	1.25	1.56	0.61	0.8	0.952	0.55	1.042	1.047	no_env	sep_chains
896	176	1ssh_AB	Motif	seed_3	recycle_9	TRUE	0.55	1.14	0.6	0.83	0.959	0.57	1.111	1.08	no_env	sep_chains
897	177	1ssh_AB	Motif	seed_4	recycle_3	FALSE	1.22	1.55	0.61	0.78	0.935	0.534	1.012	1.046	no_env	sep_chains
898	178	1ssh_AB	Motif	seed_4	recycle_3	TRUE	0.56	1.19	0.65	0.81	0.885	0.547	1.005	1.025	no_env	sep_chains
899	179	1ssh_AB	Motif	seed_4	recycle_9	FALSE	1.25	1.57	0.59	0.75	0.949	0.53	1.005	1.03	no_env	sep_chains
900	180	1ssh_AB	Motif	seed_4	recycle_9	TRUE	1.31	1.59	0.61	0.75	1.09	0.585	1.098	0.992	no_env	sep_chains
901	181	1x2r_AB	Motif	seed_0	recycle_3	FALSE	0.41	1	0.07	0.68	8.853	4.441	10.901	5.519	no_env	sep_chains
902	182	1x2r_AB	Motif	seed_0	recycle_3	TRUE	0.43	1	0.14	0.2	10.285	5.588	11.914	6.518	no_env	sep_chains
903	183	1x2r_AB	Motif	seed_0	recycle_9	FALSE	0.42	1	0.09	0.67	5.134	2.477	6.338	3.249	no_env	sep_chains
904	184	1x2r_AB	Motif	seed_0	recycle_9	TRUE	0.43	1.01	0.04	0.39	10.284	5.527	11.977	6.508	no_env	sep_chains
905	185	1x2r_AB	Motif	seed_1	recycle_3	FALSE	0.41	0.99	0.07	0.42	9.553	4.834	11.022	5.421	no_env	sep_chains
906	186	1x2r_AB	Motif	seed_1	recycle_3	TRUE	0.42	0.98	0.09	0.72	9.88	5.135	11.316	6.021	no_env	sep_chains
907	187	1x2r_AB	Motif	seed_1	recycle_9	FALSE	0.42	1	0.1	0.67	8.659	4.451	9.514	4.954	no_env	sep_chains
908	188	1x2r_AB	Motif	seed_1	recycle_9	TRUE	0.43	0.99	0.1	0.1	1.304	0.962	2.219	1.769	no_env	sep_chains
909	189	1x2r_AB	Motif	seed_2	recycle_3	FALSE	0.42	1.02	0.07	0.09	9.503	4.971	11.029	5.887	no_env	sep_chains
910	190	1x2r_AB	Motif	seed_2	recycle_3	TRUE	0.42	1.01	0.11	0.62	7.425	3.683	9.634	4.859	no_env	sep_chains
911	191	1x2r_AB	Motif	seed_2	recycle_9	FALSE	0.43	1	0.1	0.68	9.464	4.354	10.311	4.815	no_env	sep_chains
912	192	1x2r_AB	Motif	seed_2	recycle_9	TRUE	0.41	0.99	0.16	0.58	8.107	4.125	8.901	4.578	no_env	sep_chains
913	193	1x2r_AB	Motif	seed_3	recycle_3	FALSE	0.42	0.99	0.06	0.54	9.273	4.933	10.716	5.781	no_env	sep_chains
914	194	1x2r_AB	Motif	seed_3	recycle_3	TRUE	0.45	1.01	0.41	0.58	62.728	27.475	62.935	28.458	no_env	sep_chains
915	195	1x2r_AB	Motif	seed_3	recycle_9	FALSE	0.44	1	0.11	0.68	9.484	4.998	10.91	5.809	no_env	sep_chains
916	196	1x2r_AB	Motif	seed_3	recycle_9	TRUE	0.45	1.02	0.03	0.29	11.375	6.024	11.997	6.615	no_env	sep_chains
917	197	1x2r_AB	Motif	seed_4	recycle_3	FALSE	0.42	1	0.1	0.62	7.673	3.743	9.648	4.809	no_env	sep_chains
918	198	1x2r_AB	Motif	seed_4	recycle_3	TRUE	0.44	1.01	0.04	0.66	7.803	3.81	9.768	4.876	no_env	sep_chains
919	199	1x2r_AB	Motif	seed_4	recycle_9	FALSE	0.44	1	0.09	0.68	5.219	2.54	6.249	3.22	no_env	sep_chains
920	200	1x2r_AB	Motif	seed_4	recycle_9	TRUE	0.43	1.01	0.04	0.56	6.171	3.052	6.979	3.543	no_env	sep_chains
921	201	2a3i_AB	Motif	seed_0	recycle_3	FALSE	0.77	1.38	0.36	1.19	0.631	0.43	1.017	1.186	no_env	sep_chains
922	202	2a3i_AB	Motif	seed_0	recycle_3	TRUE	0.76	1.39	0.37	1.05	0.63	0.429	0.94	1.131	no_env	sep_chains
923	203	2a3i_AB	Motif	seed_0	recycle_9	FALSE	0.78	1.35	0.37	1.17	0.611	0.421	1.009	1.174	no_env	sep_chains
924	204	2a3i_AB	Motif	seed_0	recycle_9	TRUE	0.76	1.32	0.37	1.21	0.57	0.423	1.002	1.172	no_env	sep_chains
925	205	2a3i_AB	Motif	seed_1	recycle_3	FALSE	0.76	1.35	0.35	1.19	0.583	0.406	1.036	1.184	no_env	sep_chains
926	206	2a3i_AB	Motif	seed_1	recycle_3	TRUE	0.75	1.42	0.36	1.22	0.729	0.456	1.122	1.202	no_env	sep_chains
927	207	2a3i_AB	Motif	seed_1	recycle_9	FALSE	0.77	1.32	0.36	1.15	0.578	0.41	1.035	1.159	no_env	sep_chains
928	208	2a3i_AB	Motif	seed_1	recycle_9	TRUE	0.76	1.33	0.36	1.12	0.668	0.428	0.985	1.106	no_env	sep_chains
929	209	2a3i_AB	Motif	seed_2	recycle_3	FALSE	0.77	1.37	0.35	1.22	0.556	0.402	1.004	1.199	no_env	sep_chains
930	210	2a3i_AB	Motif	seed_2	recycle_3	TRUE	0.76	1.35	0.38	1.13	0.669	0.456	1.038	1.169	no_env	sep_chains
931	211	2a3i_AB	Motif	seed_2	recycle_9	FALSE	0.77	1.37	0.36	1.17	0.591	0.411	1.003	1.168	no_env	sep_chains
932	212	2a3i_AB	Motif	seed_2	recycle_9	TRUE	0.74	1.34	0.36	1	0.633	0.439	0.944	1.103	no_env	sep_chains
933	213	2a3i_AB	Motif	seed_3	recycle_3	FALSE	0.77	1.39	0.36	1.18	0.604	0.435	1.013	1.183	no_env	sep_chains
934	214	2a3i_AB	Motif	seed_3	recycle_3	TRUE	0.76	1.34	0.36	1.07	0.567	0.412	0.91	1.14	no_env	sep_chains
935	215	2a3i_AB	Motif	seed_3	recycle_9	FALSE	0.77	1.32	0.37	1.16	0.607	0.422	1.021	1.165	no_env	sep_chains
936	216	2a3i_AB	Motif	seed_3	recycle_9	TRUE	0.75	1.31	0.37	1.15	0.609	0.425	1.006	1.13	no_env	sep_chains
937	217	2a3i_AB	Motif	seed_4	recycle_3	FALSE	0.77	1.39	0.36	1.2	0.645	0.427	1.012	1.189	no_env	sep_chains
938	218	2a3i_AB	Motif	seed_4	recycle_3	TRUE	0.76	1.4	0.35	1.06	0.678	0.439	0.975	1.131	no_env	sep_chains
939	219	2a3i_AB	Motif	seed_4	recycle_9	FALSE	0.74	1.35	0.37	1.17	0.64	0.43	1.028	1.167	no_env	sep_chains
940	220	2a3i_AB	Motif	seed_4	recycle_9	TRUE	0.75	1.36	0.37	1.18	0.615	0.422	1.015	1.17	no_env	sep_chains
941	221	2cch_DF	Motif	seed_0	recycle_3	FALSE	0.54	1.1	0.32	1.06	2.109	1.219	3.902	2.357	no_env	sep_chains
942	222	2cch_DF	Motif	seed_0	recycle_3	TRUE	0.58	1.12	0.32	1.16	1.978	1.147	3.845	2.337	no_env	sep_chains
943	223	2cch_DF	Motif	seed_0	recycle_9	FALSE	0.5	1.06	0.29	1.1	2.117	1.205	3.908	2.359	no_env	sep_chains
944	224	2cch_DF	Motif	seed_0	recycle_9	TRUE	0.51	1.04	0.29	1.2	2.158	1.234	4.016	2.416	no_env	sep_chains
945	225	2cch_DF	Motif	seed_1	recycle_3	FALSE	0.52	1.04	0.32	1.11	1.958	1.14	3.865	2.364	no_env	sep_chains
946	226	2cch_DF	Motif	seed_1	recycle_3	TRUE	0.5	1.03	0.47	1.12	2.675	1.498	4.346	2.588	no_env	sep_chains
947	227	2cch_DF	Motif	seed_1	recycle_9	FALSE	0.49	1.01	0.29	1.1	2.062	1.183	3.87	2.345	no_env	sep_chains
948	228	2cch_DF	Motif	seed_1	recycle_9	TRUE	0.49	1.02	0.33	1	2.086	1.175	3.933	2.376	no_env	sep_chains
949	229	2cch_DF	Motif	seed_2	recycle_3	FALSE	0.54	1.1	0.31	1.06	2.001	1.181	3.988	2.405	no_env	sep_chains
950	230	2cch_DF	Motif	seed_2	recycle_3	TRUE	0.59	1.06	0.36	1.17	2.189	1.254	4.1	2.477	no_env	sep_chains
951	231	2cch_DF	Motif	seed_2	recycle_9	FALSE	0.5	1.07	0.29	1.11	2.108	1.208	3.901	2.352	no_env	sep_chains
952	232	2cch_DF	Motif	seed_2	recycle_9	TRUE	0.51	1.05	0.32	0.98	2.134	1.209	3.948	2.387	no_env	sep_chains
953	233	2cch_DF	Motif	seed_3	recycle_3	FALSE	0.61	1.15	0.31	1.07	1.977	1.139	3.793	2.316	no_env	sep_chains
954	234	2cch_DF	Motif	seed_3	recycle_3	TRUE	0.59	1.14	0.34	1.15	2.165	1.248	3.244	2.323	no_env	sep_chains
955	235	2cch_DF	Motif	seed_3	recycle_9	FALSE	0.62	1.14	0.29	1.1	2.029	1.172	3.864	2.348	no_env	sep_chains
956	236	2cch_DF	Motif	seed_3	recycle_9	TRUE	0.5	1.05	0.28	0.94	2.316	1.273	4.039	2.449	no_env	sep_chains
957	237	2cch_DF	Motif	seed_4	recycle_3	FALSE	0.57	1.12	0.3	1.02	1.74	1.05	3.222	2.065	no_env	sep_chains
958	238	2cch_DF	Motif	seed_4	recycle_3	TRUE	0.6	1.13	0.3	1.12	2.085	1.203	3.499	2.177	no_env	sep_chains
959	239	2cch_DF	Motif	seed_4	recycle_9	FALSE	0.5	1.09	0.29	1.1	2.08	1.181	3.9	2.353	no_env	sep_chains
960	240	2cch_DF	Motif	seed_4	recycle_9	TRUE	0.5	1.09	0.3	1.11	2.227	1.256	3.84	2.325	no_env	sep_chains
961	1	1awr_CI	Non-motif	seed_0	recycle_3	FALSE	0.53	1.05	0.95	1.26	6.238	2.879	6.653	3.066	env	linker
962	2	1awr_CI	Non-motif	seed_0	recycle_3	TRUE	0.54	1.07	0.33	0.61	6.729	3.107	7.064	3.22	env	linker
963	3	1awr_CI	Non-motif	seed_0	recycle_9	FALSE	0.54	1.06	0.75	0.83	6.47	2.973	6.823	3.124	env	linker
964	4	1awr_CI	Non-motif	seed_0	recycle_9	TRUE	0.55	1.07	0.58	0.87	6.243	2.868	6.702	3.097	env	linker
965	5	1awr_CI	Non-motif	seed_1	recycle_3	FALSE	0.54	1.08	0.46	0.46	6.097	2.812	6.528	3.014	env	linker
966	6	1awr_CI	Non-motif	seed_1	recycle_3	TRUE	0.52	1.06	1.08	1.28	6.385	2.959	6.806	3.145	env	linker
967	7	1awr_CI	Non-motif	seed_1	recycle_9	FALSE	0.54	1.06	0.61	0.84	6.488	2.982	6.756	3.105	env	linker
968	8	1awr_CI	Non-motif	seed_1	recycle_9	TRUE	0.54	1.05	0.37	0.36	6.355	2.961	6.863	3.149	env	linker
969	9	1awr_CI	Non-motif	seed_2	recycle_3	FALSE	0.53	1.06	0.43	0.44	5.946	2.75	6.374	2.964	env	linker
970	10	1awr_CI	Non-motif	seed_2	recycle_3	TRUE	0.53	1.04	0.46	1.2	6.292	2.942	6.829	3.125	env	linker
971	11	1awr_CI	Non-motif	seed_2	recycle_9	FALSE	0.53	1.06	0.37	0.38	6.462	2.979	6.859	3.135	env	linker
972	12	1awr_CI	Non-motif	seed_2	recycle_9	TRUE	0.55	1.07	0.41	0.39	6.184	2.946	6.771	3.125	env	linker
973	13	1awr_CI	Non-motif	seed_3	recycle_3	FALSE	0.52	1.05	0.43	0.43	6.306	2.927	6.669	3.071	env	linker
974	14	1awr_CI	Non-motif	seed_3	recycle_3	TRUE	0.54	1.06	0.48	0.47	6.072	2.823	6.451	3.049	env	linker
975	15	1awr_CI	Non-motif	seed_3	recycle_9	FALSE	0.53	1.04	0.44	0.43	6.485	2.992	6.844	3.155	env	linker
976	16	1awr_CI	Non-motif	seed_3	recycle_9	TRUE	0.55	1.06	0.12	0.17	6.372	3.002	6.839	3.167	env	linker
977	17	1awr_CI	Non-motif	seed_4	recycle_3	FALSE	0.53	1.04	0.47	0.72	6.337	2.948	6.71	3.098	env	linker
978	18	1awr_CI	Non-motif	seed_4	recycle_3	TRUE	0.62	1.2	0.52	0.73	6.84	3.179	7.05	3.188	env	linker
979	19	1awr_CI	Non-motif	seed_4	recycle_9	FALSE	0.53	1.05	0.51	0.75	6.482	2.96	6.797	3.116	env	linker
980	20	1awr_CI	Non-motif	seed_4	recycle_9	TRUE	0.55	1.06	0.12	0.16	6.48	2.993	6.951	3.191	env	linker
981	21	1er8_EI	Non-motif	seed_0	recycle_3	FALSE	0.53	0.9	0.7	1.12	3.724	1.851	6.34	3.514	env	linker
982	22	1er8_EI	Non-motif	seed_0	recycle_3	TRUE	0.56	0.91	0.7	0.85	3.582	1.776	6.286	3.496	env	linker
983	23	1er8_EI	Non-motif	seed_0	recycle_9	FALSE	0.55	0.9	0.63	0.84	3.464	1.723	6.313	3.499	env	linker
984	24	1er8_EI	Non-motif	seed_0	recycle_9	TRUE	0.57	0.91	0.72	1	3.685	1.849	6.721	3.687	env	linker
985	25	1er8_EI	Non-motif	seed_1	recycle_3	FALSE	0.57	0.92	0.72	1.02	3.602	1.776	6.263	3.473	env	linker
986	26	1er8_EI	Non-motif	seed_1	recycle_3	TRUE	0.61	0.93	0.7	1.06	3.592	1.775	5.917	3.184	env	linker
987	27	1er8_EI	Non-motif	seed_1	recycle_9	FALSE	0.56	0.91	0.6	0.84	3.503	1.743	6.249	3.459	env	linker
988	28	1er8_EI	Non-motif	seed_1	recycle_9	TRUE	0.58	0.92	0.6	0.85	3.407	1.7	4.851	2.654	env	linker
989	29	1er8_EI	Non-motif	seed_2	recycle_3	FALSE	0.55	0.9	0.47	0.96	2.148	1.116	4.577	2.59	env	linker
990	30	1er8_EI	Non-motif	seed_2	recycle_3	TRUE	0.57	0.91	0.73	1.06	3.69	1.851	5.758	3.22	env	linker
991	31	1er8_EI	Non-motif	seed_2	recycle_9	FALSE	0.56	0.9	0.61	0.84	3.474	1.722	6.268	3.48	env	linker
992	32	1er8_EI	Non-motif	seed_2	recycle_9	TRUE	0.56	0.91	0.57	0.87	3.484	1.731	6.209	3.412	env	linker
993	33	1er8_EI	Non-motif	seed_3	recycle_3	FALSE	0.56	0.91	0.65	0.69	3.564	1.758	6.296	3.496	env	linker
994	34	1er8_EI	Non-motif	seed_3	recycle_3	TRUE	0.54	0.9	0.44	1.02	1.321	0.726	2.544	1.571	env	linker
995	35	1er8_EI	Non-motif	seed_3	recycle_9	FALSE	0.56	0.91	0.64	0.85	3.479	1.727	6.281	3.484	env	linker
996	36	1er8_EI	Non-motif	seed_3	recycle_9	TRUE	0.56	0.92	0.47	0.89	0.856	0.536	2.353	1.498	env	linker
997	37	1er8_EI	Non-motif	seed_4	recycle_3	FALSE	0.58	0.92	0.74	0.96	3.619	1.791	6.307	3.499	env	linker
998	38	1er8_EI	Non-motif	seed_4	recycle_3	TRUE	0.56	0.92	0.52	0.89	3.625	1.792	6.308	3.489	env	linker
999	39	1er8_EI	Non-motif	seed_4	recycle_9	FALSE	0.56	0.91	0.65	0.84	3.447	1.71	6.303	3.492	env	linker
1000	40	1er8_EI	Non-motif	seed_4	recycle_9	TRUE	0.56	0.91	0.35	0.86	3.519	1.758	6.282	3.478	env	linker
1001	41	1lvm_AE	Non-motif	seed_0	recycle_3	FALSE	1.05	1.54	0.04	0.87	33.183	12.89	33.988	13.182	env	linker
1002	42	1lvm_AE	Non-motif	seed_0	recycle_3	TRUE	1.12	1.6	0.03	0.56	31.964	12.807	32.867	13.148	env	linker
1003	43	1lvm_AE	Non-motif	seed_0	recycle_9	FALSE	1.68	1.87	1.09	1.45	13.989	7.339	15.331	8.042	env	linker
1004	44	1lvm_AE	Non-motif	seed_0	recycle_9	TRUE	0.95	1.49	0.89	1.2	33.256	12.87	33.882	13.185	env	linker
1005	45	1lvm_AE	Non-motif	seed_1	recycle_3	FALSE	0.87	1.29	0.05	0.59	7.224	3.436	8.561	4.416	env	linker
1006	46	1lvm_AE	Non-motif	seed_1	recycle_3	TRUE	0.95	1.41	0.05	0.59	7.754	3.66	8.888	4.514	env	linker
1007	47	1lvm_AE	Non-motif	seed_1	recycle_9	FALSE	1.39	1.63	0.99	1.22	14.07	6.481	15.041	6.966	env	linker
1008	48	1lvm_AE	Non-motif	seed_1	recycle_9	TRUE	0.9	1.4	0.04	0.61	21.477	10.186	22.787	10.729	env	linker
1009	49	1lvm_AE	Non-motif	seed_2	recycle_3	FALSE	1.44	1.71	1.05	1.46	30.045	12.809	31.565	13.127	env	linker
1010	50	1lvm_AE	Non-motif	seed_2	recycle_3	TRUE	1.74	1.89	0.05	0.61	31.741	13.605	32.926	14.234	env	linker
1011	51	1lvm_AE	Non-motif	seed_2	recycle_9	FALSE	1.39	1.69	1.11	1.45	32.822	12.816	33.705	13.129	env	linker
1012	52	1lvm_AE	Non-motif	seed_2	recycle_9	TRUE	1.51	1.94	0.52	0.58	32.747	12.756	33.514	13.081	env	linker
1013	53	1lvm_AE	Non-motif	seed_3	recycle_3	FALSE	1.41	1.71	0.57	0.65	31.741	12.891	33.397	13.185	env	linker
1014	54	1lvm_AE	Non-motif	seed_3	recycle_3	TRUE	1.4	1.72	0.04	0.63	33.216	12.832	33.934	13.156	env	linker
1015	55	1lvm_AE	Non-motif	seed_3	recycle_9	FALSE	1.53	1.85	1.11	1.46	30.636	12.835	31.92	13.146	env	linker
1016	56	1lvm_AE	Non-motif	seed_3	recycle_9	TRUE	1.45	1.88	0.98	1.44	28.288	12.805	29.573	13.168	env	linker
1017	57	1lvm_AE	Non-motif	seed_4	recycle_3	FALSE	1.35	1.73	1.12	1.4	29.613	12.809	31.242	13.114	env	linker
1018	58	1lvm_AE	Non-motif	seed_4	recycle_3	TRUE	0.85	1.39	0.04	0.59	30.177	12.876	31.487	13.202	env	linker
1019	59	1lvm_AE	Non-motif	seed_4	recycle_9	FALSE	1.47	1.83	1.12	1.47	28.473	12.762	29.976	13.069	env	linker
1020	60	1lvm_AE	Non-motif	seed_4	recycle_9	TRUE	1.36	1.68	0.51	0.47	27.507	12.493	29.036	13.12	env	linker
1021	61	1nvr_AB	Non-motif	seed_0	recycle_3	FALSE	0.6	1.25	0.02	0.02	29.593	13.081	29.449	12.468	env	linker
1022	62	1nvr_AB	Non-motif	seed_0	recycle_3	TRUE	0.58	1.25	0.01	0.02	29.973	13.251	30.02	12.785	env	linker
1023	63	1nvr_AB	Non-motif	seed_0	recycle_9	FALSE	0.58	1.23	0.03	0.04	29.188	12.906	29.383	12.555	env	linker
1024	64	1nvr_AB	Non-motif	seed_0	recycle_9	TRUE	0.6	1.26	0.02	0.03	29.527	12.959	29.658	12.568	env	linker
1025	65	1nvr_AB	Non-motif	seed_1	recycle_3	FALSE	0.63	1.27	0.02	0.02	28.658	12.698	28.746	12.329	env	linker
1026	66	1nvr_AB	Non-motif	seed_1	recycle_3	TRUE	0.56	1.21	0.02	0.03	28.395	12.736	28.558	12.407	env	linker
1027	67	1nvr_AB	Non-motif	seed_1	recycle_9	FALSE	0.58	1.23	0.01	0.02	29.043	12.829	29.125	12.395	env	linker
1028	68	1nvr_AB	Non-motif	seed_1	recycle_9	TRUE	0.57	1.22	0.02	0.02	28.974	12.88	28.976	12.411	env	linker
1029	69	1nvr_AB	Non-motif	seed_2	recycle_3	FALSE	0.57	1.22	0.71	0.77	29.105	12.893	29.139	12.499	env	linker
1030	70	1nvr_AB	Non-motif	seed_2	recycle_3	TRUE	0.55	1.2	0.02	0.02	30.596	13.663	30.557	13.017	env	linker
1031	71	1nvr_AB	Non-motif	seed_2	recycle_9	FALSE	0.56	1.23	0.85	0.89	29.382	13.012	29.416	12.574	env	linker
1032	72	1nvr_AB	Non-motif	seed_2	recycle_9	TRUE	0.58	1.24	0.02	0.02	30.738	13.76	30.983	13.355	env	linker
1033	73	1nvr_AB	Non-motif	seed_3	recycle_3	FALSE	0.62	1.26	0.02	0.03	30.048	13.376	30.201	12.958	env	linker
1034	74	1nvr_AB	Non-motif	seed_3	recycle_3	TRUE	0.6	1.24	0.59	0.57	30.833	13.758	30.984	13.315	env	linker
1035	75	1nvr_AB	Non-motif	seed_3	recycle_9	FALSE	0.57	1.23	0.02	0.02	31.01	13.84	31.18	13.322	env	linker
1036	76	1nvr_AB	Non-motif	seed_3	recycle_9	TRUE	0.6	1.24	0.03	0.04	30.901	13.749	30.973	13.203	env	linker
1037	77	1nvr_AB	Non-motif	seed_4	recycle_3	FALSE	0.56	1.23	0.02	0.03	30.146	13.289	30.094	12.843	env	linker
1038	78	1nvr_AB	Non-motif	seed_4	recycle_3	TRUE	0.58	1.23	0.02	0.03	31.195	13.967	31.103	13.302	env	linker
1039	79	1nvr_AB	Non-motif	seed_4	recycle_9	FALSE	0.57	1.22	0.02	0.02	29.583	13.107	29.71	12.658	env	linker
1040	80	1nvr_AB	Non-motif	seed_4	recycle_9	TRUE	0.57	1.22	0.02	0.02	28.534	12.696	28.411	12.107	env	linker
1041	81	1nx1_AC	Non-motif	seed_0	recycle_3	FALSE	0.75	1.25	0.49	0.57	1.178	0.685	1.992	1.382	env	linker
1042	82	1nx1_AC	Non-motif	seed_0	recycle_3	TRUE	0.8	1.28	0.57	0.64	1.222	0.699	2.036	1.389	env	linker
1043	83	1nx1_AC	Non-motif	seed_0	recycle_9	FALSE	0.84	1.32	0.59	0.67	1.209	0.698	2.009	1.382	env	linker
1044	84	1nx1_AC	Non-motif	seed_0	recycle_9	TRUE	0.91	1.42	0.54	0.59	1.229	0.72	2.037	1.385	env	linker
1045	85	1nx1_AC	Non-motif	seed_1	recycle_3	FALSE	0.82	1.33	0.54	0.62	1.644	0.923	2.49	1.738	env	linker
1046	86	1nx1_AC	Non-motif	seed_1	recycle_3	TRUE	0.91	1.41	0.44	0.64	1.444	0.83	2.299	1.655	env	linker
1047	87	1nx1_AC	Non-motif	seed_1	recycle_9	FALSE	0.89	1.4	0.6	0.67	2.105	1.107	2.865	1.871	env	linker
1048	88	1nx1_AC	Non-motif	seed_1	recycle_9	TRUE	1.01	1.49	0.43	0.54	2.081	1.157	2.809	1.864	env	linker
1049	89	1nx1_AC	Non-motif	seed_2	recycle_3	FALSE	0.89	1.42	0.51	0.59	1.768	0.956	2.63	1.778	env	linker
1050	90	1nx1_AC	Non-motif	seed_2	recycle_3	TRUE	0.81	1.32	0.47	0.56	1.232	0.728	2.081	1.46	env	linker
1051	91	1nx1_AC	Non-motif	seed_2	recycle_9	FALSE	0.93	1.43	0.6	0.68	2.207	1.137	2.948	1.891	env	linker
1052	92	1nx1_AC	Non-motif	seed_2	recycle_9	TRUE	0.87	1.34	0.6	0.66	1.136	0.681	1.964	1.371	env	linker
1053	93	1nx1_AC	Non-motif	seed_3	recycle_3	FALSE	0.87	1.38	0.51	0.59	1.882	1.021	2.715	1.822	env	linker
1054	94	1nx1_AC	Non-motif	seed_3	recycle_3	TRUE	0.87	1.38	0.38	0.51	1.531	0.882	2.369	1.677	env	linker
1055	95	1nx1_AC	Non-motif	seed_3	recycle_9	FALSE	0.9	1.4	0.57	0.65	2.147	1.124	2.908	1.885	env	linker
1056	96	1nx1_AC	Non-motif	seed_3	recycle_9	TRUE	0.88	1.38	0.52	0.62	1.787	0.981	2.614	1.784	env	linker
1057	97	1nx1_AC	Non-motif	seed_4	recycle_3	FALSE	0.89	1.42	0.55	0.62	2.068	1.101	2.857	1.867	env	linker
1058	98	1nx1_AC	Non-motif	seed_4	recycle_3	TRUE	0.84	1.32	0.56	0.64	1.962	1.042	2.744	1.814	env	linker
1059	99	1nx1_AC	Non-motif	seed_4	recycle_9	FALSE	0.88	1.37	0.61	0.69	2.244	1.16	2.978	1.906	env	linker
1060	100	1nx1_AC	Non-motif	seed_4	recycle_9	TRUE	0.89	1.38	0.58	0.66	1.655	0.916	2.522	1.742	env	linker
1061	101	1ou8_BD	Non-motif	seed_0	recycle_3	FALSE	0.31	0.96	0.11	0.11	11.021	5.646	11.282	6.138	env	linker
1062	102	1ou8_BD	Non-motif	seed_0	recycle_3	TRUE	0.32	0.96	0.03	0.09	13.163	6.946	12.663	7.015	env	linker
1063	103	1ou8_BD	Non-motif	seed_0	recycle_9	FALSE	0.3	0.96	0.04	0.59	10.85	5.591	11.121	6.095	env	linker
1064	104	1ou8_BD	Non-motif	seed_0	recycle_9	TRUE	0.31	0.94	0.1	0.1	11.711	6.095	11.629	6.404	env	linker
1065	105	1ou8_BD	Non-motif	seed_1	recycle_3	FALSE	0.31	0.96	0.11	0.11	12.446	6.607	11.819	6.54	env	linker
1066	106	1ou8_BD	Non-motif	seed_1	recycle_3	TRUE	0.31	0.96	0.09	0.09	13.667	7.149	12.705	6.971	env	linker
1067	107	1ou8_BD	Non-motif	seed_1	recycle_9	FALSE	0.32	0.96	0.04	0.11	11.934	6.173	11.773	6.484	env	linker
1068	108	1ou8_BD	Non-motif	seed_1	recycle_9	TRUE	0.32	0.97	0.03	0.07	11.988	6.227	11.703	6.468	env	linker
1069	109	1ou8_BD	Non-motif	seed_2	recycle_3	FALSE	0.3	0.96	0.11	0.11	11.198	5.744	11.363	6.197	env	linker
1070	110	1ou8_BD	Non-motif	seed_2	recycle_3	TRUE	0.32	0.95	0.07	0.07	10.682	5.429	11.591	6.12	env	linker
1071	111	1ou8_BD	Non-motif	seed_2	recycle_9	FALSE	0.31	0.94	0.01	0.12	10.936	5.632	11.194	6.117	env	linker
1072	112	1ou8_BD	Non-motif	seed_2	recycle_9	TRUE	0.32	0.94	0.03	0.08	10.855	5.635	11.1	6.093	env	linker
1073	113	1ou8_BD	Non-motif	seed_3	recycle_3	FALSE	0.28	0.96	0.06	0.06	12.14	6.327	11.782	6.46	env	linker
1074	114	1ou8_BD	Non-motif	seed_3	recycle_3	TRUE	0.3	0.94	0.1	0.1	17.169	8.468	15.56	8.231	env	linker
1075	115	1ou8_BD	Non-motif	seed_3	recycle_9	FALSE	0.28	0.96	0.09	0.1	12.267	6.416	11.758	6.51	env	linker
1076	116	1ou8_BD	Non-motif	seed_3	recycle_9	TRUE	0.3	0.94	0.06	0.06	14.563	7.373	13.644	7.222	env	linker
1077	117	1ou8_BD	Non-motif	seed_4	recycle_3	FALSE	0.31	0.95	0.03	0.11	12.444	6.627	11.834	6.567	env	linker
1078	118	1ou8_BD	Non-motif	seed_4	recycle_3	TRUE	0.31	0.95	0.11	0.11	10.393	5.328	10.961	5.915	env	linker
1079	119	1ou8_BD	Non-motif	seed_4	recycle_9	FALSE	0.31	0.94	0.04	0.11	11.881	6.142	11.739	6.463	env	linker
1080	120	1ou8_BD	Non-motif	seed_4	recycle_9	TRUE	0.31	0.96	0.09	0.11	10.851	5.621	11.147	6.117	env	linker
1081	121	1u00_AP	Non-motif	seed_0	recycle_3	FALSE	1.32	1.54	0.84	1.37	14.713	7.578	15.769	7.905	env	linker
1082	122	1u00_AP	Non-motif	seed_0	recycle_3	TRUE	1.27	1.62	0.24	0.39	3.996	1.79	6.03	3.164	env	linker
1083	123	1u00_AP	Non-motif	seed_0	recycle_9	FALSE	1.42	1.58	0.29	0.41	3.909	1.812	5.977	3.235	env	linker
1084	124	1u00_AP	Non-motif	seed_0	recycle_9	TRUE	1.4	1.6	0.26	0.39	3.854	1.752	5.874	3.14	env	linker
1085	125	1u00_AP	Non-motif	seed_1	recycle_3	FALSE	1.26	1.49	0.69	1.1	14.778	7.628	15.856	7.924	env	linker
1086	126	1u00_AP	Non-motif	seed_1	recycle_3	TRUE	1.46	1.67	0.84	1.86	14.8	7.642	15.89	7.968	env	linker
1087	127	1u00_AP	Non-motif	seed_1	recycle_9	FALSE	1.11	1.46	0.24	0.38	3.781	1.771	5.906	3.192	env	linker
1088	128	1u00_AP	Non-motif	seed_1	recycle_9	TRUE	1.39	1.59	0.91	1.17	14.631	7.517	15.739	7.846	env	linker
1089	129	1u00_AP	Non-motif	seed_2	recycle_3	FALSE	1.23	1.46	0.3	0.42	3.99	1.812	6.031	3.236	env	linker
1090	130	1u00_AP	Non-motif	seed_2	recycle_3	TRUE	1.2	1.59	0.27	0.41	4.063	1.809	6.076	3.204	env	linker
1091	131	1u00_AP	Non-motif	seed_2	recycle_9	FALSE	1.14	1.48	0.24	0.38	3.915	1.792	6.011	3.218	env	linker
1092	132	1u00_AP	Non-motif	seed_2	recycle_9	TRUE	1.15	1.54	0.31	0.42	3.889	1.787	5.975	3.213	env	linker
1093	133	1u00_AP	Non-motif	seed_3	recycle_3	FALSE	1.19	1.44	0.23	0.38	3.845	1.781	5.948	3.189	env	linker
1094	134	1u00_AP	Non-motif	seed_3	recycle_3	TRUE	1.39	1.6	0.54	1.13	14.1	6.88	15.485	7.352	env	linker
1095	135	1u00_AP	Non-motif	seed_3	recycle_9	FALSE	1.09	1.44	0.24	0.39	3.782	1.773	5.905	3.198	env	linker
1096	136	1u00_AP	Non-motif	seed_3	recycle_9	TRUE	1.12	1.49	0.56	0.68	14.114	6.893	15.481	7.388	env	linker
1097	137	1u00_AP	Non-motif	seed_4	recycle_3	FALSE	1.29	1.51	0.24	0.38	4.032	1.797	6.098	3.219	env	linker
1098	138	1u00_AP	Non-motif	seed_4	recycle_3	TRUE	1.46	1.65	0.64	1.55	14.616	7.54	15.683	7.851	env	linker
1099	139	1u00_AP	Non-motif	seed_4	recycle_9	FALSE	1.14	1.46	0.23	0.38	3.834	1.795	5.92	3.219	env	linker
1100	140	1u00_AP	Non-motif	seed_4	recycle_9	TRUE	1.25	1.6	0.77	1.69	14.695	7.578	15.828	7.921	env	linker
1101	141	2b9h_AC	Non-motif	seed_0	recycle_3	FALSE	1.15	1.47	0.57	1.26	2.975	1.721	5.322	2.924	env	linker
1102	142	2b9h_AC	Non-motif	seed_0	recycle_3	TRUE	1.13	1.43	0.78	1.46	2.786	1.51	4.986	2.8	env	linker
1103	143	2b9h_AC	Non-motif	seed_0	recycle_9	FALSE	1.16	1.49	0.45	1.35	2.808	1.668	4.998	2.898	env	linker
1104	144	2b9h_AC	Non-motif	seed_0	recycle_9	TRUE	1.09	1.45	0.53	1.21	2.447	1.305	4.46	2.68	env	linker
1105	145	2b9h_AC	Non-motif	seed_1	recycle_3	FALSE	1.15	1.49	0.5	1.42	2.569	1.479	4.749	2.767	env	linker
1106	146	2b9h_AC	Non-motif	seed_1	recycle_3	TRUE	1.21	1.5	0.69	1.64	2.485	1.4	4.656	2.621	env	linker
1107	147	2b9h_AC	Non-motif	seed_1	recycle_9	FALSE	1.06	1.44	0.43	1.43	2.541	1.448	4.661	2.756	env	linker
1108	148	2b9h_AC	Non-motif	seed_1	recycle_9	TRUE	1.1	1.46	0.56	1.6	2.556	1.428	4.703	2.736	env	linker
1109	149	2b9h_AC	Non-motif	seed_2	recycle_3	FALSE	1.17	1.5	0.74	1.37	2.986	1.688	5.187	2.928	env	linker
1110	150	2b9h_AC	Non-motif	seed_2	recycle_3	TRUE	1.08	1.44	0.57	1.48	2.499	1.356	4.652	2.608	env	linker
1111	151	2b9h_AC	Non-motif	seed_2	recycle_9	FALSE	1.15	1.49	0.56	1.33	2.852	1.592	4.883	2.855	env	linker
1112	152	2b9h_AC	Non-motif	seed_2	recycle_9	TRUE	1.14	1.46	0.57	1.58	2.586	1.347	4.626	2.627	env	linker
1113	153	2b9h_AC	Non-motif	seed_3	recycle_3	FALSE	1.14	1.46	0.55	1.48	2.647	1.434	4.705	2.712	env	linker
1114	154	2b9h_AC	Non-motif	seed_3	recycle_3	TRUE	1.1	1.47	0.75	1.29	3.075	1.748	5.376	2.958	env	linker
1115	155	2b9h_AC	Non-motif	seed_3	recycle_9	FALSE	1.12	1.49	0.51	1.46	2.524	1.384	4.554	2.689	env	linker
1116	156	2b9h_AC	Non-motif	seed_3	recycle_9	TRUE	1.12	1.47	0.6	1.19	2.715	1.523	4.944	2.76	env	linker
1117	157	2b9h_AC	Non-motif	seed_4	recycle_3	FALSE	1.08	1.45	0.55	1.27	2.612	1.456	4.722	2.754	env	linker
1118	158	2b9h_AC	Non-motif	seed_4	recycle_3	TRUE	1.07	1.41	0.48	1.56	2.341	1.321	4.407	2.567	env	linker
1119	159	2b9h_AC	Non-motif	seed_4	recycle_9	FALSE	1.13	1.49	0.49	1.37	2.47	1.415	4.604	2.754	env	linker
1120	160	2b9h_AC	Non-motif	seed_4	recycle_9	TRUE	1.09	1.46	0.45	1.55	2.385	1.392	4.659	2.678	env	linker
1121	161	2c3i_BA	Non-motif	seed_0	recycle_3	FALSE	0.63	1.23	1.19	1.75	8.926	4.209	10.246	5.256	env	linker
1122	162	2c3i_BA	Non-motif	seed_0	recycle_3	TRUE	0.65	1.12	0.56	1.48	17.314	8.101	19.344	9.42	env	linker
1123	163	2c3i_BA	Non-motif	seed_0	recycle_9	FALSE	0.74	1.3	0.94	1.8	1.427	0.729	3.293	1.975	env	linker
1124	164	2c3i_BA	Non-motif	seed_0	recycle_9	TRUE	0.65	1.09	0.87	1.65	1.813	0.868	3.574	2.103	env	linker
1125	165	2c3i_BA	Non-motif	seed_1	recycle_3	FALSE	0.63	1.34	0.42	1.12	2.272	1.164	3.938	2.325	env	linker
1126	166	2c3i_BA	Non-motif	seed_1	recycle_3	TRUE	0.83	1.34	0.08	0.1	20.477	9.07	19.316	9.127	env	linker
1127	167	2c3i_BA	Non-motif	seed_1	recycle_9	FALSE	0.48	1.15	0.85	1.71	1.372	0.704	3.227	1.944	env	linker
1128	168	2c3i_BA	Non-motif	seed_1	recycle_9	TRUE	0.56	1.24	0.99	1.32	2.672	1.232	4.049	2.283	env	linker
1129	169	2c3i_BA	Non-motif	seed_2	recycle_3	FALSE	0.74	1.32	0.59	0.91	16.473	7.945	18.26	8.423	env	linker
1130	170	2c3i_BA	Non-motif	seed_2	recycle_3	TRUE	0.48	1.15	0.9	1.68	7.468	3.496	10.786	5.526	env	linker
1131	171	2c3i_BA	Non-motif	seed_2	recycle_9	FALSE	0.65	1.3	0.91	1.59	1.402	0.715	3.234	1.959	env	linker
1132	172	2c3i_BA	Non-motif	seed_2	recycle_9	TRUE	0.71	1.12	0.29	0.89	1.825	0.874	3.662	2.121	env	linker
1133	173	2c3i_BA	Non-motif	seed_3	recycle_3	FALSE	0.48	1.17	0.98	1.44	2.331	1.194	3.904	2.323	env	linker
1134	174	2c3i_BA	Non-motif	seed_3	recycle_3	TRUE	0.74	1.35	0.91	1.44	6.011	2.742	8.721	4.718	env	linker
1135	175	2c3i_BA	Non-motif	seed_3	recycle_9	FALSE	0.47	0.99	0.95	1.59	1.428	0.73	3.276	1.97	env	linker
1136	176	2c3i_BA	Non-motif	seed_3	recycle_9	TRUE	0.49	1.05	0.91	1.45	7.445	3.333	9.08	4.744	env	linker
1137	177	2c3i_BA	Non-motif	seed_4	recycle_3	FALSE	0.63	1.36	0.94	1.58	12.982	6.354	15.99	7.429	env	linker
1138	178	2c3i_BA	Non-motif	seed_4	recycle_3	TRUE	0.76	1.29	0.96	1.69	5.594	2.6	7.062	3.666	env	linker
1139	179	2c3i_BA	Non-motif	seed_4	recycle_9	FALSE	0.74	1.31	0.85	1.13	1.482	0.738	3.337	1.981	env	linker
1140	180	2c3i_BA	Non-motif	seed_4	recycle_9	TRUE	0.79	1.35	0.76	1.78	1.571	0.79	3.373	2	env	linker
1141	181	2ds8_BP	Non-motif	seed_0	recycle_3	FALSE	0.64	1.03	0.81	1.06	1.717	0.569	1.908	1.123	env	linker
1142	182	2ds8_BP	Non-motif	seed_0	recycle_3	TRUE	0.67	1.06	0.83	1.04	2.511	0.949	3.049	1.709	env	linker
1143	183	2ds8_BP	Non-motif	seed_0	recycle_9	FALSE	0.61	1.03	0.57	0.62	1.56	0.563	1.93	1.133	env	linker
1144	184	2ds8_BP	Non-motif	seed_0	recycle_9	TRUE	0.66	1.03	0.88	1.04	1.808	0.589	2.017	1.215	env	linker
1145	185	2ds8_BP	Non-motif	seed_1	recycle_3	FALSE	0.65	1.02	0.87	1.11	2.127	0.649	2.203	1.169	env	linker
1146	186	2ds8_BP	Non-motif	seed_1	recycle_3	TRUE	0.65	1.02	0.82	1.03	1.873	0.57	2.181	1.247	env	linker
1147	187	2ds8_BP	Non-motif	seed_1	recycle_9	FALSE	0.62	1.03	0.85	1.09	1.621	0.586	1.885	1.152	env	linker
1148	188	2ds8_BP	Non-motif	seed_1	recycle_9	TRUE	0.67	1.07	0.8	1	1.587	0.578	2.028	1.291	env	linker
1149	189	2ds8_BP	Non-motif	seed_2	recycle_3	FALSE	0.63	1.03	0.82	1.06	1.677	0.562	1.865	1.141	env	linker
1150	190	2ds8_BP	Non-motif	seed_2	recycle_3	TRUE	0.64	1.01	0.52	0.53	2.149	0.832	2.898	1.682	env	linker
1151	191	2ds8_BP	Non-motif	seed_2	recycle_9	FALSE	0.62	1.04	0.81	1.11	1.636	0.594	1.891	1.14	env	linker
1152	192	2ds8_BP	Non-motif	seed_2	recycle_9	TRUE	0.64	1.02	0.76	1.11	2.224	0.853	2.849	1.596	env	linker
1153	193	2ds8_BP	Non-motif	seed_3	recycle_3	FALSE	0.66	1.02	0.75	0.84	1.734	0.579	1.917	1.118	env	linker
1154	194	2ds8_BP	Non-motif	seed_3	recycle_3	TRUE	0.62	1.04	0.67	0.87	2.56	0.91	3.072	1.782	env	linker
1155	195	2ds8_BP	Non-motif	seed_3	recycle_9	FALSE	0.61	1.04	0.76	1.1	1.418	0.544	1.806	1.198	env	linker
1156	196	2ds8_BP	Non-motif	seed_3	recycle_9	TRUE	0.64	1.03	0.88	1.09	2.28	0.924	2.94	1.76	env	linker
1157	197	2ds8_BP	Non-motif	seed_4	recycle_3	FALSE	0.63	1.04	0.53	0.56	1.558	0.538	1.776	1.101	env	linker
1158	198	2ds8_BP	Non-motif	seed_4	recycle_3	TRUE	0.61	1.03	0.58	0.91	2.061	0.65	2.167	1.253	env	linker
1159	199	2ds8_BP	Non-motif	seed_4	recycle_9	FALSE	0.63	1.02	0.82	1.05	1.478	0.569	1.825	1.125	env	linker
1160	200	2ds8_BP	Non-motif	seed_4	recycle_9	TRUE	0.65	1.04	0.87	1.11	1.387	0.513	1.713	1.104	env	linker
1161	201	2fmf_AB	Non-motif	seed_0	recycle_3	FALSE	0.49	1.04	0.42	0.7	4.644	2.362	5.086	2.659	env	linker
1162	202	2fmf_AB	Non-motif	seed_0	recycle_3	TRUE	0.52	1.06	0.43	0.93	4.615	2.447	5.07	2.622	env	linker
1163	203	2fmf_AB	Non-motif	seed_0	recycle_9	FALSE	0.48	1.03	0.42	0.68	4.662	2.308	5.096	2.661	env	linker
1164	204	2fmf_AB	Non-motif	seed_0	recycle_9	TRUE	0.53	1.02	0.44	0.86	4.685	2.486	5.11	2.669	env	linker
1165	205	2fmf_AB	Non-motif	seed_1	recycle_3	FALSE	0.49	1.02	0.42	0.77	4.785	2.539	5.175	2.729	env	linker
1166	206	2fmf_AB	Non-motif	seed_1	recycle_3	TRUE	0.49	1.02	0.5	1.07	4.692	2.481	5.098	2.658	env	linker
1167	207	2fmf_AB	Non-motif	seed_1	recycle_9	FALSE	0.48	0.99	0.48	1.01	4.621	2.458	5.049	2.637	env	linker
1168	208	2fmf_AB	Non-motif	seed_1	recycle_9	TRUE	0.46	1	0.4	1.05	4.571	2.384	4.939	2.541	env	linker
1169	209	2fmf_AB	Non-motif	seed_2	recycle_3	FALSE	0.47	1	0.41	0.99	5.119	2.755	5.587	2.997	env	linker
1170	210	2fmf_AB	Non-motif	seed_2	recycle_3	TRUE	0.5	0.99	0.52	1.04	4.701	2.475	5.107	2.674	env	linker
1171	211	2fmf_AB	Non-motif	seed_2	recycle_9	FALSE	0.47	0.98	0.49	1.01	4.968	2.664	5.439	2.889	env	linker
1172	212	2fmf_AB	Non-motif	seed_2	recycle_9	TRUE	0.51	1.06	0.52	1.11	4.769	2.523	5.193	2.725	env	linker
1173	213	2fmf_AB	Non-motif	seed_3	recycle_3	FALSE	0.48	1.01	0.43	0.69	4.656	2.209	5.109	2.648	env	linker
1174	214	2fmf_AB	Non-motif	seed_3	recycle_3	TRUE	0.49	1.02	0.49	1.05	4.604	2.421	4.973	2.579	env	linker
1175	215	2fmf_AB	Non-motif	seed_3	recycle_9	FALSE	0.48	1	0.38	0.74	4.646	2.477	5.065	2.639	env	linker
1176	216	2fmf_AB	Non-motif	seed_3	recycle_9	TRUE	0.52	1.02	0.49	1.05	4.723	2.513	5.153	2.683	env	linker
1177	217	2fmf_AB	Non-motif	seed_4	recycle_3	FALSE	0.47	1.01	0.47	0.98	4.593	2.441	5.022	2.619	env	linker
1178	218	2fmf_AB	Non-motif	seed_4	recycle_3	TRUE	0.5	1.06	0.42	0.71	4.593	2.207	5.028	2.611	env	linker
1179	219	2fmf_AB	Non-motif	seed_4	recycle_9	FALSE	0.48	1.03	0.47	0.99	4.658	2.478	5.097	2.653	env	linker
1180	220	2fmf_AB	Non-motif	seed_4	recycle_9	TRUE	0.52	1.09	0.49	0.79	4.656	2.061	5.061	2.502	env	linker
1181	221	2h9m_CD	Non-motif	seed_0	recycle_3	FALSE	0.52	0.93	0.13	0.19	6.065	2.826	9.118	4.614	env	linker
1182	222	2h9m_CD	Non-motif	seed_0	recycle_3	TRUE	0.52	0.92	0.15	0.21	5.838	2.727	9.103	4.611	env	linker
1183	223	2h9m_CD	Non-motif	seed_0	recycle_9	FALSE	0.55	0.94	0.07	0.07	6.651	3.109	9.652	4.911	env	linker
1184	224	2h9m_CD	Non-motif	seed_0	recycle_9	TRUE	0.53	0.94	0.14	0.2	5.833	2.74	8.977	4.601	env	linker
1185	225	2h9m_CD	Non-motif	seed_1	recycle_3	FALSE	0.52	0.93	0.15	0.21	4.957	2.334	8.562	4.345	env	linker
1186	226	2h9m_CD	Non-motif	seed_1	recycle_3	TRUE	0.53	0.94	0.05	0.05	8.594	3.891	11.09	5.432	env	linker
1187	227	2h9m_CD	Non-motif	seed_1	recycle_9	FALSE	0.52	0.93	0.14	0.21	6.232	2.924	9.37	4.776	env	linker
1188	228	2h9m_CD	Non-motif	seed_1	recycle_9	TRUE	0.54	0.95	0.16	0.22	13.154	5.822	14.587	6.932	env	linker
1189	229	2h9m_CD	Non-motif	seed_2	recycle_3	FALSE	0.54	0.94	0.08	0.09	4.758	2.298	7.946	4.1	env	linker
1190	230	2h9m_CD	Non-motif	seed_2	recycle_3	TRUE	0.55	0.95	0.16	0.22	6.153	2.866	9.302	4.682	env	linker
1191	231	2h9m_CD	Non-motif	seed_2	recycle_9	FALSE	0.51	0.92	0.06	0.07	5.659	2.678	8.68	4.425	env	linker
1192	232	2h9m_CD	Non-motif	seed_2	recycle_9	TRUE	0.55	0.94	0.16	0.22	7.422	3.394	10.361	5.167	env	linker
1193	233	2h9m_CD	Non-motif	seed_3	recycle_3	FALSE	0.56	0.95	0.15	0.2	5.798	2.715	8.904	4.527	env	linker
1194	234	2h9m_CD	Non-motif	seed_3	recycle_3	TRUE	0.58	0.97	0.13	0.18	5.752	2.689	8.788	4.379	env	linker
1195	235	2h9m_CD	Non-motif	seed_3	recycle_9	FALSE	0.55	0.96	0.15	0.2	6.793	3.173	9.709	4.937	env	linker
1196	236	2h9m_CD	Non-motif	seed_3	recycle_9	TRUE	0.52	0.92	0.16	0.21	6.435	2.996	9.485	4.763	env	linker
1197	237	2h9m_CD	Non-motif	seed_4	recycle_3	FALSE	0.55	0.95	0.15	0.21	11.799	5.256	13.411	6.408	env	linker
1198	238	2h9m_CD	Non-motif	seed_4	recycle_3	TRUE	0.54	0.95	0.06	0.06	9.103	4.123	11.765	5.753	env	linker
1199	239	2h9m_CD	Non-motif	seed_4	recycle_9	FALSE	0.54	0.93	0.15	0.2	10.675	4.878	12.564	6.161	env	linker
1200	240	2h9m_CD	Non-motif	seed_4	recycle_9	TRUE	0.56	0.95	0.15	0.21	11.815	5.254	13.31	6.373	env	linker
1201	241	2hpl_AB	Non-motif	seed_0	recycle_3	FALSE	0.47	1.06	0.6	0.54	2.339	1.166	3.432	2.047	env	linker
1202	242	2hpl_AB	Non-motif	seed_0	recycle_3	TRUE	0.48	1.11	0.12	0.77	3.005	1.397	4.316	2.38	env	linker
1203	243	2hpl_AB	Non-motif	seed_0	recycle_9	FALSE	0.48	1.09	0.14	0.8	2.446	1.206	3.461	2.04	env	linker
1204	244	2hpl_AB	Non-motif	seed_0	recycle_9	TRUE	0.47	1.11	0.16	0.85	3.493	1.629	4.628	2.346	env	linker
1205	245	2hpl_AB	Non-motif	seed_1	recycle_3	FALSE	0.47	1.06	0.59	0.8	2.642	1.276	3.798	2.157	env	linker
1206	246	2hpl_AB	Non-motif	seed_1	recycle_3	TRUE	0.47	1.09	0.12	0.53	3.089	1.366	3.808	2.136	env	linker
1207	247	2hpl_AB	Non-motif	seed_1	recycle_9	FALSE	0.48	1.08	0.15	0.8	2.551	1.242	3.563	2.089	env	linker
1208	248	2hpl_AB	Non-motif	seed_1	recycle_9	TRUE	0.47	1.07	0.02	0.87	2.972	1.365	4.069	2.15	env	linker
1209	249	2hpl_AB	Non-motif	seed_2	recycle_3	FALSE	0.47	1.07	0.13	0.51	2.585	1.253	3.592	2.081	env	linker
1210	250	2hpl_AB	Non-motif	seed_2	recycle_3	TRUE	0.47	1.09	0.01	0.33	2.77	1.314	3.528	2.1	env	linker
1211	251	2hpl_AB	Non-motif	seed_2	recycle_9	FALSE	0.48	1.09	0.57	0.78	2.564	1.25	3.699	2.09	env	linker
1212	252	2hpl_AB	Non-motif	seed_2	recycle_9	TRUE	0.49	1.09	0.59	0.94	2.556	1.256	3.571	2.106	env	linker
1213	253	2hpl_AB	Non-motif	seed_3	recycle_3	FALSE	0.47	1.05	0.14	0.81	2.338	1.171	3.471	2.076	env	linker
1214	254	2hpl_AB	Non-motif	seed_3	recycle_3	TRUE	0.47	1.09	0.59	0.96	2.913	1.369	3.826	2.159	env	linker
1215	255	2hpl_AB	Non-motif	seed_3	recycle_9	FALSE	0.47	1.1	0.14	0.79	2.522	1.229	3.602	2.102	env	linker
1216	256	2hpl_AB	Non-motif	seed_3	recycle_9	TRUE	0.48	1.11	0.1	0.79	2.555	1.239	3.805	2.202	env	linker
1217	257	2hpl_AB	Non-motif	seed_4	recycle_3	FALSE	0.46	1.05	0.14	0.79	2.639	1.277	3.86	2.187	env	linker
1218	258	2hpl_AB	Non-motif	seed_4	recycle_3	TRUE	0.45	1.06	0.11	1	2.568	1.177	3.809	2.106	env	linker
1219	259	2hpl_AB	Non-motif	seed_4	recycle_9	FALSE	0.48	1.1	0.14	0.8	2.539	1.235	3.487	2.047	env	linker
1220	260	2hpl_AB	Non-motif	seed_4	recycle_9	TRUE	0.46	1.08	0.14	1.18	2.621	1.232	3.531	2.071	env	linker
1221	261	2o02_AP	Non-motif	seed_0	recycle_3	FALSE	0.51	1.12	0.22	0.87	18.169	9.183	17.756	8.699	env	linker
1222	262	2o02_AP	Non-motif	seed_0	recycle_3	TRUE	0.51	1.15	0.45	1.1	17.787	8.943	17.369	8.48	env	linker
1223	263	2o02_AP	Non-motif	seed_0	recycle_9	FALSE	0.5	1.11	0.23	0.82	18.258	9.248	17.838	8.756	env	linker
1224	264	2o02_AP	Non-motif	seed_0	recycle_9	TRUE	0.51	1.14	0.22	0.8	17.784	9.028	17.365	8.552	env	linker
1225	265	2o02_AP	Non-motif	seed_1	recycle_3	FALSE	0.52	1.11	0.23	0.8	5.618	3.18	6.814	3.87	env	linker
1226	266	2o02_AP	Non-motif	seed_1	recycle_3	TRUE	0.55	1.15	0.22	0.77	5.315	3.027	6.217	3.557	env	linker
1227	267	2o02_AP	Non-motif	seed_1	recycle_9	FALSE	0.5	1.11	0.24	0.84	18.19	9.27	17.799	8.766	env	linker
1228	268	2o02_AP	Non-motif	seed_1	recycle_9	TRUE	0.53	1.16	0.31	0.8	5.32	3.071	6.489	3.735	env	linker
1229	269	2o02_AP	Non-motif	seed_2	recycle_3	FALSE	0.5	1.11	0.3	0.86	18.002	9.134	17.576	8.639	env	linker
1230	270	2o02_AP	Non-motif	seed_2	recycle_3	TRUE	0.53	1.13	0.4	0.84	17.941	9.171	17.524	8.667	env	linker
1231	271	2o02_AP	Non-motif	seed_2	recycle_9	FALSE	0.5	1.12	0.23	0.84	18.185	9.27	17.789	8.761	env	linker
1232	272	2o02_AP	Non-motif	seed_2	recycle_9	TRUE	0.52	1.16	0.22	0.78	18.172	9.174	17.772	8.71	env	linker
1233	273	2o02_AP	Non-motif	seed_3	recycle_3	FALSE	0.51	1.13	0.2	0.84	18.047	9.164	17.638	8.674	env	linker
1234	274	2o02_AP	Non-motif	seed_3	recycle_3	TRUE	0.53	1.14	0.48	0.78	17.871	9.013	17.459	8.548	env	linker
1235	275	2o02_AP	Non-motif	seed_3	recycle_9	FALSE	0.5	1.11	0.36	0.72	18.119	9.237	17.72	8.75	env	linker
1236	276	2o02_AP	Non-motif	seed_3	recycle_9	TRUE	0.54	1.16	0.22	0.81	18.241	9.274	17.853	8.783	env	linker
1237	277	2o02_AP	Non-motif	seed_4	recycle_3	FALSE	0.51	1.11	0.26	0.83	18.051	9.151	17.625	8.661	env	linker
1238	278	2o02_AP	Non-motif	seed_4	recycle_3	TRUE	0.57	1.17	0.15	0.84	18.288	9.341	17.868	8.865	env	linker
1239	279	2o02_AP	Non-motif	seed_4	recycle_9	FALSE	0.51	1.11	0.22	0.86	18.208	9.262	17.813	8.764	env	linker
1240	280	2o02_AP	Non-motif	seed_4	recycle_9	TRUE	0.54	1.14	0.28	0.97	18.078	9.169	17.696	8.734	env	linker
1241	281	3d1e_AP	Non-motif	seed_0	recycle_3	FALSE	0.74	1.28	0.2	0.2	5.895	2.668	6.306	3.006	env	linker
1242	282	3d1e_AP	Non-motif	seed_0	recycle_3	TRUE	0.76	1.28	0.21	0.21	0.853	0.635	1.566	1.134	env	linker
1243	283	3d1e_AP	Non-motif	seed_0	recycle_9	FALSE	0.75	1.3	0.22	0.22	5.963	2.704	6.339	3.017	env	linker
1244	284	3d1e_AP	Non-motif	seed_0	recycle_9	TRUE	0.75	1.27	0.2	0.2	0.802	0.574	1.396	0.988	env	linker
1245	285	3d1e_AP	Non-motif	seed_1	recycle_3	FALSE	0.75	1.29	0.22	0.22	5.885	2.683	6.386	3.032	env	linker
1246	286	3d1e_AP	Non-motif	seed_1	recycle_3	TRUE	0.75	1.29	0.23	0.23	5.299	2.464	6.226	2.983	env	linker
1247	287	3d1e_AP	Non-motif	seed_1	recycle_9	FALSE	0.77	1.31	0.41	1	5.856	2.666	6.259	2.986	env	linker
1248	288	3d1e_AP	Non-motif	seed_1	recycle_9	TRUE	0.79	1.31	0.21	0.21	0.948	0.699	1.476	1.035	env	linker
1249	289	3d1e_AP	Non-motif	seed_2	recycle_3	FALSE	0.77	1.31	0.22	0.22	5.853	2.685	6.371	3.034	env	linker
1250	290	3d1e_AP	Non-motif	seed_2	recycle_3	TRUE	0.76	1.29	0.21	0.21	5.604	2.499	6.205	2.957	env	linker
1251	291	3d1e_AP	Non-motif	seed_2	recycle_9	FALSE	0.76	1.31	0.2	0.2	5.9	2.679	6.297	3.004	env	linker
1252	292	3d1e_AP	Non-motif	seed_2	recycle_9	TRUE	0.76	1.27	0.22	0.22	0.843	0.659	1.484	1.036	env	linker
1253	293	3d1e_AP	Non-motif	seed_3	recycle_3	FALSE	0.76	1.29	0.2	0.2	5.89	2.697	6.405	3.061	env	linker
1254	294	3d1e_AP	Non-motif	seed_3	recycle_3	TRUE	0.78	1.29	0.21	0.21	5.774	2.645	6.455	3.039	env	linker
1255	295	3d1e_AP	Non-motif	seed_3	recycle_9	FALSE	0.77	1.31	0.2	0.2	5.982	2.708	6.357	3.027	env	linker
1256	296	3d1e_AP	Non-motif	seed_3	recycle_9	TRUE	0.75	1.25	0.21	0.21	5.898	2.68	6.314	3.01	env	linker
1257	297	3d1e_AP	Non-motif	seed_4	recycle_3	FALSE	0.77	1.3	0.22	0.22	5.854	2.662	6.296	3.014	env	linker
1258	298	3d1e_AP	Non-motif	seed_4	recycle_3	TRUE	0.77	1.3	0.22	0.22	5.966	2.704	6.397	3.05	env	linker
1259	299	3d1e_AP	Non-motif	seed_4	recycle_9	FALSE	0.78	1.32	0.22	0.22	5.866	2.677	6.273	3.006	env	linker
1260	300	3d1e_AP	Non-motif	seed_4	recycle_9	TRUE	0.77	1.3	0.22	0.22	5.793	2.644	6.215	2.973	env	linker
1261	1	1awr_CI	Non-motif	seed_0	recycle_3	FALSE	0.61	1.18	0.02	0.19	49.367	21.472	49.265	20.788	env	sep_chains
1262	2	1awr_CI	Non-motif	seed_0	recycle_3	TRUE	0.6	1.2	0.01	0.08	49.273	21.219	49.147	20.574	env	sep_chains
1263	3	1awr_CI	Non-motif	seed_0	recycle_9	FALSE	0.62	1.19	0.02	0.78	46.674	20.367	46.665	19.688	env	sep_chains
1264	4	1awr_CI	Non-motif	seed_0	recycle_9	TRUE	0.63	1.19	0.33	0.73	43.042	18.657	42.918	18.038	env	sep_chains
1265	5	1awr_CI	Non-motif	seed_1	recycle_3	FALSE	0.61	1.19	0.02	0.19	46.663	20.36	46.635	19.681	env	sep_chains
1266	6	1awr_CI	Non-motif	seed_1	recycle_3	TRUE	0.61	1.2	0.03	0.77	44.278	19.212	44.156	18.656	env	sep_chains
1267	7	1awr_CI	Non-motif	seed_1	recycle_9	FALSE	0.62	1.2	0.03	0.64	47.586	20.761	47.575	20.142	env	sep_chains
1268	8	1awr_CI	Non-motif	seed_1	recycle_9	TRUE	0.62	1.2	0.03	0.38	40.884	18.293	40.682	17.674	env	sep_chains
1269	9	1awr_CI	Non-motif	seed_2	recycle_3	FALSE	0.61	1.19	0.09	0.12	47.099	20.439	47.123	19.758	env	sep_chains
1270	10	1awr_CI	Non-motif	seed_2	recycle_3	TRUE	0.61	1.21	0.05	0.19	40.13	17.557	39.885	16.978	env	sep_chains
1271	11	1awr_CI	Non-motif	seed_2	recycle_9	FALSE	0.61	1.19	0.03	0.89	43.282	19.081	43.082	18.417	env	sep_chains
1272	12	1awr_CI	Non-motif	seed_2	recycle_9	TRUE	0.61	1.19	0.04	0.08	43.638	19.307	43.511	18.526	env	sep_chains
1273	13	1awr_CI	Non-motif	seed_3	recycle_3	FALSE	0.61	1.19	0.02	0.39	46.357	20.224	46.356	19.528	env	sep_chains
1274	14	1awr_CI	Non-motif	seed_3	recycle_3	TRUE	0.62	1.2	0.03	0.71	41.911	18.312	41.839	17.695	env	sep_chains
1275	15	1awr_CI	Non-motif	seed_3	recycle_9	FALSE	0.61	1.19	0.12	0.18	44.358	19.543	44.329	18.852	env	sep_chains
1276	16	1awr_CI	Non-motif	seed_3	recycle_9	TRUE	0.61	1.18	0.02	0.37	44.263	19.345	44.034	18.703	env	sep_chains
1277	17	1awr_CI	Non-motif	seed_4	recycle_3	FALSE	0.61	1.19	0.07	0.48	48.328	20.899	48.27	20.241	env	sep_chains
1278	18	1awr_CI	Non-motif	seed_4	recycle_3	TRUE	0.54	1.04	0.24	0.34	43.565	19.014	43.591	18.358	env	sep_chains
1279	19	1awr_CI	Non-motif	seed_4	recycle_9	FALSE	0.61	1.19	0.03	0.35	46.929	20.716	46.776	20.061	env	sep_chains
1280	20	1awr_CI	Non-motif	seed_4	recycle_9	TRUE	0.6	1.21	0.04	0.12	39.686	17.867	39.4	17.22	env	sep_chains
1281	21	1er8_EI	Non-motif	seed_0	recycle_3	FALSE	0.57	0.91	0.31	0.38	3.788	1.89	6.296	3.486	env	sep_chains
1282	22	1er8_EI	Non-motif	seed_0	recycle_3	TRUE	0.59	0.93	0.72	1.2	3.814	1.91	6.011	3.277	env	sep_chains
1283	23	1er8_EI	Non-motif	seed_0	recycle_9	FALSE	0.56	0.91	0.59	0.94	3.501	1.762	6.479	3.58	env	sep_chains
1284	24	1er8_EI	Non-motif	seed_0	recycle_9	TRUE	0.56	0.91	0.65	1	3.547	1.783	6.326	3.504	env	sep_chains
1285	25	1er8_EI	Non-motif	seed_1	recycle_3	FALSE	0.53	0.89	0.71	1.04	3.562	1.773	6.263	3.491	env	sep_chains
1286	26	1er8_EI	Non-motif	seed_1	recycle_3	TRUE	0.51	0.88	0.71	1	3.64	1.804	6.346	3.527	env	sep_chains
1287	27	1er8_EI	Non-motif	seed_1	recycle_9	FALSE	0.54	0.9	0.55	0.95	3.532	1.744	6.229	3.464	env	sep_chains
1288	28	1er8_EI	Non-motif	seed_1	recycle_9	TRUE	0.58	0.91	0.55	1.01	3.514	1.732	6.226	3.465	env	sep_chains
1289	29	1er8_EI	Non-motif	seed_2	recycle_3	FALSE	0.57	0.91	0.3	0.37	3.639	1.824	5.553	3.051	env	sep_chains
1290	30	1er8_EI	Non-motif	seed_2	recycle_3	TRUE	0.59	0.93	0.53	1.15	3.736	1.866	6.769	3.717	env	sep_chains
1291	31	1er8_EI	Non-motif	seed_2	recycle_9	FALSE	0.55	0.9	0.58	0.94	3.438	1.728	5.722	3.08	env	sep_chains
1292	32	1er8_EI	Non-motif	seed_2	recycle_9	TRUE	0.53	0.9	0.69	1.21	3.535	1.76	6.694	3.677	env	sep_chains
1293	33	1er8_EI	Non-motif	seed_3	recycle_3	FALSE	0.55	0.9	0.9	1.18	3.813	1.91	5.355	2.932	env	sep_chains
1294	34	1er8_EI	Non-motif	seed_3	recycle_3	TRUE	0.5	0.87	0.67	1.09	3.639	1.796	5.211	2.797	env	sep_chains
1295	35	1er8_EI	Non-motif	seed_3	recycle_9	FALSE	0.54	0.9	0.72	1.02	3.598	1.801	5.383	2.923	env	sep_chains
1296	36	1er8_EI	Non-motif	seed_3	recycle_9	TRUE	0.53	0.89	0.66	0.99	3.531	1.763	6.648	3.648	env	sep_chains
1297	37	1er8_EI	Non-motif	seed_4	recycle_3	FALSE	0.54	0.9	0.83	1.12	3.805	1.903	6.53	3.569	env	sep_chains
1298	38	1er8_EI	Non-motif	seed_4	recycle_3	TRUE	0.56	0.91	0.72	1.02	3.384	1.694	5.763	3.128	env	sep_chains
1299	39	1er8_EI	Non-motif	seed_4	recycle_9	FALSE	0.54	0.9	0.61	0.96	3.566	1.786	6.57	3.62	env	sep_chains
1300	40	1er8_EI	Non-motif	seed_4	recycle_9	TRUE	0.56	0.92	0.6	0.95	3.472	1.727	6.373	3.521	env	sep_chains
1301	41	1lvm_AE	Non-motif	seed_0	recycle_3	FALSE	1.41	1.82	0.08	0.54	12.35	6.235	13.751	6.758	env	sep_chains
1302	42	1lvm_AE	Non-motif	seed_0	recycle_3	TRUE	1.04	1.42	0.11	0.54	12.305	6.219	13.781	6.729	env	sep_chains
1303	43	1lvm_AE	Non-motif	seed_0	recycle_9	FALSE	0.88	1.35	1.16	2.28	12.321	6.22	13.734	6.762	env	sep_chains
1304	44	1lvm_AE	Non-motif	seed_0	recycle_9	TRUE	0.85	1.34	0.09	0.54	12.286	6.173	13.849	6.75	env	sep_chains
1305	45	1lvm_AE	Non-motif	seed_1	recycle_3	FALSE	0.92	1.4	1.16	2.07	12.349	6.233	13.841	6.77	env	sep_chains
1306	46	1lvm_AE	Non-motif	seed_1	recycle_3	TRUE	0.84	1.34	0.07	0.54	12.427	6.284	13.752	6.696	env	sep_chains
1307	47	1lvm_AE	Non-motif	seed_1	recycle_9	FALSE	0.88	1.35	1.18	2.31	12.338	6.222	13.732	6.761	env	sep_chains
1308	48	1lvm_AE	Non-motif	seed_1	recycle_9	TRUE	0.8	1.33	1.15	2.16	12.331	6.225	13.769	6.703	env	sep_chains
1309	49	1lvm_AE	Non-motif	seed_2	recycle_3	FALSE	0.89	1.37	0.94	2.07	12.408	6.268	13.805	6.756	env	sep_chains
1310	50	1lvm_AE	Non-motif	seed_2	recycle_3	TRUE	0.91	1.4	0.06	0.53	12.524	6.331	13.797	6.734	env	sep_chains
1311	51	1lvm_AE	Non-motif	seed_2	recycle_9	FALSE	0.99	1.43	1.16	2.24	12.329	6.218	13.719	6.759	env	sep_chains
1312	52	1lvm_AE	Non-motif	seed_2	recycle_9	TRUE	0.87	1.39	0.14	0.55	12.389	6.243	13.74	6.909	env	sep_chains
1313	53	1lvm_AE	Non-motif	seed_3	recycle_3	FALSE	0.87	1.37	0.07	0.54	12.434	6.281	13.864	6.759	env	sep_chains
1314	54	1lvm_AE	Non-motif	seed_3	recycle_3	TRUE	0.85	1.37	0.07	0.53	12.55	6.301	13.864	6.763	env	sep_chains
1315	55	1lvm_AE	Non-motif	seed_3	recycle_9	FALSE	0.89	1.36	1.17	2.28	12.313	6.211	13.749	6.757	env	sep_chains
1316	56	1lvm_AE	Non-motif	seed_3	recycle_9	TRUE	0.88	1.36	0.1	0.54	12.318	6.207	13.773	6.721	env	sep_chains
1317	57	1lvm_AE	Non-motif	seed_4	recycle_3	FALSE	0.89	1.38	0.08	0.54	12.468	6.298	13.861	6.755	env	sep_chains
1318	58	1lvm_AE	Non-motif	seed_4	recycle_3	TRUE	0.86	1.39	0.08	0.55	12.411	6.259	13.902	6.761	env	sep_chains
1319	59	1lvm_AE	Non-motif	seed_4	recycle_9	FALSE	0.82	1.29	0.08	0.54	12.336	6.222	13.733	6.753	env	sep_chains
1320	60	1lvm_AE	Non-motif	seed_4	recycle_9	TRUE	0.85	1.37	0.09	0.54	12.314	6.201	13.723	6.722	env	sep_chains
1321	61	1nvr_AB	Non-motif	seed_0	recycle_3	FALSE	0.6	1.24	0.05	0.06	30.704	14.723	31.289	13.893	env	sep_chains
1322	62	1nvr_AB	Non-motif	seed_0	recycle_3	TRUE	0.58	1.25	0.02	0.03	26.204	12.828	26.572	12.045	env	sep_chains
1323	63	1nvr_AB	Non-motif	seed_0	recycle_9	FALSE	0.58	1.25	0.02	0.02	43.984	20.907	44.588	19.502	env	sep_chains
1324	64	1nvr_AB	Non-motif	seed_0	recycle_9	TRUE	0.58	1.24	0.02	0.02	30.459	14.333	30.465	13.384	env	sep_chains
1325	65	1nvr_AB	Non-motif	seed_1	recycle_3	FALSE	0.59	1.24	0.05	0.06	29.913	14.285	30.183	13.35	env	sep_chains
1326	66	1nvr_AB	Non-motif	seed_1	recycle_3	TRUE	0.56	1.24	0.03	0.03	28.89	13.987	29.268	12.985	env	sep_chains
1327	67	1nvr_AB	Non-motif	seed_1	recycle_9	FALSE	0.57	1.23	0.06	0.07	35.986	16.71	36.495	15.732	env	sep_chains
1328	68	1nvr_AB	Non-motif	seed_1	recycle_9	TRUE	0.58	1.22	0.04	0.05	31.24	14.787	31.647	13.847	env	sep_chains
1329	69	1nvr_AB	Non-motif	seed_2	recycle_3	FALSE	0.59	1.24	0.07	0.08	28.901	13.537	29.171	12.937	env	sep_chains
1330	70	1nvr_AB	Non-motif	seed_2	recycle_3	TRUE	0.61	1.26	0.06	0.07	26.531	12.669	27.13	12.002	env	sep_chains
1331	71	1nvr_AB	Non-motif	seed_2	recycle_9	FALSE	0.57	1.25	0.04	0.05	33.734	15.738	34.382	14.985	env	sep_chains
1332	72	1nvr_AB	Non-motif	seed_2	recycle_9	TRUE	0.59	1.24	0.02	0.03	31.748	14.905	31.953	13.9	env	sep_chains
1333	73	1nvr_AB	Non-motif	seed_3	recycle_3	FALSE	0.59	1.25	0.07	0.08	33.627	15.703	33.695	14.752	env	sep_chains
1334	74	1nvr_AB	Non-motif	seed_3	recycle_3	TRUE	0.6	1.22	0.05	0.06	29.048	13.849	28.757	12.967	env	sep_chains
1335	75	1nvr_AB	Non-motif	seed_3	recycle_9	FALSE	0.58	1.24	0.03	0.04	44.416	21.107	45.245	19.807	env	sep_chains
1336	76	1nvr_AB	Non-motif	seed_3	recycle_9	TRUE	0.57	1.23	0.02	0.03	32.145	14.706	32.163	14.09	env	sep_chains
1337	77	1nvr_AB	Non-motif	seed_4	recycle_3	FALSE	0.6	1.24	0.06	0.07	29.542	13.805	29.941	13.301	env	sep_chains
1338	78	1nvr_AB	Non-motif	seed_4	recycle_3	TRUE	0.63	1.25	0.03	0.03	26.566	12.637	26.807	12.101	env	sep_chains
1339	79	1nvr_AB	Non-motif	seed_4	recycle_9	FALSE	0.59	1.25	0.05	0.05	38.727	17.982	39.219	16.924	env	sep_chains
1340	80	1nvr_AB	Non-motif	seed_4	recycle_9	TRUE	0.57	1.24	0.03	0.03	29.497	14.565	29.861	13.562	env	sep_chains
1341	81	1nx1_AC	Non-motif	seed_0	recycle_3	FALSE	0.81	1.35	0.59	0.66	1.515	0.833	2.493	1.645	env	sep_chains
1342	82	1nx1_AC	Non-motif	seed_0	recycle_3	TRUE	0.82	1.34	0.49	0.57	1.685	0.865	2.651	1.665	env	sep_chains
1343	83	1nx1_AC	Non-motif	seed_0	recycle_9	FALSE	0.77	1.3	0.49	0.6	2.084	1.112	3.013	1.887	env	sep_chains
1344	84	1nx1_AC	Non-motif	seed_0	recycle_9	TRUE	0.8	1.34	0.48	0.58	2.118	1.105	2.958	1.858	env	sep_chains
1345	85	1nx1_AC	Non-motif	seed_1	recycle_3	FALSE	0.81	1.31	0.41	0.54	1.656	0.901	2.56	1.741	env	sep_chains
1346	86	1nx1_AC	Non-motif	seed_1	recycle_3	TRUE	0.82	1.35	0.38	0.51	1.822	1.001	2.712	1.798	env	sep_chains
1347	87	1nx1_AC	Non-motif	seed_1	recycle_9	FALSE	0.75	1.29	0.47	0.58	1.932	1.048	2.914	1.839	env	sep_chains
1348	88	1nx1_AC	Non-motif	seed_1	recycle_9	TRUE	0.79	1.3	0.48	0.57	2.018	1.103	2.868	1.869	env	sep_chains
1349	89	1nx1_AC	Non-motif	seed_2	recycle_3	FALSE	0.79	1.28	0.6	0.68	1.206	0.694	2.244	1.357	env	sep_chains
1350	90	1nx1_AC	Non-motif	seed_2	recycle_3	TRUE	0.84	1.34	0.5	0.6	1.637	0.884	2.663	1.698	env	sep_chains
1351	91	1nx1_AC	Non-motif	seed_2	recycle_9	FALSE	0.8	1.27	0.5	0.59	1.214	0.695	2.248	1.354	env	sep_chains
1352	92	1nx1_AC	Non-motif	seed_2	recycle_9	TRUE	0.81	1.34	0.42	0.56	1.851	1.071	2.759	1.853	env	sep_chains
1353	93	1nx1_AC	Non-motif	seed_3	recycle_3	FALSE	0.74	1.28	0.43	0.55	1.885	1.011	2.844	1.785	env	sep_chains
1354	94	1nx1_AC	Non-motif	seed_3	recycle_3	TRUE	0.84	1.38	0.43	0.55	2.119	1.225	2.896	1.915	env	sep_chains
1355	95	1nx1_AC	Non-motif	seed_3	recycle_9	FALSE	0.75	1.28	0.6	0.68	1.968	1.028	2.946	1.814	env	sep_chains
1356	96	1nx1_AC	Non-motif	seed_3	recycle_9	TRUE	0.77	1.32	0.35	0.49	1.97	1.1	2.787	1.852	env	sep_chains
1357	97	1nx1_AC	Non-motif	seed_4	recycle_3	FALSE	0.78	1.31	0.44	0.56	1.867	1.007	2.836	1.802	env	sep_chains
1358	98	1nx1_AC	Non-motif	seed_4	recycle_3	TRUE	0.84	1.35	0.44	0.54	1.618	0.869	2.594	1.642	env	sep_chains
1359	99	1nx1_AC	Non-motif	seed_4	recycle_9	FALSE	0.77	1.29	0.59	0.67	2.107	1.123	3.06	1.88	env	sep_chains
1360	100	1nx1_AC	Non-motif	seed_4	recycle_9	TRUE	0.83	1.36	0.44	0.53	2.023	1.155	2.89	1.907	env	sep_chains
1361	101	1ou8_BD	Non-motif	seed_0	recycle_3	FALSE	0.31	0.95	0.12	0.12	16.357	8.413	19.859	9.671	env	sep_chains
1362	102	1ou8_BD	Non-motif	seed_0	recycle_3	TRUE	0.32	0.95	0.03	0.14	18.431	8.869	18.152	8.746	env	sep_chains
1363	103	1ou8_BD	Non-motif	seed_0	recycle_9	FALSE	0.3	0.96	0.02	0.14	10.788	5.995	12.301	6.584	env	sep_chains
1364	104	1ou8_BD	Non-motif	seed_0	recycle_9	TRUE	0.33	0.94	0.13	0.13	22.193	10.369	22.319	10.228	env	sep_chains
1365	105	1ou8_BD	Non-motif	seed_1	recycle_3	FALSE	0.3	0.95	0.03	0.04	21.164	10.024	20.894	9.757	env	sep_chains
1366	106	1ou8_BD	Non-motif	seed_1	recycle_3	TRUE	0.33	0.96	0.1	0.17	33.721	15.428	33.844	15.3	env	sep_chains
1367	107	1ou8_BD	Non-motif	seed_1	recycle_9	FALSE	0.3	0.95	0.02	0.16	10.885	6.033	12.389	6.611	env	sep_chains
1368	108	1ou8_BD	Non-motif	seed_1	recycle_9	TRUE	0.32	0.95	0.02	0.17	25.832	12.2	26.273	12.217	env	sep_chains
1369	109	1ou8_BD	Non-motif	seed_2	recycle_3	FALSE	0.3	0.95	0.15	0.15	13.37	7.03	16.797	8.28	env	sep_chains
1370	110	1ou8_BD	Non-motif	seed_2	recycle_3	TRUE	0.33	0.95	0.15	0.15	29.507	13.996	30.062	14.077	env	sep_chains
1371	111	1ou8_BD	Non-motif	seed_2	recycle_9	FALSE	0.3	0.94	0.02	0.14	10.508	5.831	11.358	6.106	env	sep_chains
1372	112	1ou8_BD	Non-motif	seed_2	recycle_9	TRUE	0.33	0.96	0.04	0.15	10.793	5.987	12.232	6.518	env	sep_chains
1373	113	1ou8_BD	Non-motif	seed_3	recycle_3	FALSE	0.3	0.95	0.16	0.16	20.24	9.607	19.978	9.364	env	sep_chains
1374	114	1ou8_BD	Non-motif	seed_3	recycle_3	TRUE	0.32	0.96	0.01	0.17	44.094	19.892	45.893	20.463	env	sep_chains
1375	115	1ou8_BD	Non-motif	seed_3	recycle_9	FALSE	0.3	0.95	0.02	0.15	10.786	5.983	12.256	6.551	env	sep_chains
1376	116	1ou8_BD	Non-motif	seed_3	recycle_9	TRUE	0.32	0.95	0.02	0.12	47.69	21.257	48.409	21.55	env	sep_chains
1377	117	1ou8_BD	Non-motif	seed_4	recycle_3	FALSE	0.31	0.94	0.16	0.16	20.706	9.853	20.472	9.616	env	sep_chains
1378	118	1ou8_BD	Non-motif	seed_4	recycle_3	TRUE	0.32	0.94	0.08	0.14	20.185	9.515	20.179	9.356	env	sep_chains
1379	119	1ou8_BD	Non-motif	seed_4	recycle_9	FALSE	0.31	0.95	0.02	0.16	10.898	6.034	12.462	6.639	env	sep_chains
1380	120	1ou8_BD	Non-motif	seed_4	recycle_9	TRUE	0.31	0.96	0.61	0.55	18.922	9.47	20.891	9.627	env	sep_chains
1381	121	1u00_AP	Non-motif	seed_0	recycle_3	FALSE	1.08	1.35	0.22	0.39	3.958	1.781	6.025	3.197	env	sep_chains
1382	122	1u00_AP	Non-motif	seed_0	recycle_3	TRUE	0.99	1.27	0.27	0.41	4.018	1.795	6.035	3.182	env	sep_chains
1383	123	1u00_AP	Non-motif	seed_0	recycle_9	FALSE	1.06	1.36	0.22	0.37	3.809	1.768	5.923	3.192	env	sep_chains
1384	124	1u00_AP	Non-motif	seed_0	recycle_9	TRUE	1.14	1.43	0.26	0.4	3.871	1.768	5.94	3.178	env	sep_chains
1385	125	1u00_AP	Non-motif	seed_1	recycle_3	FALSE	1.45	1.67	0.46	0.71	4.401	1.976	6.684	3.424	env	sep_chains
1386	126	1u00_AP	Non-motif	seed_1	recycle_3	TRUE	1.36	1.57	0.28	0.41	3.897	1.749	6.021	3.202	env	sep_chains
1387	127	1u00_AP	Non-motif	seed_1	recycle_9	FALSE	1.07	1.35	0.22	0.38	3.824	1.759	5.937	3.184	env	sep_chains
1388	128	1u00_AP	Non-motif	seed_1	recycle_9	TRUE	1.06	1.32	0.4	0.94	9.877	4.368	10.286	4.587	env	sep_chains
1389	129	1u00_AP	Non-motif	seed_2	recycle_3	FALSE	1.42	1.62	0.22	0.38	3.945	1.772	6.005	3.199	env	sep_chains
1390	130	1u00_AP	Non-motif	seed_2	recycle_3	TRUE	1.26	1.64	0.59	1.31	9.768	4.227	10.166	4.439	env	sep_chains
1391	131	1u00_AP	Non-motif	seed_2	recycle_9	FALSE	1.33	1.51	0.23	0.39	3.752	1.773	5.876	3.197	env	sep_chains
1392	132	1u00_AP	Non-motif	seed_2	recycle_9	TRUE	1.39	1.6	0.49	1.33	9.667	4.255	10.034	4.461	env	sep_chains
1393	133	1u00_AP	Non-motif	seed_3	recycle_3	FALSE	1.39	1.6	0.21	0.38	4.209	1.806	6.189	3.185	env	sep_chains
1394	134	1u00_AP	Non-motif	seed_3	recycle_3	TRUE	1.17	1.63	0.26	0.41	3.901	1.788	5.988	3.199	env	sep_chains
1395	135	1u00_AP	Non-motif	seed_3	recycle_9	FALSE	1.06	1.36	0.19	0.39	3.748	1.768	5.872	3.171	env	sep_chains
1396	136	1u00_AP	Non-motif	seed_3	recycle_9	TRUE	1.33	1.55	0.27	0.4	3.798	1.76	5.925	3.194	env	sep_chains
1397	137	1u00_AP	Non-motif	seed_4	recycle_3	FALSE	1.42	1.62	0.43	1.25	9.811	4.335	10.162	4.534	env	sep_chains
1398	138	1u00_AP	Non-motif	seed_4	recycle_3	TRUE	1.4	1.58	0.36	0.47	4.217	1.862	6.188	3.244	env	sep_chains
1399	139	1u00_AP	Non-motif	seed_4	recycle_9	FALSE	1.32	1.52	0.23	0.39	3.765	1.769	5.886	3.191	env	sep_chains
1400	140	1u00_AP	Non-motif	seed_4	recycle_9	TRUE	1.39	1.58	0.23	0.41	3.827	1.774	5.95	3.189	env	sep_chains
1401	141	2b9h_AC	Non-motif	seed_0	recycle_3	FALSE	1.2	1.5	0.75	1.74	2.378	1.298	4.524	2.62	env	sep_chains
1402	142	2b9h_AC	Non-motif	seed_0	recycle_3	TRUE	1.15	1.48	0.6	1.66	2.368	1.239	4.528	2.661	env	sep_chains
1403	143	2b9h_AC	Non-motif	seed_0	recycle_9	FALSE	1.16	1.51	0.52	1.49	2.402	1.302	4.569	2.641	env	sep_chains
1404	144	2b9h_AC	Non-motif	seed_0	recycle_9	TRUE	1.11	1.47	0.58	1.64	2.302	1.196	4.465	2.622	env	sep_chains
1405	145	2b9h_AC	Non-motif	seed_1	recycle_3	FALSE	1.19	1.5	0.78	1.3	2.389	1.407	4.894	2.792	env	sep_chains
1406	146	2b9h_AC	Non-motif	seed_1	recycle_3	TRUE	1.18	1.48	0.93	1.61	2.457	1.385	4.931	2.735	env	sep_chains
1407	147	2b9h_AC	Non-motif	seed_1	recycle_9	FALSE	1.17	1.49	0.78	1.25	2.458	1.45	5	2.823	env	sep_chains
1408	148	2b9h_AC	Non-motif	seed_1	recycle_9	TRUE	1.17	1.48	0.62	1.17	2.388	1.32	4.684	2.642	env	sep_chains
1409	149	2b9h_AC	Non-motif	seed_2	recycle_3	FALSE	1.16	1.49	0.55	1.51	2.407	1.332	4.672	2.678	env	sep_chains
1410	150	2b9h_AC	Non-motif	seed_2	recycle_3	TRUE	1.11	1.46	0.69	1.12	2.303	1.207	4.484	2.596	env	sep_chains
1411	151	2b9h_AC	Non-motif	seed_2	recycle_9	FALSE	1.13	1.5	0.51	1.51	2.433	1.363	4.694	2.71	env	sep_chains
1412	152	2b9h_AC	Non-motif	seed_2	recycle_9	TRUE	1.09	1.45	0.63	1.35	2.416	1.262	4.586	2.64	env	sep_chains
1413	153	2b9h_AC	Non-motif	seed_3	recycle_3	FALSE	1.16	1.5	0.76	1.77	2.41	1.266	4.53	2.614	env	sep_chains
1414	154	2b9h_AC	Non-motif	seed_3	recycle_3	TRUE	1.14	1.49	0.82	1.87	2.289	1.164	4.507	2.592	env	sep_chains
1415	155	2b9h_AC	Non-motif	seed_3	recycle_9	FALSE	1.11	1.5	0.53	1.54	2.354	1.323	4.645	2.69	env	sep_chains
1416	156	2b9h_AC	Non-motif	seed_3	recycle_9	TRUE	1.2	1.53	0.74	1.3	2.233	1.164	4.432	2.584	env	sep_chains
1417	157	2b9h_AC	Non-motif	seed_4	recycle_3	FALSE	1.07	1.43	0.57	1.56	2.348	1.244	4.475	2.611	env	sep_chains
1418	158	2b9h_AC	Non-motif	seed_4	recycle_3	TRUE	1.15	1.5	0.76	1.79	2.365	1.223	4.431	2.634	env	sep_chains
1419	159	2b9h_AC	Non-motif	seed_4	recycle_9	FALSE	1.14	1.49	0.59	1.58	2.354	1.324	4.677	2.7	env	sep_chains
1420	160	2b9h_AC	Non-motif	seed_4	recycle_9	TRUE	1.14	1.52	0.5	1.46	2.346	1.226	4.421	2.548	env	sep_chains
1421	161	2c3i_BA	Non-motif	seed_0	recycle_3	FALSE	0.66	1.16	0.36	1.05	1.485	0.734	3.329	1.937	env	sep_chains
1422	162	2c3i_BA	Non-motif	seed_0	recycle_3	TRUE	0.65	1.14	0.02	0.02	2.487	1.158	4.05	2.354	env	sep_chains
1423	163	2c3i_BA	Non-motif	seed_0	recycle_9	FALSE	0.75	1.15	0.8	1.14	1.082	0.545	2.97	1.675	env	sep_chains
1424	164	2c3i_BA	Non-motif	seed_0	recycle_9	TRUE	0.74	1.14	0.59	0.83	1.203	0.615	3.006	1.829	env	sep_chains
1425	165	2c3i_BA	Non-motif	seed_1	recycle_3	FALSE	0.47	1.14	0.59	0.81	1.856	0.876	3.64	2.079	env	sep_chains
1426	166	2c3i_BA	Non-motif	seed_1	recycle_3	TRUE	0.76	1.25	1.04	1.5	2.771	1.264	3.776	2.223	env	sep_chains
1427	167	2c3i_BA	Non-motif	seed_1	recycle_9	FALSE	0.6	1.08	0.15	0.2	1.09	0.546	2.949	1.654	env	sep_chains
1428	168	2c3i_BA	Non-motif	seed_1	recycle_9	TRUE	0.74	1.3	0.95	1.16	1.213	0.601	3.176	1.774	env	sep_chains
1429	169	2c3i_BA	Non-motif	seed_2	recycle_3	FALSE	0.72	1.09	0.98	1.8	1.435	0.705	3.317	1.991	env	sep_chains
1430	170	2c3i_BA	Non-motif	seed_2	recycle_3	TRUE	0.57	1.27	0.91	1.91	1.852	0.878	3.484	2.078	env	sep_chains
1431	171	2c3i_BA	Non-motif	seed_2	recycle_9	FALSE	0.72	1.13	0.54	1.06	1.069	0.545	2.952	1.663	env	sep_chains
1432	172	2c3i_BA	Non-motif	seed_2	recycle_9	TRUE	0.69	1.15	0.59	0.82	1.32	0.657	3.166	1.883	env	sep_chains
1433	173	2c3i_BA	Non-motif	seed_3	recycle_3	FALSE	0.63	1.22	0.59	0.81	17.238	6.885	16.291	7.118	env	sep_chains
1434	174	2c3i_BA	Non-motif	seed_3	recycle_3	TRUE	0.77	1.22	0.59	0.82	4.099	1.852	5.041	2.693	env	sep_chains
1435	175	2c3i_BA	Non-motif	seed_3	recycle_9	FALSE	0.72	1.12	0.59	0.75	1.067	0.547	2.968	1.677	env	sep_chains
1436	176	2c3i_BA	Non-motif	seed_3	recycle_9	TRUE	0.82	1.27	0.59	0.79	1.128	0.569	3.015	1.709	env	sep_chains
1437	177	2c3i_BA	Non-motif	seed_4	recycle_3	FALSE	0.51	1.03	0.12	0.15	2.696	1.244	4.313	2.418	env	sep_chains
1438	178	2c3i_BA	Non-motif	seed_4	recycle_3	TRUE	0.92	1.28	1.06	1.45	2.849	1.287	4.095	2.354	env	sep_chains
1439	179	2c3i_BA	Non-motif	seed_4	recycle_9	FALSE	0.6	1.09	0.59	0.81	1.038	0.537	2.941	1.65	env	sep_chains
1440	180	2c3i_BA	Non-motif	seed_4	recycle_9	TRUE	0.82	1.23	0.71	1.83	1.284	0.657	3.106	1.945	env	sep_chains
1441	181	2ds8_BP	Non-motif	seed_0	recycle_3	FALSE	0.52	0.96	0.41	0.63	0.973	0.408	1.622	1.138	env	sep_chains
1442	182	2ds8_BP	Non-motif	seed_0	recycle_3	TRUE	0.53	1.01	0.32	0.91	1.116	0.552	2.68	1.66	env	sep_chains
1443	183	2ds8_BP	Non-motif	seed_0	recycle_9	FALSE	0.51	1.01	0.59	0.84	0.94	0.418	1.634	1.121	env	sep_chains
1444	184	2ds8_BP	Non-motif	seed_0	recycle_9	TRUE	0.55	1	0.58	0.5	1.093	0.54	1.797	1.178	env	sep_chains
1445	185	2ds8_BP	Non-motif	seed_1	recycle_3	FALSE	0.51	0.97	0.06	0.09	0.989	0.426	1.648	1.096	env	sep_chains
1446	186	2ds8_BP	Non-motif	seed_1	recycle_3	TRUE	0.59	1.01	0.02	0.03	1.184	0.579	2.489	1.578	env	sep_chains
1447	187	2ds8_BP	Non-motif	seed_1	recycle_9	FALSE	0.51	0.99	0.59	0.85	0.981	0.423	1.675	1.165	env	sep_chains
1448	188	2ds8_BP	Non-motif	seed_1	recycle_9	TRUE	0.62	1	0.33	0.53	1.11	0.556	1.716	1.252	env	sep_chains
1449	189	2ds8_BP	Non-motif	seed_2	recycle_3	FALSE	0.52	0.98	0.41	0.49	1.051	0.416	1.572	1.088	env	sep_chains
1450	190	2ds8_BP	Non-motif	seed_2	recycle_3	TRUE	0.54	0.98	0.47	0.95	1.137	0.555	2.191	1.374	env	sep_chains
1451	191	2ds8_BP	Non-motif	seed_2	recycle_9	FALSE	0.52	1	0.58	0.84	0.956	0.418	1.64	1.092	env	sep_chains
1452	192	2ds8_BP	Non-motif	seed_2	recycle_9	TRUE	0.55	1.02	0.58	0.48	1.1	0.532	1.779	1.164	env	sep_chains
1453	193	2ds8_BP	Non-motif	seed_3	recycle_3	FALSE	0.53	0.98	0.3	0.3	1	0.437	1.632	1.134	env	sep_chains
1454	194	2ds8_BP	Non-motif	seed_3	recycle_3	TRUE	0.58	1.04	0.06	0.09	1.046	0.513	1.608	1.152	env	sep_chains
1455	195	2ds8_BP	Non-motif	seed_3	recycle_9	FALSE	0.53	0.97	0.58	0.47	0.951	0.413	1.684	1.233	env	sep_chains
1456	196	2ds8_BP	Non-motif	seed_3	recycle_9	TRUE	0.53	1.03	0.58	0.48	1.106	0.488	1.84	1.238	env	sep_chains
1457	197	2ds8_BP	Non-motif	seed_4	recycle_3	FALSE	0.52	1	0.15	0.63	0.996	0.405	1.571	1.119	env	sep_chains
1458	198	2ds8_BP	Non-motif	seed_4	recycle_3	TRUE	0.58	0.97	0.33	0.51	1.231	0.558	1.661	1.072	env	sep_chains
1459	199	2ds8_BP	Non-motif	seed_4	recycle_9	FALSE	0.52	0.96	0.59	0.85	0.977	0.418	1.656	1.09	env	sep_chains
1460	200	2ds8_BP	Non-motif	seed_4	recycle_9	TRUE	0.51	1.01	0.27	0.32	1.047	0.472	2.492	1.548	env	sep_chains
1461	201	2fmf_AB	Non-motif	seed_0	recycle_3	FALSE	0.47	1.04	0.5	0.82	4.636	1.991	4.967	2.429	env	sep_chains
1462	202	2fmf_AB	Non-motif	seed_0	recycle_3	TRUE	0.5	0.99	0.51	1.11	4.693	2.465	5.011	2.606	env	sep_chains
1463	203	2fmf_AB	Non-motif	seed_0	recycle_9	FALSE	0.45	0.93	0.46	0.82	4.713	1.949	5.032	2.414	env	sep_chains
1464	204	2fmf_AB	Non-motif	seed_0	recycle_9	TRUE	0.47	0.95	0.54	1.12	4.648	2.453	5.052	2.584	env	sep_chains
1465	205	2fmf_AB	Non-motif	seed_1	recycle_3	FALSE	0.45	0.97	0.47	0.85	4.673	1.732	5.161	2.204	env	sep_chains
1466	206	2fmf_AB	Non-motif	seed_1	recycle_3	TRUE	0.46	1	0.47	0.77	3.422	1.434	3.315	1.856	env	sep_chains
1467	207	2fmf_AB	Non-motif	seed_1	recycle_9	FALSE	0.45	0.92	0.45	0.84	4.694	1.935	5.182	2.402	env	sep_chains
1468	208	2fmf_AB	Non-motif	seed_1	recycle_9	TRUE	0.48	1.02	0.46	0.78	4.65	1.909	5.049	2.367	env	sep_chains
1469	209	2fmf_AB	Non-motif	seed_2	recycle_3	FALSE	0.5	0.99	0.48	1.01	4.683	2.47	4.995	2.605	env	sep_chains
1470	210	2fmf_AB	Non-motif	seed_2	recycle_3	TRUE	0.52	1.04	0.49	1.03	4.613	2.414	4.915	2.475	env	sep_chains
1471	211	2fmf_AB	Non-motif	seed_2	recycle_9	FALSE	0.47	0.97	0.44	0.97	4.717	2.495	5.21	2.698	env	sep_chains
1472	212	2fmf_AB	Non-motif	seed_2	recycle_9	TRUE	0.47	0.99	0.43	0.99	4.643	2.44	5.082	2.608	env	sep_chains
1473	213	2fmf_AB	Non-motif	seed_3	recycle_3	FALSE	0.46	0.95	0.53	0.82	4.598	1.855	5.064	2.311	env	sep_chains
1474	214	2fmf_AB	Non-motif	seed_3	recycle_3	TRUE	0.48	1.05	0.49	0.86	3.944	1.928	4.011	2.322	env	sep_chains
1475	215	2fmf_AB	Non-motif	seed_3	recycle_9	FALSE	0.46	0.95	0.46	0.83	4.714	1.916	4.997	2.384	env	sep_chains
1476	216	2fmf_AB	Non-motif	seed_3	recycle_9	TRUE	0.47	0.98	0.48	0.84	4.831	1.973	5.329	2.427	env	sep_chains
1477	217	2fmf_AB	Non-motif	seed_4	recycle_3	FALSE	0.45	0.95	0.45	0.82	4.178	1.616	3.964	2.017	env	sep_chains
1478	218	2fmf_AB	Non-motif	seed_4	recycle_3	TRUE	0.46	0.99	0.45	0.83	4.334	1.789	4.093	2.186	env	sep_chains
1479	219	2fmf_AB	Non-motif	seed_4	recycle_9	FALSE	0.45	0.94	0.46	0.84	4.725	1.961	5.218	2.427	env	sep_chains
1480	220	2fmf_AB	Non-motif	seed_4	recycle_9	TRUE	0.46	1.05	0.48	0.82	4.685	1.954	5.185	2.421	env	sep_chains
1481	221	2h9m_CD	Non-motif	seed_0	recycle_3	FALSE	0.52	0.9	0.2	0.27	38.145	16.368	37.227	16.521	env	sep_chains
1482	222	2h9m_CD	Non-motif	seed_0	recycle_3	TRUE	0.54	0.93	0.26	0.34	24.271	10.653	25.477	11.561	env	sep_chains
1483	223	2h9m_CD	Non-motif	seed_0	recycle_9	FALSE	0.52	0.91	0.25	0.33	49.005	20.959	49.809	21.846	env	sep_chains
1484	224	2h9m_CD	Non-motif	seed_0	recycle_9	TRUE	0.5	0.9	0.09	0.2	41.114	17.82	40.855	18.08	env	sep_chains
1485	225	2h9m_CD	Non-motif	seed_1	recycle_3	FALSE	0.53	0.92	0.23	0.31	44.183	19.112	43.567	19.34	env	sep_chains
1486	226	2h9m_CD	Non-motif	seed_1	recycle_3	TRUE	0.53	0.93	0.49	0.54	39.172	17.059	39.599	17.757	env	sep_chains
1487	227	2h9m_CD	Non-motif	seed_1	recycle_9	FALSE	0.51	0.91	0.25	0.33	55.219	22.345	54.885	23.11	env	sep_chains
1488	228	2h9m_CD	Non-motif	seed_1	recycle_9	TRUE	0.52	0.91	0.19	0.25	35.744	15.66	36.133	16.331	env	sep_chains
1489	229	2h9m_CD	Non-motif	seed_2	recycle_3	FALSE	0.52	0.93	0.09	0.09	52.734	21.295	52.461	22.127	env	sep_chains
1490	230	2h9m_CD	Non-motif	seed_2	recycle_3	TRUE	0.53	0.94	0.2	0.27	52.146	21.29	51.751	21.807	env	sep_chains
1491	231	2h9m_CD	Non-motif	seed_2	recycle_9	FALSE	0.52	0.9	0.09	0.09	54.693	22.588	55.115	23.438	env	sep_chains
1492	232	2h9m_CD	Non-motif	seed_2	recycle_9	TRUE	0.51	0.89	0.19	0.26	55.23	22.521	55.119	23.31	env	sep_chains
1493	233	2h9m_CD	Non-motif	seed_3	recycle_3	FALSE	0.53	0.93	0.19	0.25	13.281	5.986	15.468	7.329	env	sep_chains
1494	234	2h9m_CD	Non-motif	seed_3	recycle_3	TRUE	0.49	0.89	0.19	0.26	31.021	13.524	32.747	14.634	env	sep_chains
1495	235	2h9m_CD	Non-motif	seed_3	recycle_9	FALSE	0.52	0.92	0.19	0.26	5.229	2.352	7.712	3.904	env	sep_chains
1496	236	2h9m_CD	Non-motif	seed_3	recycle_9	TRUE	0.51	0.91	0.17	0.23	24.269	10.624	25.644	11.597	env	sep_chains
1497	237	2h9m_CD	Non-motif	seed_4	recycle_3	FALSE	0.52	0.91	0.43	0.52	36.175	15.432	36.908	16.289	env	sep_chains
1498	238	2h9m_CD	Non-motif	seed_4	recycle_3	TRUE	0.53	0.93	0.23	0.31	41.88	17.812	43.694	19.179	env	sep_chains
1499	239	2h9m_CD	Non-motif	seed_4	recycle_9	FALSE	0.53	0.91	0.19	0.26	16.495	7.348	17.129	8.013	env	sep_chains
1500	240	2h9m_CD	Non-motif	seed_4	recycle_9	TRUE	0.54	0.92	0.16	0.22	50.755	20.711	50.442	21.333	env	sep_chains
1501	241	2hpl_AB	Non-motif	seed_0	recycle_3	FALSE	0.46	1.11	0.03	0.62	14.547	6.743	16.257	7.478	env	sep_chains
1502	242	2hpl_AB	Non-motif	seed_0	recycle_3	TRUE	0.44	1.08	0.07	0.67	8.038	3.587	8.737	4.294	env	sep_chains
1503	243	2hpl_AB	Non-motif	seed_0	recycle_9	FALSE	0.49	1.13	0.02	0.61	33.141	14.42	33.68	14.711	env	sep_chains
1504	244	2hpl_AB	Non-motif	seed_0	recycle_9	TRUE	0.46	1.08	0.04	0.55	21.343	9.113	22.361	9.741	env	sep_chains
1505	245	2hpl_AB	Non-motif	seed_1	recycle_3	FALSE	0.46	1.09	0.03	0.67	15.713	7.233	16.024	7.543	env	sep_chains
1506	246	2hpl_AB	Non-motif	seed_1	recycle_3	TRUE	0.46	1.1	0.1	1.05	22.588	9.858	22.713	10.122	env	sep_chains
1507	247	2hpl_AB	Non-motif	seed_1	recycle_9	FALSE	0.45	1.06	0.02	0.66	35.543	14.938	36.512	15.437	env	sep_chains
1508	248	2hpl_AB	Non-motif	seed_1	recycle_9	TRUE	0.46	1.04	0.03	0.98	26.469	11.522	28.071	12.314	env	sep_chains
1509	249	2hpl_AB	Non-motif	seed_2	recycle_3	FALSE	0.45	1.05	0.65	1.17	10.1	4.864	11.768	5.627	env	sep_chains
1510	250	2hpl_AB	Non-motif	seed_2	recycle_3	TRUE	0.45	1.09	0.03	0.51	7.506	3.389	8.437	4.224	env	sep_chains
1511	251	2hpl_AB	Non-motif	seed_2	recycle_9	FALSE	0.46	1.08	0.03	0.61	7.953	3.588	9.717	4.485	env	sep_chains
1512	252	2hpl_AB	Non-motif	seed_2	recycle_9	TRUE	0.46	1.07	0.04	0.57	5.568	2.454	6.399	3.281	env	sep_chains
1513	253	2hpl_AB	Non-motif	seed_3	recycle_3	FALSE	0.46	1.1	0.03	0.51	11.422	5.396	13.048	6.106	env	sep_chains
1514	254	2hpl_AB	Non-motif	seed_3	recycle_3	TRUE	0.45	1.06	0.04	0.65	21.555	9.456	22.787	10.087	env	sep_chains
1515	255	2hpl_AB	Non-motif	seed_3	recycle_9	FALSE	0.46	1.07	0.04	0.49	19.106	8.642	20.351	9.077	env	sep_chains
1516	256	2hpl_AB	Non-motif	seed_3	recycle_9	TRUE	0.46	1.09	0.03	0.63	21.016	9.34	22.366	9.857	env	sep_chains
1517	257	2hpl_AB	Non-motif	seed_4	recycle_3	FALSE	0.45	1.08	0.03	0.59	21.074	9.516	22.207	9.965	env	sep_chains
1518	258	2hpl_AB	Non-motif	seed_4	recycle_3	TRUE	0.43	1.09	0.01	0.45	22.944	9.927	24.125	10.548	env	sep_chains
1519	259	2hpl_AB	Non-motif	seed_4	recycle_9	FALSE	0.45	1.07	0.02	0.66	27.481	12.227	28.527	12.606	env	sep_chains
1520	260	2hpl_AB	Non-motif	seed_4	recycle_9	TRUE	0.44	1.07	0.02	0.68	22.664	10.074	22.932	10.295	env	sep_chains
1521	261	2o02_AP	Non-motif	seed_0	recycle_3	FALSE	0.52	1.15	0.25	0.87	5.234	2.978	6.323	3.639	env	sep_chains
1522	262	2o02_AP	Non-motif	seed_0	recycle_3	TRUE	0.52	1.14	0.22	0.68	17.787	8.982	17.379	8.553	env	sep_chains
1523	263	2o02_AP	Non-motif	seed_0	recycle_9	FALSE	0.51	1.16	0.19	0.6	5.838	3.216	6.914	3.937	env	sep_chains
1524	264	2o02_AP	Non-motif	seed_0	recycle_9	TRUE	0.53	1.17	0.2	1.02	18.015	9.074	17.642	8.636	env	sep_chains
1525	265	2o02_AP	Non-motif	seed_1	recycle_3	FALSE	0.52	1.15	0.23	0.76	18.114	9.137	17.71	8.653	env	sep_chains
1526	266	2o02_AP	Non-motif	seed_1	recycle_3	TRUE	0.58	1.15	0.2	0.87	5.251	3.016	6.707	3.91	env	sep_chains
1527	267	2o02_AP	Non-motif	seed_1	recycle_9	FALSE	0.5	1.15	0.19	0.85	4.802	2.695	5.708	3.321	env	sep_chains
1528	268	2o02_AP	Non-motif	seed_1	recycle_9	TRUE	0.52	1.15	0.22	0.7	5.624	3.062	6.656	3.763	env	sep_chains
1529	269	2o02_AP	Non-motif	seed_2	recycle_3	FALSE	0.51	1.15	0.21	0.82	5.261	3.017	6.469	3.73	env	sep_chains
1530	270	2o02_AP	Non-motif	seed_2	recycle_3	TRUE	0.53	1.15	0.21	0.87	5.448	3.043	6.727	3.813	env	sep_chains
1531	271	2o02_AP	Non-motif	seed_2	recycle_9	FALSE	0.52	1.17	0.19	0.77	5.297	3.048	6.483	3.743	env	sep_chains
1532	272	2o02_AP	Non-motif	seed_2	recycle_9	TRUE	0.51	1.16	0.37	1.02	5.217	2.995	6.518	3.775	env	sep_chains
1533	273	2o02_AP	Non-motif	seed_3	recycle_3	FALSE	0.53	1.17	0.21	0.88	5.162	3.018	6.299	3.669	env	sep_chains
1534	274	2o02_AP	Non-motif	seed_3	recycle_3	TRUE	0.55	1.18	0.17	0.86	18.481	9.395	18.089	8.918	env	sep_chains
1535	275	2o02_AP	Non-motif	seed_3	recycle_9	FALSE	0.5	1.16	0.19	0.59	4.873	2.739	5.784	3.363	env	sep_chains
1536	276	2o02_AP	Non-motif	seed_3	recycle_9	TRUE	0.52	1.17	0.18	0.83	18.068	9.134	17.656	8.65	env	sep_chains
1537	277	2o02_AP	Non-motif	seed_4	recycle_3	FALSE	0.53	1.16	0.23	0.87	5.285	3.016	6.461	3.724	env	sep_chains
1538	278	2o02_AP	Non-motif	seed_4	recycle_3	TRUE	0.52	1.16	0.17	0.91	17.73	8.982	17.346	8.514	env	sep_chains
1539	279	2o02_AP	Non-motif	seed_4	recycle_9	FALSE	0.51	1.14	0.19	0.75	4.939	2.761	5.827	3.37	env	sep_chains
1540	280	2o02_AP	Non-motif	seed_4	recycle_9	TRUE	0.5	1.14	0.35	0.8	4.819	2.854	5.955	3.527	env	sep_chains
1541	281	3d1e_AP	Non-motif	seed_0	recycle_3	FALSE	0.76	1.31	0.2	0.2	9.245	4.116	9.949	4.599	env	sep_chains
1542	282	3d1e_AP	Non-motif	seed_0	recycle_3	TRUE	0.79	1.31	0.05	0.25	10.762	4.794	11.513	5.314	env	sep_chains
1543	283	3d1e_AP	Non-motif	seed_0	recycle_9	FALSE	0.75	1.3	0.25	0.25	8.69	3.906	9.337	4.3	env	sep_chains
1544	284	3d1e_AP	Non-motif	seed_0	recycle_9	TRUE	0.75	1.29	0.07	0.56	12.832	5.631	12.956	5.866	env	sep_chains
1545	285	3d1e_AP	Non-motif	seed_1	recycle_3	FALSE	0.76	1.3	0.2	0.2	10.031	4.466	10.785	4.915	env	sep_chains
1546	286	3d1e_AP	Non-motif	seed_1	recycle_3	TRUE	0.74	1.26	0.23	0.23	12.876	5.558	13.285	6.014	env	sep_chains
1547	287	3d1e_AP	Non-motif	seed_1	recycle_9	FALSE	0.75	1.29	0.55	0.57	8.361	3.739	8.879	4.089	env	sep_chains
1548	288	3d1e_AP	Non-motif	seed_1	recycle_9	TRUE	0.76	1.28	0.16	0.24	6.522	2.943	7.573	3.626	env	sep_chains
1549	289	3d1e_AP	Non-motif	seed_2	recycle_3	FALSE	0.78	1.29	0.25	0.25	10.34	4.625	10.624	4.844	env	sep_chains
1550	290	3d1e_AP	Non-motif	seed_2	recycle_3	TRUE	0.76	1.27	0.04	0.21	14.667	6.36	14.366	6.475	env	sep_chains
1551	291	3d1e_AP	Non-motif	seed_2	recycle_9	FALSE	0.76	1.29	0.23	0.23	8.253	3.708	8.908	4.113	env	sep_chains
1552	292	3d1e_AP	Non-motif	seed_2	recycle_9	TRUE	0.75	1.27	0.24	0.24	13.922	6.117	14.017	6.333	env	sep_chains
1553	293	3d1e_AP	Non-motif	seed_3	recycle_3	FALSE	0.76	1.27	0.18	0.2	11.198	4.955	11.081	5.015	env	sep_chains
1554	294	3d1e_AP	Non-motif	seed_3	recycle_3	TRUE	0.77	1.29	0.15	0.22	16.588	7.251	16.617	7.429	env	sep_chains
1555	295	3d1e_AP	Non-motif	seed_3	recycle_9	FALSE	0.75	1.27	0.21	0.21	8.759	3.94	9.329	4.298	env	sep_chains
1556	296	3d1e_AP	Non-motif	seed_3	recycle_9	TRUE	0.74	1.26	0.06	0.61	14.574	6.425	14.932	6.764	env	sep_chains
1557	297	3d1e_AP	Non-motif	seed_4	recycle_3	FALSE	0.75	1.27	0.04	0.24	11.867	5.273	11.856	5.313	env	sep_chains
1558	298	3d1e_AP	Non-motif	seed_4	recycle_3	TRUE	0.76	1.3	0.07	0.65	20.117	8.843	20.053	8.924	env	sep_chains
1559	299	3d1e_AP	Non-motif	seed_4	recycle_9	FALSE	0.75	1.28	0.33	0.57	8.554	3.839	9.024	4.175	env	sep_chains
1560	300	3d1e_AP	Non-motif	seed_4	recycle_9	TRUE	0.76	1.3	0.14	0.23	13.127	5.729	13.577	6.169	env	sep_chains
1561	1	1awr_CI	Non-motif	seed_0	recycle_3	FALSE	0.53	1.05	0.95	1.26	6.238	2.879	6.653	3.066	no_env	linker
1562	2	1awr_CI	Non-motif	seed_0	recycle_3	TRUE	0.54	1.07	0.32	0.86	6.673	3.078	6.959	3.187	no_env	linker
1563	3	1awr_CI	Non-motif	seed_0	recycle_9	FALSE	0.55	1.06	0.75	0.83	6.47	2.973	6.823	3.124	no_env	linker
1564	4	1awr_CI	Non-motif	seed_0	recycle_9	TRUE	0.55	1.07	0.58	0.87	6.243	2.868	6.702	3.097	no_env	linker
1565	5	1awr_CI	Non-motif	seed_1	recycle_3	FALSE	0.54	1.08	0.46	0.46	6.097	2.812	6.528	3.014	no_env	linker
1566	6	1awr_CI	Non-motif	seed_1	recycle_3	TRUE	0.52	1.06	0.38	1.21	6.227	2.885	6.642	3.096	no_env	linker
1567	7	1awr_CI	Non-motif	seed_1	recycle_9	FALSE	0.54	1.06	0.61	0.84	6.488	2.982	6.756	3.105	no_env	linker
1568	8	1awr_CI	Non-motif	seed_1	recycle_9	TRUE	0.54	1.05	0.37	0.36	6.355	2.961	6.863	3.149	no_env	linker
1569	9	1awr_CI	Non-motif	seed_2	recycle_3	FALSE	0.53	1.06	0.43	0.44	5.946	2.75	6.374	2.964	no_env	linker
1570	10	1awr_CI	Non-motif	seed_2	recycle_3	TRUE	0.53	1.05	0.44	1.14	6.073	2.821	6.551	3.034	no_env	linker
1571	11	1awr_CI	Non-motif	seed_2	recycle_9	FALSE	0.53	1.06	0.37	0.38	6.462	2.979	6.859	3.135	no_env	linker
1572	12	1awr_CI	Non-motif	seed_2	recycle_9	TRUE	0.55	1.07	0.41	0.39	6.184	2.946	6.77	3.125	no_env	linker
1573	13	1awr_CI	Non-motif	seed_3	recycle_3	FALSE	0.52	1.05	0.43	0.43	6.306	2.927	6.669	3.071	no_env	linker
1574	14	1awr_CI	Non-motif	seed_3	recycle_3	TRUE	0.54	1.06	0.46	0.69	5.902	2.774	6.278	3	no_env	linker
1575	15	1awr_CI	Non-motif	seed_3	recycle_9	FALSE	0.53	1.04	0.43	0.43	6.485	2.992	6.844	3.155	no_env	linker
1576	16	1awr_CI	Non-motif	seed_3	recycle_9	TRUE	0.55	1.06	0.12	0.17	6.372	3.002	6.839	3.167	no_env	linker
1577	17	1awr_CI	Non-motif	seed_4	recycle_3	FALSE	0.53	1.04	0.47	0.72	6.337	2.948	6.71	3.098	no_env	linker
1578	18	1awr_CI	Non-motif	seed_4	recycle_3	TRUE	0.62	1.2	0.64	0.59	6.826	3.161	7.265	3.303	no_env	linker
1579	19	1awr_CI	Non-motif	seed_4	recycle_9	FALSE	0.53	1.05	0.51	0.75	6.482	2.96	6.797	3.116	no_env	linker
1580	20	1awr_CI	Non-motif	seed_4	recycle_9	TRUE	0.55	1.06	0.12	0.16	6.48	2.993	6.952	3.191	no_env	linker
1581	21	1er8_EI	Non-motif	seed_0	recycle_3	FALSE	0.53	0.9	0.7	1.12	3.724	1.851	6.34	3.514	no_env	linker
1582	22	1er8_EI	Non-motif	seed_0	recycle_3	TRUE	0.56	0.91	0.7	0.85	3.582	1.776	6.286	3.496	no_env	linker
1583	23	1er8_EI	Non-motif	seed_0	recycle_9	FALSE	0.55	0.9	0.64	0.84	3.449	1.718	6.288	3.493	no_env	linker
1584	24	1er8_EI	Non-motif	seed_0	recycle_9	TRUE	0.57	0.91	0.72	1	3.685	1.849	6.721	3.687	no_env	linker
1585	25	1er8_EI	Non-motif	seed_1	recycle_3	FALSE	0.57	0.92	0.72	1.02	3.602	1.776	6.263	3.473	no_env	linker
1586	26	1er8_EI	Non-motif	seed_1	recycle_3	TRUE	0.61	0.93	0.7	1.06	3.592	1.775	5.917	3.184	no_env	linker
1587	27	1er8_EI	Non-motif	seed_1	recycle_9	FALSE	0.57	0.91	0.6	0.85	3.432	1.716	6.242	3.467	no_env	linker
1588	28	1er8_EI	Non-motif	seed_1	recycle_9	TRUE	0.58	0.92	0.6	0.85	3.407	1.7	4.847	2.653	no_env	linker
1589	29	1er8_EI	Non-motif	seed_2	recycle_3	FALSE	0.55	0.9	0.47	0.96	2.147	1.116	4.582	2.592	no_env	linker
1590	30	1er8_EI	Non-motif	seed_2	recycle_3	TRUE	0.57	0.91	0.73	1.06	3.69	1.851	5.758	3.22	no_env	linker
1591	31	1er8_EI	Non-motif	seed_2	recycle_9	FALSE	0.56	0.9	0.61	0.88	0.84	0.515	2.193	1.408	no_env	linker
1592	32	1er8_EI	Non-motif	seed_2	recycle_9	TRUE	0.56	0.91	0.57	0.87	3.484	1.731	6.209	3.422	no_env	linker
1593	33	1er8_EI	Non-motif	seed_3	recycle_3	FALSE	0.56	0.91	0.65	0.69	3.564	1.758	6.296	3.496	no_env	linker
1594	34	1er8_EI	Non-motif	seed_3	recycle_3	TRUE	0.54	0.9	0.44	1.02	1.321	0.726	2.544	1.571	no_env	linker
1595	35	1er8_EI	Non-motif	seed_3	recycle_9	FALSE	0.56	0.91	0.64	0.84	3.49	1.726	6.269	3.479	no_env	linker
1596	36	1er8_EI	Non-motif	seed_3	recycle_9	TRUE	0.56	0.92	0.47	0.89	0.856	0.536	2.353	1.498	no_env	linker
1597	37	1er8_EI	Non-motif	seed_4	recycle_3	FALSE	0.58	0.92	0.74	0.96	3.619	1.791	6.307	3.499	no_env	linker
1598	38	1er8_EI	Non-motif	seed_4	recycle_3	TRUE	0.56	0.92	0.52	0.89	3.625	1.792	6.308	3.489	no_env	linker
1599	39	1er8_EI	Non-motif	seed_4	recycle_9	FALSE	0.55	0.91	0.64	0.84	3.463	1.719	6.304	3.493	no_env	linker
1600	40	1er8_EI	Non-motif	seed_4	recycle_9	TRUE	0.56	0.91	0.35	0.86	3.52	1.758	6.285	3.48	no_env	linker
1601	41	1lvm_AE	Non-motif	seed_0	recycle_3	FALSE	1.4	1.8	0.07	0.61	31.88	12.858	33.191	13.168	no_env	linker
1602	42	1lvm_AE	Non-motif	seed_0	recycle_3	TRUE	0.96	1.49	0.09	0.59	33.633	12.747	33.895	13.103	no_env	linker
1603	43	1lvm_AE	Non-motif	seed_0	recycle_9	FALSE	1.59	1.79	1.11	1.46	33.016	12.811	33.758	13.101	no_env	linker
1604	44	1lvm_AE	Non-motif	seed_0	recycle_9	TRUE	0.95	1.49	0.87	1.19	33.256	12.87	33.882	13.185	no_env	linker
1605	45	1lvm_AE	Non-motif	seed_1	recycle_3	FALSE	0.96	1.49	0.09	0.43	28.918	12.25	29.827	12.571	no_env	linker
1606	46	1lvm_AE	Non-motif	seed_1	recycle_3	TRUE	0.99	1.44	0.05	0.62	20.251	9.616	20.974	9.831	no_env	linker
1607	47	1lvm_AE	Non-motif	seed_1	recycle_9	FALSE	1.49	1.91	1.04	1.47	31.616	12.77	32.687	13.1	no_env	linker
1608	48	1lvm_AE	Non-motif	seed_1	recycle_9	TRUE	0.9	1.4	0.04	0.61	21.477	10.186	22.787	10.729	no_env	linker
1609	49	1lvm_AE	Non-motif	seed_2	recycle_3	FALSE	1.45	1.72	0.47	0.52	29.753	12.896	31.374	13.293	no_env	linker
1610	50	1lvm_AE	Non-motif	seed_2	recycle_3	TRUE	1.79	1.96	0.63	1.08	32.567	13.999	33.465	14.253	no_env	linker
1611	51	1lvm_AE	Non-motif	seed_2	recycle_9	FALSE	1.64	1.9	1.1	1.44	32.85	12.822	33.629	13.138	no_env	linker
1612	52	1lvm_AE	Non-motif	seed_2	recycle_9	TRUE	1.51	1.94	0.52	0.58	32.746	12.756	33.512	13.081	no_env	linker
1613	53	1lvm_AE	Non-motif	seed_3	recycle_3	FALSE	1.51	1.77	1.11	1.44	32.843	14.121	33.669	14.813	no_env	linker
1614	54	1lvm_AE	Non-motif	seed_3	recycle_3	TRUE	1.46	1.74	0.78	1.42	32.956	14.168	33.753	14.84	no_env	linker
1615	55	1lvm_AE	Non-motif	seed_3	recycle_9	FALSE	1.46	1.75	1.09	1.45	32.767	14.098	33.607	14.787	no_env	linker
1616	56	1lvm_AE	Non-motif	seed_3	recycle_9	TRUE	1.45	1.88	0.99	1.44	28.288	12.805	29.573	13.168	no_env	linker
1617	57	1lvm_AE	Non-motif	seed_4	recycle_3	FALSE	1.68	1.94	1.05	1.39	32.773	14.112	33.616	14.791	no_env	linker
1618	58	1lvm_AE	Non-motif	seed_4	recycle_3	TRUE	0.91	1.41	0.05	0.59	31.672	12.903	32.968	13.244	no_env	linker
1619	59	1lvm_AE	Non-motif	seed_4	recycle_9	FALSE	1.38	1.73	1.06	1.41	32.78	14.1	33.615	14.77	no_env	linker
1620	60	1lvm_AE	Non-motif	seed_4	recycle_9	TRUE	1.36	1.68	0.51	0.47	27.507	12.493	29.036	13.12	no_env	linker
1621	61	1nvr_AB	Non-motif	seed_0	recycle_3	FALSE	0.6	1.25	0.02	0.02	29.784	13.168	29.64	12.549	no_env	linker
1622	62	1nvr_AB	Non-motif	seed_0	recycle_3	TRUE	0.58	1.25	0.01	0.02	29.973	13.251	30.02	12.785	no_env	linker
1623	63	1nvr_AB	Non-motif	seed_0	recycle_9	FALSE	0.58	1.23	0.03	0.04	29.207	12.916	29.406	12.566	no_env	linker
1624	64	1nvr_AB	Non-motif	seed_0	recycle_9	TRUE	0.6	1.26	0.02	0.03	29.527	12.959	29.658	12.568	no_env	linker
1625	65	1nvr_AB	Non-motif	seed_1	recycle_3	FALSE	0.63	1.27	0.02	0.02	28.656	12.697	28.743	12.328	no_env	linker
1626	66	1nvr_AB	Non-motif	seed_1	recycle_3	TRUE	0.56	1.21	0.02	0.03	28.395	12.736	28.558	12.407	no_env	linker
1627	67	1nvr_AB	Non-motif	seed_1	recycle_9	FALSE	0.58	1.23	0.01	0.02	29.043	12.829	29.125	12.395	no_env	linker
1628	68	1nvr_AB	Non-motif	seed_1	recycle_9	TRUE	0.57	1.22	0.02	0.02	28.974	12.88	28.976	12.411	no_env	linker
1629	69	1nvr_AB	Non-motif	seed_2	recycle_3	FALSE	0.57	1.22	0.71	0.77	29.105	12.893	29.139	12.499	no_env	linker
1630	70	1nvr_AB	Non-motif	seed_2	recycle_3	TRUE	0.55	1.2	0.02	0.02	30.599	13.664	30.56	13.018	no_env	linker
1631	71	1nvr_AB	Non-motif	seed_2	recycle_9	FALSE	0.56	1.23	0.85	0.89	29.378	13.011	29.417	12.575	no_env	linker
1632	72	1nvr_AB	Non-motif	seed_2	recycle_9	TRUE	0.58	1.24	0.02	0.02	30.738	13.76	30.983	13.355	no_env	linker
1633	73	1nvr_AB	Non-motif	seed_3	recycle_3	FALSE	0.62	1.26	0.02	0.03	30.048	13.376	30.201	12.958	no_env	linker
1634	74	1nvr_AB	Non-motif	seed_3	recycle_3	TRUE	0.6	1.24	0.59	0.57	30.833	13.758	30.984	13.315	no_env	linker
1635	75	1nvr_AB	Non-motif	seed_3	recycle_9	FALSE	0.57	1.23	0.02	0.02	31.009	13.84	31.179	13.322	no_env	linker
1636	76	1nvr_AB	Non-motif	seed_3	recycle_9	TRUE	0.6	1.24	0.03	0.04	30.901	13.749	30.973	13.203	no_env	linker
1637	77	1nvr_AB	Non-motif	seed_4	recycle_3	FALSE	0.56	1.23	0.02	0.03	30.146	13.289	30.094	12.843	no_env	linker
1638	78	1nvr_AB	Non-motif	seed_4	recycle_3	TRUE	0.58	1.23	0.02	0.03	31.195	13.967	31.103	13.302	no_env	linker
1639	79	1nvr_AB	Non-motif	seed_4	recycle_9	FALSE	0.57	1.22	0.02	0.02	29.581	13.106	29.711	12.659	no_env	linker
1640	80	1nvr_AB	Non-motif	seed_4	recycle_9	TRUE	0.57	1.22	0.02	0.02	28.534	12.696	28.411	12.107	no_env	linker
1641	81	1nx1_AC	Non-motif	seed_0	recycle_3	FALSE	0.75	1.25	0.49	0.57	1.178	0.685	1.992	1.382	no_env	linker
1642	82	1nx1_AC	Non-motif	seed_0	recycle_3	TRUE	0.8	1.28	0.57	0.64	1.222	0.699	2.036	1.389	no_env	linker
1643	83	1nx1_AC	Non-motif	seed_0	recycle_9	FALSE	0.84	1.32	0.6	0.67	1.208	0.698	2.008	1.382	no_env	linker
1644	84	1nx1_AC	Non-motif	seed_0	recycle_9	TRUE	0.91	1.42	0.54	0.59	1.229	0.72	2.037	1.385	no_env	linker
1645	85	1nx1_AC	Non-motif	seed_1	recycle_3	FALSE	0.82	1.33	0.54	0.62	1.643	0.923	2.49	1.738	no_env	linker
1646	86	1nx1_AC	Non-motif	seed_1	recycle_3	TRUE	0.91	1.41	0.44	0.64	1.444	0.83	2.299	1.655	no_env	linker
1647	87	1nx1_AC	Non-motif	seed_1	recycle_9	FALSE	0.89	1.4	0.61	0.68	2.096	1.106	2.857	1.87	no_env	linker
1648	88	1nx1_AC	Non-motif	seed_1	recycle_9	TRUE	1.01	1.49	0.43	0.54	2.081	1.157	2.809	1.864	no_env	linker
1649	89	1nx1_AC	Non-motif	seed_2	recycle_3	FALSE	0.89	1.42	0.51	0.59	1.768	0.956	2.63	1.778	no_env	linker
1650	90	1nx1_AC	Non-motif	seed_2	recycle_3	TRUE	0.81	1.32	0.47	0.56	1.232	0.728	2.082	1.46	no_env	linker
1651	91	1nx1_AC	Non-motif	seed_2	recycle_9	FALSE	0.93	1.43	0.6	0.68	2.199	1.136	2.941	1.89	no_env	linker
1652	92	1nx1_AC	Non-motif	seed_2	recycle_9	TRUE	0.87	1.34	0.6	0.66	1.136	0.681	1.964	1.371	no_env	linker
1653	93	1nx1_AC	Non-motif	seed_3	recycle_3	FALSE	0.87	1.38	0.51	0.59	1.882	1.021	2.715	1.822	no_env	linker
1654	94	1nx1_AC	Non-motif	seed_3	recycle_3	TRUE	0.87	1.38	0.38	0.51	1.531	0.882	2.369	1.677	no_env	linker
1655	95	1nx1_AC	Non-motif	seed_3	recycle_9	FALSE	0.89	1.4	0.57	0.65	2.148	1.124	2.908	1.885	no_env	linker
1656	96	1nx1_AC	Non-motif	seed_3	recycle_9	TRUE	0.88	1.38	0.52	0.62	1.787	0.981	2.614	1.784	no_env	linker
1657	97	1nx1_AC	Non-motif	seed_4	recycle_3	FALSE	0.88	1.41	0.55	0.62	2.068	1.101	2.857	1.867	no_env	linker
1658	98	1nx1_AC	Non-motif	seed_4	recycle_3	TRUE	0.84	1.32	0.56	0.64	1.962	1.042	2.744	1.814	no_env	linker
1659	99	1nx1_AC	Non-motif	seed_4	recycle_9	FALSE	0.88	1.37	0.61	0.69	2.245	1.161	2.978	1.906	no_env	linker
1660	100	1nx1_AC	Non-motif	seed_4	recycle_9	TRUE	0.89	1.38	0.58	0.66	1.655	0.916	2.522	1.742	no_env	linker
1661	101	1ou8_BD	Non-motif	seed_0	recycle_3	FALSE	0.31	0.95	0.11	0.11	11.66	5.984	11.713	6.44	no_env	linker
1662	102	1ou8_BD	Non-motif	seed_0	recycle_3	TRUE	0.32	0.96	0.03	0.09	13.163	6.946	12.663	7.015	no_env	linker
1663	103	1ou8_BD	Non-motif	seed_0	recycle_9	FALSE	0.3	0.96	0.02	0.12	10.94	5.631	11.184	6.118	no_env	linker
1664	104	1ou8_BD	Non-motif	seed_0	recycle_9	TRUE	0.31	0.94	0.1	0.1	11.711	6.095	11.629	6.404	no_env	linker
1665	105	1ou8_BD	Non-motif	seed_1	recycle_3	FALSE	0.32	0.96	0.11	0.11	12.101	6.345	11.672	6.427	no_env	linker
1666	106	1ou8_BD	Non-motif	seed_1	recycle_3	TRUE	0.31	0.96	0.09	0.09	13.667	7.149	12.705	6.971	no_env	linker
1667	107	1ou8_BD	Non-motif	seed_1	recycle_9	FALSE	0.31	0.96	0.04	0.11	11.815	6.097	11.713	6.441	no_env	linker
1668	108	1ou8_BD	Non-motif	seed_1	recycle_9	TRUE	0.32	0.97	0.03	0.07	11.988	6.227	11.703	6.468	no_env	linker
1669	109	1ou8_BD	Non-motif	seed_2	recycle_3	FALSE	0.31	0.96	0.04	0.11	11.268	5.77	11.43	6.222	no_env	linker
1670	110	1ou8_BD	Non-motif	seed_2	recycle_3	TRUE	0.32	0.95	0.07	0.07	10.682	5.429	11.591	6.12	no_env	linker
1671	111	1ou8_BD	Non-motif	seed_2	recycle_9	FALSE	0.31	0.95	0.01	0.11	11.016	5.672	11.244	6.142	no_env	linker
1672	112	1ou8_BD	Non-motif	seed_2	recycle_9	TRUE	0.32	0.94	0.03	0.08	10.855	5.635	11.1	6.093	no_env	linker
1673	113	1ou8_BD	Non-motif	seed_3	recycle_3	FALSE	0.3	0.95	0.11	0.11	13.538	7.017	12.756	6.976	no_env	linker
1674	114	1ou8_BD	Non-motif	seed_3	recycle_3	TRUE	0.3	0.94	0.1	0.1	17.169	8.468	15.56	8.231	no_env	linker
1675	115	1ou8_BD	Non-motif	seed_3	recycle_9	FALSE	0.28	0.96	0.11	0.11	12.152	6.288	11.982	6.594	no_env	linker
1676	116	1ou8_BD	Non-motif	seed_3	recycle_9	TRUE	0.3	0.94	0.06	0.06	14.563	7.373	13.644	7.222	no_env	linker
1677	117	1ou8_BD	Non-motif	seed_4	recycle_3	FALSE	0.29	0.96	0.06	0.06	12.336	6.342	11.796	6.545	no_env	linker
1678	118	1ou8_BD	Non-motif	seed_4	recycle_3	TRUE	0.31	0.95	0.11	0.11	10.393	5.328	10.961	5.915	no_env	linker
1679	119	1ou8_BD	Non-motif	seed_4	recycle_9	FALSE	0.28	0.94	0.02	0.11	11.81	6.096	11.708	6.444	no_env	linker
1680	120	1ou8_BD	Non-motif	seed_4	recycle_9	TRUE	0.31	0.96	0.09	0.11	10.851	5.621	11.147	6.117	no_env	linker
1681	121	1u00_AP	Non-motif	seed_0	recycle_3	FALSE	1.32	1.54	0.84	1.37	14.713	7.578	15.769	7.905	no_env	linker
1682	122	1u00_AP	Non-motif	seed_0	recycle_3	TRUE	1.27	1.62	0.24	0.39	3.996	1.79	6.03	3.164	no_env	linker
1683	123	1u00_AP	Non-motif	seed_0	recycle_9	FALSE	1.18	1.41	0.69	1.14	14.72	7.564	15.879	7.91	no_env	linker
1684	124	1u00_AP	Non-motif	seed_0	recycle_9	TRUE	1.4	1.6	0.26	0.39	3.854	1.752	5.874	3.14	no_env	linker
1685	125	1u00_AP	Non-motif	seed_1	recycle_3	FALSE	1.26	1.49	0.69	1.1	14.778	7.628	15.856	7.924	no_env	linker
1686	126	1u00_AP	Non-motif	seed_1	recycle_3	TRUE	1.46	1.67	0.84	1.86	14.8	7.642	15.89	7.968	no_env	linker
1687	127	1u00_AP	Non-motif	seed_1	recycle_9	FALSE	1.13	1.47	0.37	0.46	3.867	1.807	5.969	3.218	no_env	linker
1688	128	1u00_AP	Non-motif	seed_1	recycle_9	TRUE	1.39	1.59	0.91	1.17	14.631	7.517	15.739	7.846	no_env	linker
1689	129	1u00_AP	Non-motif	seed_2	recycle_3	FALSE	1.23	1.46	0.3	0.42	3.99	1.812	6.031	3.236	no_env	linker
1690	130	1u00_AP	Non-motif	seed_2	recycle_3	TRUE	1.2	1.59	0.27	0.41	4.063	1.809	6.076	3.205	no_env	linker
1691	131	1u00_AP	Non-motif	seed_2	recycle_9	FALSE	1.14	1.47	0.25	0.38	3.903	1.796	5.996	3.221	no_env	linker
1692	132	1u00_AP	Non-motif	seed_2	recycle_9	TRUE	1.15	1.54	0.31	0.42	3.889	1.787	5.975	3.213	no_env	linker
1693	133	1u00_AP	Non-motif	seed_3	recycle_3	FALSE	1.19	1.44	0.23	0.38	3.845	1.781	5.948	3.189	no_env	linker
1694	134	1u00_AP	Non-motif	seed_3	recycle_3	TRUE	1.39	1.6	0.54	1.13	14.1	6.88	15.485	7.352	no_env	linker
1695	135	1u00_AP	Non-motif	seed_3	recycle_9	FALSE	1.1	1.44	0.23	0.38	3.775	1.769	5.901	3.196	no_env	linker
1696	136	1u00_AP	Non-motif	seed_3	recycle_9	TRUE	1.12	1.49	0.56	0.68	14.114	6.893	15.481	7.388	no_env	linker
1697	137	1u00_AP	Non-motif	seed_4	recycle_3	FALSE	1.29	1.51	0.24	0.38	4.032	1.797	6.098	3.219	no_env	linker
1698	138	1u00_AP	Non-motif	seed_4	recycle_3	TRUE	1.46	1.65	0.64	1.56	14.617	7.54	15.683	7.851	no_env	linker
1699	139	1u00_AP	Non-motif	seed_4	recycle_9	FALSE	1.16	1.47	0.23	0.38	3.84	1.794	5.924	3.213	no_env	linker
1700	140	1u00_AP	Non-motif	seed_4	recycle_9	TRUE	1.25	1.6	0.77	1.69	14.695	7.578	15.828	7.921	no_env	linker
1701	141	2b9h_AC	Non-motif	seed_0	recycle_3	FALSE	1.15	1.48	0.53	1.23	3	1.746	5.3	2.979	no_env	linker
1702	142	2b9h_AC	Non-motif	seed_0	recycle_3	TRUE	1.13	1.43	0.78	1.46	2.786	1.51	4.986	2.8	no_env	linker
1703	143	2b9h_AC	Non-motif	seed_0	recycle_9	FALSE	1.16	1.49	0.45	1.35	2.808	1.668	4.999	2.898	no_env	linker
1704	144	2b9h_AC	Non-motif	seed_0	recycle_9	TRUE	1.09	1.45	0.53	1.21	2.447	1.305	4.46	2.68	no_env	linker
1705	145	2b9h_AC	Non-motif	seed_1	recycle_3	FALSE	1.13	1.48	0.47	1.43	2.6	1.47	4.732	2.75	no_env	linker
1706	146	2b9h_AC	Non-motif	seed_1	recycle_3	TRUE	1.21	1.5	0.69	1.64	2.485	1.4	4.656	2.621	no_env	linker
1707	147	2b9h_AC	Non-motif	seed_1	recycle_9	FALSE	1.06	1.44	0.43	1.43	2.541	1.448	4.661	2.756	no_env	linker
1708	148	2b9h_AC	Non-motif	seed_1	recycle_9	TRUE	1.1	1.46	0.56	1.6	2.556	1.428	4.703	2.736	no_env	linker
1709	149	2b9h_AC	Non-motif	seed_2	recycle_3	FALSE	1.11	1.47	0.76	1.32	2.958	1.664	5.159	2.913	no_env	linker
1710	150	2b9h_AC	Non-motif	seed_2	recycle_3	TRUE	1.08	1.44	0.57	1.48	2.499	1.356	4.652	2.608	no_env	linker
1711	151	2b9h_AC	Non-motif	seed_2	recycle_9	FALSE	1.15	1.49	0.56	1.33	2.852	1.592	4.883	2.855	no_env	linker
1712	152	2b9h_AC	Non-motif	seed_2	recycle_9	TRUE	1.14	1.46	0.57	1.58	2.586	1.347	4.626	2.627	no_env	linker
1713	153	2b9h_AC	Non-motif	seed_3	recycle_3	FALSE	1.16	1.48	0.54	1.54	2.646	1.416	4.705	2.704	no_env	linker
1714	154	2b9h_AC	Non-motif	seed_3	recycle_3	TRUE	1.1	1.47	0.75	1.29	3.075	1.748	5.376	2.958	no_env	linker
1715	155	2b9h_AC	Non-motif	seed_3	recycle_9	FALSE	1.12	1.49	0.51	1.46	2.524	1.384	4.554	2.689	no_env	linker
1716	156	2b9h_AC	Non-motif	seed_3	recycle_9	TRUE	1.12	1.47	0.6	1.19	2.715	1.523	4.944	2.76	no_env	linker
1717	157	2b9h_AC	Non-motif	seed_4	recycle_3	FALSE	1.1	1.48	0.57	1.27	2.582	1.424	4.65	2.742	no_env	linker
1718	158	2b9h_AC	Non-motif	seed_4	recycle_3	TRUE	1.07	1.41	0.48	1.56	2.341	1.321	4.407	2.567	no_env	linker
1719	159	2b9h_AC	Non-motif	seed_4	recycle_9	FALSE	1.13	1.49	0.49	1.37	2.47	1.415	4.605	2.754	no_env	linker
1720	160	2b9h_AC	Non-motif	seed_4	recycle_9	TRUE	1.09	1.46	0.45	1.55	2.385	1.392	4.659	2.678	no_env	linker
1721	161	2c3i_BA	Non-motif	seed_0	recycle_3	FALSE	0.63	1.23	0.66	1.85	13.659	6.62	15.61	7.846	no_env	linker
1722	162	2c3i_BA	Non-motif	seed_0	recycle_3	TRUE	0.65	1.12	0.56	1.48	17.314	8.101	19.344	9.42	no_env	linker
1723	163	2c3i_BA	Non-motif	seed_0	recycle_9	FALSE	0.74	1.3	0.89	1.53	1.427	0.729	3.292	1.975	no_env	linker
1724	164	2c3i_BA	Non-motif	seed_0	recycle_9	TRUE	0.65	1.09	0.87	1.65	1.813	0.868	3.574	2.103	no_env	linker
1725	165	2c3i_BA	Non-motif	seed_1	recycle_3	FALSE	0.51	1.19	1.04	1.43	3.213	1.61	4.607	2.623	no_env	linker
1726	166	2c3i_BA	Non-motif	seed_1	recycle_3	TRUE	0.83	1.34	0.08	0.1	20.477	9.07	19.316	9.127	no_env	linker
1727	167	2c3i_BA	Non-motif	seed_1	recycle_9	FALSE	0.48	1.15	0.85	1.65	1.373	0.705	3.228	1.944	no_env	linker
1728	168	2c3i_BA	Non-motif	seed_1	recycle_9	TRUE	0.56	1.24	0.99	1.32	2.672	1.232	4.049	2.283	no_env	linker
1729	169	2c3i_BA	Non-motif	seed_2	recycle_3	FALSE	0.74	1.32	0.69	1.63	13.924	6.803	16.059	8.099	no_env	linker
1730	170	2c3i_BA	Non-motif	seed_2	recycle_3	TRUE	0.48	1.15	0.9	1.68	7.468	3.496	10.786	5.526	no_env	linker
1731	171	2c3i_BA	Non-motif	seed_2	recycle_9	FALSE	0.65	1.3	0.91	1.59	1.402	0.715	3.234	1.959	no_env	linker
1732	172	2c3i_BA	Non-motif	seed_2	recycle_9	TRUE	0.71	1.12	0.29	0.89	1.825	0.874	3.662	2.121	no_env	linker
1733	173	2c3i_BA	Non-motif	seed_3	recycle_3	FALSE	0.46	1.15	0.91	1.54	2.554	1.3	4.06	2.394	no_env	linker
1734	174	2c3i_BA	Non-motif	seed_3	recycle_3	TRUE	0.74	1.35	0.91	1.44	6.011	2.742	8.721	4.718	no_env	linker
1735	175	2c3i_BA	Non-motif	seed_3	recycle_9	FALSE	0.47	0.99	0.95	1.55	1.428	0.73	3.276	1.97	no_env	linker
1736	176	2c3i_BA	Non-motif	seed_3	recycle_9	TRUE	0.49	1.05	0.91	1.45	7.445	3.333	9.08	4.744	no_env	linker
1737	177	2c3i_BA	Non-motif	seed_4	recycle_3	FALSE	0.74	1.32	0.39	0.9	15.161	6.595	14.046	6.468	no_env	linker
1738	178	2c3i_BA	Non-motif	seed_4	recycle_3	TRUE	0.76	1.29	0.96	1.69	5.618	2.612	7.087	3.678	no_env	linker
1739	179	2c3i_BA	Non-motif	seed_4	recycle_9	FALSE	0.74	1.31	0.85	1.13	1.482	0.738	3.337	1.981	no_env	linker
1740	180	2c3i_BA	Non-motif	seed_4	recycle_9	TRUE	0.79	1.35	0.76	1.78	1.571	0.79	3.373	2	no_env	linker
1741	181	2ds8_BP	Non-motif	seed_0	recycle_3	FALSE	0.64	1.03	0.81	1.06	1.717	0.569	1.908	1.123	no_env	linker
1742	182	2ds8_BP	Non-motif	seed_0	recycle_3	TRUE	0.66	1.05	0.79	0.96	2.449	0.934	3.044	1.721	no_env	linker
1743	183	2ds8_BP	Non-motif	seed_0	recycle_9	FALSE	0.61	1.03	0.57	0.62	1.56	0.563	1.93	1.133	no_env	linker
1744	184	2ds8_BP	Non-motif	seed_0	recycle_9	TRUE	0.65	1.03	0.88	1	1.966	0.67	2.646	1.599	no_env	linker
1745	185	2ds8_BP	Non-motif	seed_1	recycle_3	FALSE	0.65	1.02	0.87	1.11	2.127	0.649	2.203	1.169	no_env	linker
1746	186	2ds8_BP	Non-motif	seed_1	recycle_3	TRUE	0.67	1.03	0.02	0.02	1.845	0.568	2.145	1.225	no_env	linker
1747	187	2ds8_BP	Non-motif	seed_1	recycle_9	FALSE	0.62	1.03	0.85	1.09	1.621	0.586	1.885	1.152	no_env	linker
1748	188	2ds8_BP	Non-motif	seed_1	recycle_9	TRUE	0.67	1.06	0.64	0.7	1.593	0.575	2.019	1.283	no_env	linker
1749	189	2ds8_BP	Non-motif	seed_2	recycle_3	FALSE	0.63	1.03	0.82	1.06	1.677	0.562	1.865	1.141	no_env	linker
1750	190	2ds8_BP	Non-motif	seed_2	recycle_3	TRUE	0.65	1.02	0.73	1.01	2.171	0.84	3.046	1.724	no_env	linker
1751	191	2ds8_BP	Non-motif	seed_2	recycle_9	FALSE	0.62	1.04	0.81	1.11	1.636	0.594	1.891	1.14	no_env	linker
1752	192	2ds8_BP	Non-motif	seed_2	recycle_9	TRUE	0.64	1.03	0.76	1.1	2.143	0.848	2.822	1.61	no_env	linker
1753	193	2ds8_BP	Non-motif	seed_3	recycle_3	FALSE	0.66	1.02	0.75	0.84	1.734	0.579	1.917	1.118	no_env	linker
1754	194	2ds8_BP	Non-motif	seed_3	recycle_3	TRUE	0.62	1.05	0.68	0.81	2.486	0.907	3.028	1.793	no_env	linker
1755	195	2ds8_BP	Non-motif	seed_3	recycle_9	FALSE	0.61	1.04	0.76	1.1	1.418	0.544	1.806	1.198	no_env	linker
1756	196	2ds8_BP	Non-motif	seed_3	recycle_9	TRUE	0.64	1.03	0.79	1.06	2.312	0.924	2.968	1.773	no_env	linker
1757	197	2ds8_BP	Non-motif	seed_4	recycle_3	FALSE	0.63	1.04	0.53	0.56	1.557	0.538	1.776	1.101	no_env	linker
1758	198	2ds8_BP	Non-motif	seed_4	recycle_3	TRUE	0.6	1.03	0.56	1.01	1.674	0.528	1.748	1.165	no_env	linker
1759	199	2ds8_BP	Non-motif	seed_4	recycle_9	FALSE	0.63	1.02	0.82	1.05	1.478	0.569	1.825	1.125	no_env	linker
1760	200	2ds8_BP	Non-motif	seed_4	recycle_9	TRUE	0.65	1.04	0.86	1.06	1.381	0.509	1.692	1.092	no_env	linker
1761	201	2fmf_AB	Non-motif	seed_0	recycle_3	FALSE	0.49	1.04	0.46	0.73	4.631	2.074	5.072	2.518	no_env	linker
1762	202	2fmf_AB	Non-motif	seed_0	recycle_3	TRUE	0.52	1.06	0.43	0.93	4.615	2.447	5.07	2.622	no_env	linker
1763	203	2fmf_AB	Non-motif	seed_0	recycle_9	FALSE	0.48	1.03	0.4	0.65	4.656	2.48	5.079	2.652	no_env	linker
1764	204	2fmf_AB	Non-motif	seed_0	recycle_9	TRUE	0.53	1.02	0.44	0.76	4.706	2.502	5.13	2.685	no_env	linker
1765	205	2fmf_AB	Non-motif	seed_1	recycle_3	FALSE	0.48	1.01	0.51	1.02	4.665	2.484	5.121	2.68	no_env	linker
1766	206	2fmf_AB	Non-motif	seed_1	recycle_3	TRUE	0.49	1.02	0.5	1.07	4.692	2.481	5.098	2.658	no_env	linker
1767	207	2fmf_AB	Non-motif	seed_1	recycle_9	FALSE	0.48	0.99	0.44	0.78	4.803	2.587	5.235	2.79	no_env	linker
1768	208	2fmf_AB	Non-motif	seed_1	recycle_9	TRUE	0.46	0.98	0.4	1	4.589	2.394	4.947	2.546	no_env	linker
1769	209	2fmf_AB	Non-motif	seed_2	recycle_3	FALSE	0.46	1	0.4	0.99	4.793	2.54	5.246	2.77	no_env	linker
1770	210	2fmf_AB	Non-motif	seed_2	recycle_3	TRUE	0.5	0.99	0.52	1.04	4.701	2.475	5.107	2.674	no_env	linker
1771	211	2fmf_AB	Non-motif	seed_2	recycle_9	FALSE	0.47	0.98	0.48	1	5.007	2.69	5.489	2.913	no_env	linker
1772	212	2fmf_AB	Non-motif	seed_2	recycle_9	TRUE	0.51	1.06	0.52	1.11	4.771	2.526	5.205	2.733	no_env	linker
1773	213	2fmf_AB	Non-motif	seed_3	recycle_3	FALSE	0.47	1.01	0.41	0.65	4.622	2.398	5.063	2.642	no_env	linker
1774	214	2fmf_AB	Non-motif	seed_3	recycle_3	TRUE	0.49	1.02	0.49	1.05	4.604	2.421	4.973	2.579	no_env	linker
1775	215	2fmf_AB	Non-motif	seed_3	recycle_9	FALSE	0.49	1.01	0.4	0.71	4.652	2.479	5.07	2.644	no_env	linker
1776	216	2fmf_AB	Non-motif	seed_3	recycle_9	TRUE	0.53	1.03	0.47	1.02	4.842	2.574	5.307	2.78	no_env	linker
1777	217	2fmf_AB	Non-motif	seed_4	recycle_3	FALSE	0.47	0.99	0.49	1.04	4.588	2.437	5.025	2.622	no_env	linker
1778	218	2fmf_AB	Non-motif	seed_4	recycle_3	TRUE	0.5	1.06	0.42	0.71	4.593	2.207	5.028	2.611	no_env	linker
1779	219	2fmf_AB	Non-motif	seed_4	recycle_9	FALSE	0.47	1.03	0.46	0.97	4.656	2.479	5.098	2.657	no_env	linker
1780	220	2fmf_AB	Non-motif	seed_4	recycle_9	TRUE	0.52	1.05	0.56	1.07	4.659	2.468	5.062	2.638	no_env	linker
1781	221	2h9m_CD	Non-motif	seed_0	recycle_3	FALSE	0.52	0.93	0.13	0.19	6.065	2.826	9.118	4.614	no_env	linker
1782	222	2h9m_CD	Non-motif	seed_0	recycle_3	TRUE	0.52	0.92	0.15	0.21	5.838	2.727	9.103	4.611	no_env	linker
1783	223	2h9m_CD	Non-motif	seed_0	recycle_9	FALSE	0.55	0.94	0.07	0.07	6.651	3.109	9.652	4.911	no_env	linker
1784	224	2h9m_CD	Non-motif	seed_0	recycle_9	TRUE	0.53	0.94	0.14	0.2	5.833	2.74	8.977	4.601	no_env	linker
1785	225	2h9m_CD	Non-motif	seed_1	recycle_3	FALSE	0.52	0.93	0.15	0.21	4.957	2.334	8.562	4.345	no_env	linker
1786	226	2h9m_CD	Non-motif	seed_1	recycle_3	TRUE	0.53	0.94	0.05	0.05	8.594	3.891	11.09	5.432	no_env	linker
1787	227	2h9m_CD	Non-motif	seed_1	recycle_9	FALSE	0.52	0.93	0.14	0.21	6.234	2.925	9.372	4.777	no_env	linker
1788	228	2h9m_CD	Non-motif	seed_1	recycle_9	TRUE	0.54	0.95	0.16	0.22	13.154	5.822	14.587	6.932	no_env	linker
1789	229	2h9m_CD	Non-motif	seed_2	recycle_3	FALSE	0.54	0.94	0.08	0.09	4.76	2.299	7.948	4.1	no_env	linker
1790	230	2h9m_CD	Non-motif	seed_2	recycle_3	TRUE	0.55	0.95	0.16	0.22	6.153	2.866	9.302	4.682	no_env	linker
1791	231	2h9m_CD	Non-motif	seed_2	recycle_9	FALSE	0.51	0.92	0.06	0.07	5.659	2.678	8.68	4.425	no_env	linker
1792	232	2h9m_CD	Non-motif	seed_2	recycle_9	TRUE	0.55	0.94	0.16	0.22	7.402	3.385	10.349	5.161	no_env	linker
1793	233	2h9m_CD	Non-motif	seed_3	recycle_3	FALSE	0.56	0.95	0.15	0.2	5.798	2.715	8.904	4.527	no_env	linker
1794	234	2h9m_CD	Non-motif	seed_3	recycle_3	TRUE	0.58	0.97	0.13	0.18	5.752	2.689	8.788	4.379	no_env	linker
1795	235	2h9m_CD	Non-motif	seed_3	recycle_9	FALSE	0.55	0.96	0.15	0.2	6.792	3.173	9.709	4.937	no_env	linker
1796	236	2h9m_CD	Non-motif	seed_3	recycle_9	TRUE	0.52	0.92	0.16	0.21	6.435	2.996	9.485	4.763	no_env	linker
1797	237	2h9m_CD	Non-motif	seed_4	recycle_3	FALSE	0.55	0.95	0.15	0.21	11.799	5.256	13.411	6.408	no_env	linker
1798	238	2h9m_CD	Non-motif	seed_4	recycle_3	TRUE	0.54	0.95	0.06	0.06	9.103	4.123	11.765	5.753	no_env	linker
1799	239	2h9m_CD	Non-motif	seed_4	recycle_9	FALSE	0.54	0.93	0.15	0.2	10.675	4.878	12.564	6.161	no_env	linker
1800	240	2h9m_CD	Non-motif	seed_4	recycle_9	TRUE	0.56	0.95	0.15	0.21	11.815	5.254	13.31	6.373	no_env	linker
1801	241	2hpl_AB	Non-motif	seed_0	recycle_3	FALSE	0.47	1.06	0.6	0.54	2.34	1.166	3.432	2.047	no_env	linker
1802	242	2hpl_AB	Non-motif	seed_0	recycle_3	TRUE	0.48	1.11	0.1	0.64	2.245	1.028	3.423	2.022	no_env	linker
1803	243	2hpl_AB	Non-motif	seed_0	recycle_9	FALSE	0.47	1.09	0.14	0.8	2.394	1.189	3.438	2.04	no_env	linker
1804	244	2hpl_AB	Non-motif	seed_0	recycle_9	TRUE	0.47	1.09	0.15	1.08	3.005	1.408	4.004	2.139	no_env	linker
1805	245	2hpl_AB	Non-motif	seed_1	recycle_3	FALSE	0.47	1.06	0.6	0.8	2.642	1.276	3.798	2.157	no_env	linker
1806	246	2hpl_AB	Non-motif	seed_1	recycle_3	TRUE	0.47	1.09	0.01	0.96	3.103	1.417	3.827	2.133	no_env	linker
1807	247	2hpl_AB	Non-motif	seed_1	recycle_9	FALSE	0.48	1.09	0.15	0.79	2.458	1.205	3.454	2.057	no_env	linker
1808	248	2hpl_AB	Non-motif	seed_1	recycle_9	TRUE	0.47	1.08	0.1	0.88	3.137	1.395	4.193	2.281	no_env	linker
1809	249	2hpl_AB	Non-motif	seed_2	recycle_3	FALSE	0.47	1.07	0.13	0.51	2.585	1.253	3.592	2.081	no_env	linker
1810	250	2hpl_AB	Non-motif	seed_2	recycle_3	TRUE	0.47	1.09	0.59	0.91	2.646	1.266	3.364	2.051	no_env	linker
1811	251	2hpl_AB	Non-motif	seed_2	recycle_9	FALSE	0.47	1.08	0.14	0.78	2.48	1.221	3.568	2.056	no_env	linker
1812	252	2hpl_AB	Non-motif	seed_2	recycle_9	TRUE	0.49	1.09	0.14	0.94	2.566	1.258	3.304	1.981	no_env	linker
1813	253	2hpl_AB	Non-motif	seed_3	recycle_3	FALSE	0.47	1.05	0.14	0.81	2.337	1.171	3.471	2.076	no_env	linker
1814	254	2hpl_AB	Non-motif	seed_3	recycle_3	TRUE	0.47	1.09	0.59	0.92	2.783	1.324	3.719	2.125	no_env	linker
1815	255	2hpl_AB	Non-motif	seed_3	recycle_9	FALSE	0.47	1.1	0.14	0.54	2.546	1.232	3.786	2.171	no_env	linker
1816	256	2hpl_AB	Non-motif	seed_3	recycle_9	TRUE	0.48	1.11	0.12	0.74	2.542	1.241	3.818	2.194	no_env	linker
1817	257	2hpl_AB	Non-motif	seed_4	recycle_3	FALSE	0.46	1.05	0.14	0.79	2.639	1.277	3.86	2.187	no_env	linker
1818	258	2hpl_AB	Non-motif	seed_4	recycle_3	TRUE	0.45	1.06	0.12	0.99	2.586	1.21	3.887	2.154	no_env	linker
1819	259	2hpl_AB	Non-motif	seed_4	recycle_9	FALSE	0.48	1.1	0.07	0.07	2.836	1.348	3.782	2.126	no_env	linker
1820	260	2hpl_AB	Non-motif	seed_4	recycle_9	TRUE	0.45	1.09	0.15	1.09	2.609	1.236	3.624	2.123	no_env	linker
1821	261	2o02_AP	Non-motif	seed_0	recycle_3	FALSE	0.51	1.12	0.22	0.87	18.169	9.183	17.756	8.699	no_env	linker
1822	262	2o02_AP	Non-motif	seed_0	recycle_3	TRUE	0.51	1.15	0.45	1.1	17.787	8.943	17.369	8.48	no_env	linker
1823	263	2o02_AP	Non-motif	seed_0	recycle_9	FALSE	0.5	1.11	0.23	0.82	18.258	9.248	17.838	8.756	no_env	linker
1824	264	2o02_AP	Non-motif	seed_0	recycle_9	TRUE	0.51	1.14	0.22	0.8	17.784	9.028	17.365	8.552	no_env	linker
1825	265	2o02_AP	Non-motif	seed_1	recycle_3	FALSE	0.52	1.11	0.23	0.8	5.617	3.18	6.814	3.87	no_env	linker
1826	266	2o02_AP	Non-motif	seed_1	recycle_3	TRUE	0.55	1.15	0.22	0.77	5.315	3.027	6.217	3.557	no_env	linker
1827	267	2o02_AP	Non-motif	seed_1	recycle_9	FALSE	0.5	1.11	0.24	0.84	18.19	9.269	17.799	8.764	no_env	linker
1828	268	2o02_AP	Non-motif	seed_1	recycle_9	TRUE	0.53	1.16	0.31	0.8	5.32	3.071	6.489	3.735	no_env	linker
1829	269	2o02_AP	Non-motif	seed_2	recycle_3	FALSE	0.5	1.11	0.3	0.86	18.002	9.134	17.576	8.639	no_env	linker
1830	270	2o02_AP	Non-motif	seed_2	recycle_3	TRUE	0.53	1.13	0.4	0.84	17.941	9.171	17.524	8.667	no_env	linker
1831	271	2o02_AP	Non-motif	seed_2	recycle_9	FALSE	0.5	1.12	0.23	0.84	18.188	9.272	17.792	8.762	no_env	linker
1832	272	2o02_AP	Non-motif	seed_2	recycle_9	TRUE	0.52	1.16	0.22	0.78	18.172	9.174	17.772	8.71	no_env	linker
1833	273	2o02_AP	Non-motif	seed_3	recycle_3	FALSE	0.51	1.13	0.2	0.84	18.047	9.164	17.638	8.674	no_env	linker
1834	274	2o02_AP	Non-motif	seed_3	recycle_3	TRUE	0.53	1.14	0.48	0.78	17.871	9.013	17.459	8.548	no_env	linker
1835	275	2o02_AP	Non-motif	seed_3	recycle_9	FALSE	0.5	1.11	0.36	0.72	18.119	9.237	17.72	8.75	no_env	linker
1836	276	2o02_AP	Non-motif	seed_3	recycle_9	TRUE	0.54	1.16	0.22	0.81	18.241	9.274	17.853	8.783	no_env	linker
1837	277	2o02_AP	Non-motif	seed_4	recycle_3	FALSE	0.51	1.11	0.26	0.83	18.051	9.151	17.625	8.661	no_env	linker
1838	278	2o02_AP	Non-motif	seed_4	recycle_3	TRUE	0.57	1.17	0.15	0.84	18.288	9.341	17.868	8.865	no_env	linker
1839	279	2o02_AP	Non-motif	seed_4	recycle_9	FALSE	0.51	1.11	0.22	0.86	18.208	9.262	17.813	8.764	no_env	linker
1840	280	2o02_AP	Non-motif	seed_4	recycle_9	TRUE	0.54	1.14	0.28	0.97	18.078	9.169	17.696	8.734	no_env	linker
1841	281	3d1e_AP	Non-motif	seed_0	recycle_3	FALSE	0.74	1.29	0.22	0.22	5.968	2.706	6.366	3.038	no_env	linker
1842	282	3d1e_AP	Non-motif	seed_0	recycle_3	TRUE	0.76	1.28	0.21	0.21	0.853	0.635	1.566	1.134	no_env	linker
1843	283	3d1e_AP	Non-motif	seed_0	recycle_9	FALSE	0.75	1.3	0.22	0.22	5.968	2.705	6.342	3.017	no_env	linker
1844	284	3d1e_AP	Non-motif	seed_0	recycle_9	TRUE	0.75	1.27	0.2	0.2	0.803	0.574	1.396	0.988	no_env	linker
1845	285	3d1e_AP	Non-motif	seed_1	recycle_3	FALSE	0.76	1.3	0.19	0.19	5.912	2.679	6.378	3.024	no_env	linker
1846	286	3d1e_AP	Non-motif	seed_1	recycle_3	TRUE	0.75	1.29	0.23	0.23	5.299	2.464	6.226	2.983	no_env	linker
1847	287	3d1e_AP	Non-motif	seed_1	recycle_9	FALSE	0.77	1.31	0.41	1	5.856	2.665	6.258	2.986	no_env	linker
1848	288	3d1e_AP	Non-motif	seed_1	recycle_9	TRUE	0.79	1.31	0.21	0.21	0.948	0.699	1.476	1.035	no_env	linker
1849	289	3d1e_AP	Non-motif	seed_2	recycle_3	FALSE	0.76	1.3	0.21	0.21	5.898	2.691	6.378	3.029	no_env	linker
1850	290	3d1e_AP	Non-motif	seed_2	recycle_3	TRUE	0.76	1.29	0.21	0.21	5.604	2.499	6.205	2.957	no_env	linker
1851	291	3d1e_AP	Non-motif	seed_2	recycle_9	FALSE	0.76	1.31	0.2	0.2	5.9	2.679	6.297	3.004	no_env	linker
1852	292	3d1e_AP	Non-motif	seed_2	recycle_9	TRUE	0.76	1.27	0.22	0.22	0.843	0.659	1.484	1.036	no_env	linker
1853	293	3d1e_AP	Non-motif	seed_3	recycle_3	FALSE	0.76	1.29	0.2	0.2	5.858	2.68	6.373	3.043	no_env	linker
1854	294	3d1e_AP	Non-motif	seed_3	recycle_3	TRUE	0.78	1.29	0.21	0.21	5.774	2.645	6.455	3.039	no_env	linker
1855	295	3d1e_AP	Non-motif	seed_3	recycle_9	FALSE	0.77	1.31	0.2	0.2	5.981	2.708	6.356	3.027	no_env	linker
1856	296	3d1e_AP	Non-motif	seed_3	recycle_9	TRUE	0.75	1.25	0.21	0.21	5.898	2.68	6.314	3.01	no_env	linker
1857	297	3d1e_AP	Non-motif	seed_4	recycle_3	FALSE	0.78	1.28	0.22	0.22	5.917	2.677	6.322	3.017	no_env	linker
1858	298	3d1e_AP	Non-motif	seed_4	recycle_3	TRUE	0.77	1.3	0.22	0.22	5.966	2.704	6.397	3.05	no_env	linker
1859	299	3d1e_AP	Non-motif	seed_4	recycle_9	FALSE	0.78	1.32	0.22	0.22	5.866	2.677	6.273	3.006	no_env	linker
1860	300	3d1e_AP	Non-motif	seed_4	recycle_9	TRUE	0.77	1.3	0.22	0.22	5.793	2.644	6.215	2.973	no_env	linker
1861	1	1awr_CI	Non-motif	seed_0	recycle_3	FALSE	0.61	1.18	0.02	0.19	49.367	21.472	49.265	20.788	no_env	sep_chains
1862	2	1awr_CI	Non-motif	seed_0	recycle_3	TRUE	0.6	1.2	0.01	0.08	49.273	21.219	49.147	20.574	no_env	sep_chains
1863	3	1awr_CI	Non-motif	seed_0	recycle_9	FALSE	0.62	1.19	0.02	0.78	46.674	20.367	46.665	19.688	no_env	sep_chains
1864	4	1awr_CI	Non-motif	seed_0	recycle_9	TRUE	0.63	1.19	0.33	0.73	43.042	18.657	42.918	18.038	no_env	sep_chains
1865	5	1awr_CI	Non-motif	seed_1	recycle_3	FALSE	0.61	1.19	0.02	0.19	46.663	20.36	46.635	19.681	no_env	sep_chains
1866	6	1awr_CI	Non-motif	seed_1	recycle_3	TRUE	0.61	1.2	0.03	0.77	44.278	19.212	44.156	18.656	no_env	sep_chains
1867	7	1awr_CI	Non-motif	seed_1	recycle_9	FALSE	0.62	1.2	0.03	0.64	47.586	20.761	47.575	20.142	no_env	sep_chains
1868	8	1awr_CI	Non-motif	seed_1	recycle_9	TRUE	0.62	1.2	0.03	0.38	40.884	18.293	40.682	17.674	no_env	sep_chains
1869	9	1awr_CI	Non-motif	seed_2	recycle_3	FALSE	0.61	1.19	0.09	0.12	47.1	20.439	47.124	19.758	no_env	sep_chains
1870	10	1awr_CI	Non-motif	seed_2	recycle_3	TRUE	0.61	1.21	0.05	0.19	40.13	17.557	39.885	16.978	no_env	sep_chains
1871	11	1awr_CI	Non-motif	seed_2	recycle_9	FALSE	0.61	1.19	0.03	0.89	43.282	19.081	43.082	18.417	no_env	sep_chains
1872	12	1awr_CI	Non-motif	seed_2	recycle_9	TRUE	0.61	1.19	0.04	0.08	43.639	19.307	43.511	18.526	no_env	sep_chains
1873	13	1awr_CI	Non-motif	seed_3	recycle_3	FALSE	0.61	1.19	0.02	0.39	46.357	20.224	46.356	19.528	no_env	sep_chains
1874	14	1awr_CI	Non-motif	seed_3	recycle_3	TRUE	0.62	1.2	0.03	0.71	41.911	18.312	41.839	17.695	no_env	sep_chains
1875	15	1awr_CI	Non-motif	seed_3	recycle_9	FALSE	0.61	1.19	0.12	0.18	44.358	19.543	44.329	18.852	no_env	sep_chains
1876	16	1awr_CI	Non-motif	seed_3	recycle_9	TRUE	0.61	1.18	0.02	0.37	44.263	19.345	44.034	18.703	no_env	sep_chains
1877	17	1awr_CI	Non-motif	seed_4	recycle_3	FALSE	0.61	1.19	0.07	0.48	48.328	20.899	48.27	20.241	no_env	sep_chains
1878	18	1awr_CI	Non-motif	seed_4	recycle_3	TRUE	0.54	1.04	0.24	0.34	43.565	19.014	43.591	18.358	no_env	sep_chains
1879	19	1awr_CI	Non-motif	seed_4	recycle_9	FALSE	0.61	1.19	0.02	0.35	46.929	20.716	46.776	20.061	no_env	sep_chains
1880	20	1awr_CI	Non-motif	seed_4	recycle_9	TRUE	0.6	1.21	0.04	0.12	39.686	17.867	39.4	17.22	no_env	sep_chains
1881	21	1er8_EI	Non-motif	seed_0	recycle_3	FALSE	0.57	0.91	0.31	0.38	3.788	1.89	6.297	3.487	no_env	sep_chains
1882	22	1er8_EI	Non-motif	seed_0	recycle_3	TRUE	0.59	0.93	0.72	1.2	3.814	1.91	6.011	3.277	no_env	sep_chains
1883	23	1er8_EI	Non-motif	seed_0	recycle_9	FALSE	0.56	0.91	0.59	0.94	3.501	1.762	6.479	3.58	no_env	sep_chains
1884	24	1er8_EI	Non-motif	seed_0	recycle_9	TRUE	0.56	0.91	0.65	1	3.547	1.783	6.326	3.504	no_env	sep_chains
1885	25	1er8_EI	Non-motif	seed_1	recycle_3	FALSE	0.53	0.89	0.71	1.04	3.562	1.773	6.263	3.491	no_env	sep_chains
1886	26	1er8_EI	Non-motif	seed_1	recycle_3	TRUE	0.51	0.88	0.71	1	3.64	1.804	6.346	3.527	no_env	sep_chains
1887	27	1er8_EI	Non-motif	seed_1	recycle_9	FALSE	0.54	0.9	0.55	0.95	3.532	1.744	6.229	3.464	no_env	sep_chains
1888	28	1er8_EI	Non-motif	seed_1	recycle_9	TRUE	0.58	0.91	0.55	1.01	3.514	1.732	6.226	3.465	no_env	sep_chains
1889	29	1er8_EI	Non-motif	seed_2	recycle_3	FALSE	0.57	0.91	0.3	0.37	3.639	1.824	5.553	3.051	no_env	sep_chains
1890	30	1er8_EI	Non-motif	seed_2	recycle_3	TRUE	0.59	0.93	0.53	1.15	3.736	1.866	6.769	3.717	no_env	sep_chains
1891	31	1er8_EI	Non-motif	seed_2	recycle_9	FALSE	0.55	0.9	0.58	0.94	3.439	1.728	5.722	3.08	no_env	sep_chains
1892	32	1er8_EI	Non-motif	seed_2	recycle_9	TRUE	0.53	0.9	0.69	1.21	3.535	1.76	6.694	3.677	no_env	sep_chains
1893	33	1er8_EI	Non-motif	seed_3	recycle_3	FALSE	0.55	0.9	0.9	1.18	3.813	1.91	5.355	2.932	no_env	sep_chains
1894	34	1er8_EI	Non-motif	seed_3	recycle_3	TRUE	0.5	0.87	0.67	1.09	3.639	1.796	5.211	2.797	no_env	sep_chains
1895	35	1er8_EI	Non-motif	seed_3	recycle_9	FALSE	0.54	0.9	0.71	1.02	3.598	1.801	5.379	2.921	no_env	sep_chains
1896	36	1er8_EI	Non-motif	seed_3	recycle_9	TRUE	0.53	0.89	0.66	0.99	3.531	1.763	6.648	3.648	no_env	sep_chains
1897	37	1er8_EI	Non-motif	seed_4	recycle_3	FALSE	0.54	0.9	0.83	1.12	3.805	1.903	6.53	3.569	no_env	sep_chains
1898	38	1er8_EI	Non-motif	seed_4	recycle_3	TRUE	0.56	0.91	0.72	1.02	3.384	1.694	5.763	3.128	no_env	sep_chains
1899	39	1er8_EI	Non-motif	seed_4	recycle_9	FALSE	0.54	0.9	0.61	0.96	3.559	1.783	6.56	3.614	no_env	sep_chains
1900	40	1er8_EI	Non-motif	seed_4	recycle_9	TRUE	0.56	0.92	0.6	0.95	3.472	1.727	6.373	3.521	no_env	sep_chains
1901	41	1lvm_AE	Non-motif	seed_0	recycle_3	FALSE	0.92	1.37	1.15	2.13	12.369	6.246	13.775	6.755	no_env	sep_chains
1902	42	1lvm_AE	Non-motif	seed_0	recycle_3	TRUE	0.88	1.36	0.13	0.55	12.312	6.222	13.753	6.716	no_env	sep_chains
1903	43	1lvm_AE	Non-motif	seed_0	recycle_9	FALSE	0.9	1.38	0.08	0.54	12.323	6.214	13.715	6.759	no_env	sep_chains
1904	44	1lvm_AE	Non-motif	seed_0	recycle_9	TRUE	0.85	1.34	0.09	0.54	12.286	6.173	13.849	6.75	no_env	sep_chains
1905	45	1lvm_AE	Non-motif	seed_1	recycle_3	FALSE	0.99	1.44	0.08	0.54	12.397	6.296	13.837	6.807	no_env	sep_chains
1906	46	1lvm_AE	Non-motif	seed_1	recycle_3	TRUE	0.87	1.35	0.07	0.54	12.467	6.281	13.795	6.712	no_env	sep_chains
1907	47	1lvm_AE	Non-motif	seed_1	recycle_9	FALSE	0.89	1.35	1.18	2.31	12.327	6.215	13.742	6.758	no_env	sep_chains
1908	48	1lvm_AE	Non-motif	seed_1	recycle_9	TRUE	0.8	1.33	1.15	2.16	12.331	6.225	13.769	6.703	no_env	sep_chains
1909	49	1lvm_AE	Non-motif	seed_2	recycle_3	FALSE	1.06	1.53	1.14	2.07	12.415	6.268	13.827	6.751	no_env	sep_chains
1910	50	1lvm_AE	Non-motif	seed_2	recycle_3	TRUE	1.05	1.46	0.07	0.54	12.479	6.254	13.831	6.706	no_env	sep_chains
1911	51	1lvm_AE	Non-motif	seed_2	recycle_9	FALSE	0.95	1.41	1.16	2.25	12.332	6.216	13.733	6.767	no_env	sep_chains
1912	52	1lvm_AE	Non-motif	seed_2	recycle_9	TRUE	0.87	1.39	0.14	0.55	12.389	6.243	13.74	6.909	no_env	sep_chains
1913	53	1lvm_AE	Non-motif	seed_3	recycle_3	FALSE	0.93	1.38	0.08	0.54	12.513	6.321	13.861	6.748	no_env	sep_chains
1914	54	1lvm_AE	Non-motif	seed_3	recycle_3	TRUE	0.85	1.37	0.05	0.53	12.417	6.276	13.991	6.892	no_env	sep_chains
1915	55	1lvm_AE	Non-motif	seed_3	recycle_9	FALSE	0.89	1.35	1.16	2.29	12.321	6.214	13.729	6.754	no_env	sep_chains
1916	56	1lvm_AE	Non-motif	seed_3	recycle_9	TRUE	0.88	1.36	0.1	0.54	12.318	6.207	13.773	6.721	no_env	sep_chains
1917	57	1lvm_AE	Non-motif	seed_4	recycle_3	FALSE	0.92	1.4	0.08	0.54	12.486	6.311	13.871	6.76	no_env	sep_chains
1918	58	1lvm_AE	Non-motif	seed_4	recycle_3	TRUE	0.91	1.4	0.09	0.55	12.574	6.334	13.905	6.767	no_env	sep_chains
1919	59	1lvm_AE	Non-motif	seed_4	recycle_9	FALSE	0.82	1.35	0.04	0.53	12.342	6.225	13.675	6.752	no_env	sep_chains
1920	60	1lvm_AE	Non-motif	seed_4	recycle_9	TRUE	0.85	1.37	0.09	0.54	12.314	6.201	13.723	6.722	no_env	sep_chains
1921	61	1nvr_AB	Non-motif	seed_0	recycle_3	FALSE	0.59	1.24	0.04	0.05	29.788	14.384	30.174	13.429	no_env	sep_chains
1922	62	1nvr_AB	Non-motif	seed_0	recycle_3	TRUE	0.58	1.25	0.02	0.03	26.203	12.828	26.572	12.045	no_env	sep_chains
1923	63	1nvr_AB	Non-motif	seed_0	recycle_9	FALSE	0.58	1.25	0.06	0.06	42.101	19.475	42.439	18.401	no_env	sep_chains
1924	64	1nvr_AB	Non-motif	seed_0	recycle_9	TRUE	0.57	1.24	0.02	0.02	32.292	14.409	32.273	14.146	no_env	sep_chains
1925	65	1nvr_AB	Non-motif	seed_1	recycle_3	FALSE	0.59	1.25	0.03	0.04	29.165	13.964	29.34	13.009	no_env	sep_chains
1926	66	1nvr_AB	Non-motif	seed_1	recycle_3	TRUE	0.56	1.24	0.03	0.03	28.89	13.987	29.268	12.985	no_env	sep_chains
1927	67	1nvr_AB	Non-motif	seed_1	recycle_9	FALSE	0.57	1.23	0.05	0.06	36.233	16.84	36.712	15.835	no_env	sep_chains
1928	68	1nvr_AB	Non-motif	seed_1	recycle_9	TRUE	0.58	1.22	0.05	0.05	32.833	15.884	33.395	14.958	no_env	sep_chains
1929	69	1nvr_AB	Non-motif	seed_2	recycle_3	FALSE	0.59	1.24	0.07	0.08	29.565	13.911	30.013	13.326	no_env	sep_chains
1930	70	1nvr_AB	Non-motif	seed_2	recycle_3	TRUE	0.61	1.26	0.06	0.07	26.531	12.669	27.13	12.002	no_env	sep_chains
1931	71	1nvr_AB	Non-motif	seed_2	recycle_9	FALSE	0.57	1.25	0.06	0.06	39.054	18.034	39.676	17.297	no_env	sep_chains
1932	72	1nvr_AB	Non-motif	seed_2	recycle_9	TRUE	0.59	1.24	0.05	0.06	31.803	15.149	32.419	14.371	no_env	sep_chains
1933	73	1nvr_AB	Non-motif	seed_3	recycle_3	FALSE	0.6	1.25	0.04	0.04	34.992	16.534	35.456	15.484	no_env	sep_chains
1934	74	1nvr_AB	Non-motif	seed_3	recycle_3	TRUE	0.6	1.22	0.05	0.06	29.048	13.849	28.757	12.967	no_env	sep_chains
1935	75	1nvr_AB	Non-motif	seed_3	recycle_9	FALSE	0.58	1.25	0.03	0.04	44.719	21.236	45.544	19.938	no_env	sep_chains
1936	76	1nvr_AB	Non-motif	seed_3	recycle_9	TRUE	0.57	1.23	0.03	0.04	31.914	15.125	31.614	14.255	no_env	sep_chains
1937	77	1nvr_AB	Non-motif	seed_4	recycle_3	FALSE	0.6	1.24	0.05	0.06	28.595	13.733	29.178	12.956	no_env	sep_chains
1938	78	1nvr_AB	Non-motif	seed_4	recycle_3	TRUE	0.63	1.25	0.03	0.03	26.566	12.637	26.807	12.101	no_env	sep_chains
1939	79	1nvr_AB	Non-motif	seed_4	recycle_9	FALSE	0.58	1.25	0.05	0.06	33.049	15.551	33.585	14.651	no_env	sep_chains
1940	80	1nvr_AB	Non-motif	seed_4	recycle_9	TRUE	0.57	1.23	0.03	0.04	31.199	15.203	31.505	14.206	no_env	sep_chains
1941	81	1nx1_AC	Non-motif	seed_0	recycle_3	FALSE	0.8	1.35	0.59	0.66	1.553	0.851	2.487	1.629	no_env	sep_chains
1942	82	1nx1_AC	Non-motif	seed_0	recycle_3	TRUE	0.82	1.34	0.49	0.57	1.685	0.865	2.651	1.665	no_env	sep_chains
1943	83	1nx1_AC	Non-motif	seed_0	recycle_9	FALSE	0.77	1.3	0.49	0.6	2.084	1.112	3.013	1.887	no_env	sep_chains
1944	84	1nx1_AC	Non-motif	seed_0	recycle_9	TRUE	0.83	1.36	0.42	0.55	1.927	0.997	2.829	1.783	no_env	sep_chains
1945	85	1nx1_AC	Non-motif	seed_1	recycle_3	FALSE	0.82	1.32	0.53	0.65	1.539	0.857	2.546	1.612	no_env	sep_chains
1946	86	1nx1_AC	Non-motif	seed_1	recycle_3	TRUE	0.82	1.35	0.38	0.51	1.822	1.001	2.712	1.798	no_env	sep_chains
1947	87	1nx1_AC	Non-motif	seed_1	recycle_9	FALSE	0.75	1.29	0.47	0.58	1.932	1.048	2.914	1.839	no_env	sep_chains
1948	88	1nx1_AC	Non-motif	seed_1	recycle_9	TRUE	0.83	1.35	0.48	0.58	2.088	1.178	2.919	1.94	no_env	sep_chains
1949	89	1nx1_AC	Non-motif	seed_2	recycle_3	FALSE	0.78	1.25	0.63	0.7	1.22	0.696	2.246	1.359	no_env	sep_chains
1950	90	1nx1_AC	Non-motif	seed_2	recycle_3	TRUE	0.84	1.34	0.5	0.6	1.637	0.884	2.663	1.698	no_env	sep_chains
1951	91	1nx1_AC	Non-motif	seed_2	recycle_9	FALSE	0.8	1.27	0.5	0.59	1.214	0.695	2.248	1.354	no_env	sep_chains
1952	92	1nx1_AC	Non-motif	seed_2	recycle_9	TRUE	0.82	1.34	0.45	0.56	1.774	1.028	2.75	1.824	no_env	sep_chains
1953	93	1nx1_AC	Non-motif	seed_3	recycle_3	FALSE	0.77	1.3	0.54	0.62	1.87	1.006	2.822	1.793	no_env	sep_chains
1954	94	1nx1_AC	Non-motif	seed_3	recycle_3	TRUE	0.84	1.38	0.43	0.55	2.119	1.225	2.896	1.915	no_env	sep_chains
1955	95	1nx1_AC	Non-motif	seed_3	recycle_9	FALSE	0.75	1.28	0.6	0.68	1.968	1.028	2.946	1.814	no_env	sep_chains
1956	96	1nx1_AC	Non-motif	seed_3	recycle_9	TRUE	0.78	1.35	0.37	0.5	1.969	1.144	2.825	1.879	no_env	sep_chains
1957	97	1nx1_AC	Non-motif	seed_4	recycle_3	FALSE	0.78	1.31	0.43	0.55	1.861	1.012	2.763	1.799	no_env	sep_chains
1958	98	1nx1_AC	Non-motif	seed_4	recycle_3	TRUE	0.84	1.35	0.44	0.54	1.618	0.869	2.594	1.642	no_env	sep_chains
1959	99	1nx1_AC	Non-motif	seed_4	recycle_9	FALSE	0.77	1.29	0.59	0.67	2.107	1.123	3.06	1.879	no_env	sep_chains
1960	100	1nx1_AC	Non-motif	seed_4	recycle_9	TRUE	0.83	1.37	0.44	0.53	2.017	1.158	2.887	1.916	no_env	sep_chains
1961	101	1ou8_BD	Non-motif	seed_0	recycle_3	FALSE	0.3	0.95	0.17	0.17	16.638	8.543	20.158	9.826	no_env	sep_chains
1962	102	1ou8_BD	Non-motif	seed_0	recycle_3	TRUE	0.32	0.96	0.14	0.14	18.272	8.789	18.085	8.694	no_env	sep_chains
1963	103	1ou8_BD	Non-motif	seed_0	recycle_9	FALSE	0.3	0.94	0.02	0.16	10.846	6.007	12.404	6.616	no_env	sep_chains
1964	104	1ou8_BD	Non-motif	seed_0	recycle_9	TRUE	0.33	0.94	0.09	0.14	22.27	10.377	22.42	10.24	no_env	sep_chains
1965	105	1ou8_BD	Non-motif	seed_1	recycle_3	FALSE	0.3	0.94	0.16	0.16	20.324	9.655	20.055	9.407	no_env	sep_chains
1966	106	1ou8_BD	Non-motif	seed_1	recycle_3	TRUE	0.33	0.95	0.15	0.15	23.236	10.896	23.393	10.773	no_env	sep_chains
1967	107	1ou8_BD	Non-motif	seed_1	recycle_9	FALSE	0.3	0.95	0.02	0.14	10.502	5.826	11.276	6.067	no_env	sep_chains
1968	108	1ou8_BD	Non-motif	seed_1	recycle_9	TRUE	0.32	0.95	0.11	0.13	24.874	11.753	25.204	11.751	no_env	sep_chains
1969	109	1ou8_BD	Non-motif	seed_2	recycle_3	FALSE	0.3	0.95	0.02	0.16	14.393	7.554	17.964	8.887	no_env	sep_chains
1970	110	1ou8_BD	Non-motif	seed_2	recycle_3	TRUE	0.33	0.95	0.15	0.15	29.678	13.707	30.756	14.081	no_env	sep_chains
1971	111	1ou8_BD	Non-motif	seed_2	recycle_9	FALSE	0.3	0.95	0.02	0.16	10.573	5.867	11.651	6.247	no_env	sep_chains
1972	112	1ou8_BD	Non-motif	seed_2	recycle_9	TRUE	0.33	0.96	0.15	0.15	22.256	10.531	22.233	10.386	no_env	sep_chains
1973	113	1ou8_BD	Non-motif	seed_3	recycle_3	FALSE	0.3	0.95	0.16	0.16	14.586	7.661	18.153	8.974	no_env	sep_chains
1974	114	1ou8_BD	Non-motif	seed_3	recycle_3	TRUE	0.33	0.96	0.04	0.39	26.668	12.368	26.991	12.275	no_env	sep_chains
1975	115	1ou8_BD	Non-motif	seed_3	recycle_9	FALSE	0.3	0.95	0.02	0.15	10.837	6.011	12.342	6.593	no_env	sep_chains
1976	116	1ou8_BD	Non-motif	seed_3	recycle_9	TRUE	0.32	0.95	0.12	0.12	21.9	10.345	21.911	10.207	no_env	sep_chains
1977	117	1ou8_BD	Non-motif	seed_4	recycle_3	FALSE	0.3	0.94	0.11	0.14	13.519	7.099	16.988	8.381	no_env	sep_chains
1978	118	1ou8_BD	Non-motif	seed_4	recycle_3	TRUE	0.32	0.95	0.08	0.14	20.156	9.537	20.132	9.375	no_env	sep_chains
1979	119	1ou8_BD	Non-motif	seed_4	recycle_9	FALSE	0.3	0.94	0.02	0.15	10.947	6.062	12.454	6.636	no_env	sep_chains
1980	120	1ou8_BD	Non-motif	seed_4	recycle_9	TRUE	0.32	0.96	0.16	0.16	12.487	6.882	14.706	7.67	no_env	sep_chains
1981	121	1u00_AP	Non-motif	seed_0	recycle_3	FALSE	1.07	1.34	0.22	0.4	4.052	1.806	6.105	3.215	no_env	sep_chains
1982	122	1u00_AP	Non-motif	seed_0	recycle_3	TRUE	0.99	1.27	0.3	0.43	4.002	1.794	6.022	3.175	no_env	sep_chains
1983	123	1u00_AP	Non-motif	seed_0	recycle_9	FALSE	1.06	1.36	0.22	0.37	3.81	1.768	5.923	3.192	no_env	sep_chains
1984	124	1u00_AP	Non-motif	seed_0	recycle_9	TRUE	1.14	1.43	0.26	0.4	3.871	1.768	5.94	3.178	no_env	sep_chains
1985	125	1u00_AP	Non-motif	seed_1	recycle_3	FALSE	1.39	1.58	0.46	1.2	7.444	3.239	8.958	4.253	no_env	sep_chains
1986	126	1u00_AP	Non-motif	seed_1	recycle_3	TRUE	1.36	1.57	0.28	0.41	3.897	1.749	6.021	3.202	no_env	sep_chains
1987	127	1u00_AP	Non-motif	seed_1	recycle_9	FALSE	1.07	1.35	0.22	0.38	3.824	1.759	5.937	3.184	no_env	sep_chains
1988	128	1u00_AP	Non-motif	seed_1	recycle_9	TRUE	1.06	1.32	0.4	0.94	9.877	4.368	10.286	4.587	no_env	sep_chains
1989	129	1u00_AP	Non-motif	seed_2	recycle_3	FALSE	1.45	1.65	0.22	0.38	3.949	1.773	6.002	3.201	no_env	sep_chains
1990	130	1u00_AP	Non-motif	seed_2	recycle_3	TRUE	1.26	1.64	0.59	1.31	9.768	4.227	10.166	4.439	no_env	sep_chains
1991	131	1u00_AP	Non-motif	seed_2	recycle_9	FALSE	1.33	1.51	0.23	0.39	3.752	1.773	5.876	3.197	no_env	sep_chains
1992	132	1u00_AP	Non-motif	seed_2	recycle_9	TRUE	1.39	1.6	0.49	1.33	9.667	4.255	10.034	4.461	no_env	sep_chains
1993	133	1u00_AP	Non-motif	seed_3	recycle_3	FALSE	1.4	1.62	0.22	0.38	3.912	1.786	5.996	3.214	no_env	sep_chains
1994	134	1u00_AP	Non-motif	seed_3	recycle_3	TRUE	1.17	1.63	0.26	0.41	3.901	1.788	5.988	3.199	no_env	sep_chains
1995	135	1u00_AP	Non-motif	seed_3	recycle_9	FALSE	1.06	1.36	0.19	0.39	3.748	1.768	5.872	3.17	no_env	sep_chains
1996	136	1u00_AP	Non-motif	seed_3	recycle_9	TRUE	1.33	1.55	0.27	0.4	3.798	1.76	5.925	3.194	no_env	sep_chains
1997	137	1u00_AP	Non-motif	seed_4	recycle_3	FALSE	1.18	1.46	0.23	0.39	3.894	1.774	5.99	3.201	no_env	sep_chains
1998	138	1u00_AP	Non-motif	seed_4	recycle_3	TRUE	1.4	1.58	0.36	0.47	4.217	1.862	6.188	3.244	no_env	sep_chains
1999	139	1u00_AP	Non-motif	seed_4	recycle_9	FALSE	1.32	1.52	0.23	0.39	3.765	1.769	5.886	3.191	no_env	sep_chains
[truncated: 161 more rows]
