# Supplementary material for: Harnessing protein folding neural networks for peptide–protein docking
Source: Nat Commun. 2022 Jan 10;13:176. doi: 10.1038/s41467-021-27838-9 (PMC8748686; doi:10.1038/s41467-021-27838-9)
Supplement: Supplementary file 10 — Source data [file 41467_2021_27838_MOESM10_ESM.zip › polyA_fig3c.csv]

	pdb_id	dataset	rms_before_ref_align_seq_rec_bb	rms_before_ref_align_seq_rec	rms_before_ref_align_seq_pep_bb	rms_before_ref_align_seq_pep	rmsBB_if	rmsALL_if	common_residues_percent	rmsBB_CAPRI_if	rmsALL_CAPRI_if	rmsBB
1	1awr_CI	Non-motif	0.62	1.19	1.19	1.37	1.393	1.944	0	0.69	1.001	1.499
2	1czy_CE	Motif	0.68	1.27	1.79	1.99	1.975	2.651	0.72	1.083	1.478	1.975
3	1eg4_AP	Motif	0.96	1.44	5.16	5.47	7.549	7.853	0.08	4.307	4	9.409
4	1elw_AC	Motif	0.4	0.91	1.37	1.64	2.113	2.558	0.1	1.151	1.389	2.002
5	1er8_EI	Non-motif	0.55	0.91	0.75	0.93	0.898	1.18	0.69	0.536	0.998	0.898
6	1jd5_AB	Motif	4.18	4.39	1.99	2.34	2.582	3.249	0.37	4.712	4.86	2.991
7	1jwg_BD	Motif	0.77	1.33	1.64	2.04	8.442	8.805	0.05	3.438	3.529	8.058
8	1mfg_AB	Motif	0.68	1.25	1.81	2.02	21.569	21.451	0	10.204	9.578	21.806
9	1ntv_AB	Motif	3.03	3.12	3.18	3.65	6.021	6.441	0.61	3.219	3.185	6.021
10	1nvr_AB	Non-motif	1.98	2.39	1.07	1.11	29.676	29.852	0	12.575	11.622	29.676
11	1nx1_AC	Non-motif	0.89	1.52	0.93	1.03	4.145	4.492	0	2.134	2.509	4.117
12	1ou8_BD	Non-motif	0.32	0.96	2.48	2.86	7.761	8.1	0.22	3.516	3.428	7.845
13	1rxz_AB	Motif	0.76	1.28	3.55	3.79	8.208	8.346	0.65	4.138	3.94	7.918
14	1ssh_AB	Motif	1.95	2.06	1.78	2.19	10.58	10.579	0.64	3.98	4.293	11
15	1u00_AP	Non-motif	2.67	3.08	1.84	1.97	11.918	12.015	0.9	6.303	5.325	15.153
16	1x2r_AB	Motif	0.46	1	3.71	4	6.115	6.55	0.12	2.94	2.925	6.915
17	2a3i_AB	Motif	1.23	1.82	3.11	3.35	3.736	4.365	0.5	1.918	2.196	4.444
18	2b9h_AC	Non-motif	1.46	2.14	3.7	4.15	5.532	5.901	0.76	2.915	2.878	5.669
19	2c3i_BA	Non-motif	0.47	1.18	1.15	1.47	6.983	7.228	0.05	3.205	3.339	7.472
20	2cch_DF	Motif	0.5	1.09	5.43	5.66	5.966	6.283	0.44	3.234	2.972	5.917
21	2ds8_BP	Non-motif	0.63	1.15	1.36	1.57	15.165	15.506	0	6.454	6.485	14.967
22	2fmf_AB	Non-motif	0.58	1.15	2.13	2.25	23.895	23.777	0.06	9.736	9.938	23.631
23	2h9m_CD	Non-motif	0.37	0.8	0	0	9.176	9.562	0	3.753	3.524	9.219
24	2hpl_AB	Non-motif	0.52	1.14	1.66	1.79	8.211	8.466	0	3.89	3.631	8.218
25	2o02_AP	Non-motif	0.5	1.15	3.68	4	5.862	6.233	0.49	3.274	3.3	5.901
26	3d1e_AP	Non-motif	0.74	1.3	1.59	1.83	NA	NA	NA	NA	NA	NA
