# Supplementary material for: Harnessing protein folding neural networks for peptide–protein docking
Source: Nat Commun. 2022 Jan 10;13:176. doi: 10.1038/s41467-021-27838-9 (PMC8748686; doi:10.1038/s41467-021-27838-9)
Supplement: Supplementary file 10 — Source data [file 41467_2021_27838_MOESM10_ESM.zip › ptm_lig_fig5d.csv]

	pdb	pdb_id	dataset	rms_before_ref_align_seq_rec_bb	rms_before_ref_align_seq_rec	rms_before_ref_align_seq_pep_bb	rms_before_ref_align_seq_pep	rmsBB_if	rmsBB_allIF	rmsALL_if	rmsALL_allIF	common_residues_percent	rmsBB_CAPRI_if	rmsALL_CAPRI_if	class
1	1by5	1by5_AB	NA	0.67	1.2	2.12	2.12	4.998	1.401	4.646	1.704	0	1.351	1.797	ptm
2	2aij	2aij_XP	NA	0.59	0.99	0.45	0.64	0.777	0.913	1.024	0.891	0.16	1.202	1.191	ptm
3	3jvk	3jvk_AC	NA	0.95	1.22	1.34	1.55	5.59	3.016	6.506	3.534	0	2.881	3.187	ptm
4	3p72	3p72_AB	NA	2.21	2.56	1	1.73	14.775	6.372	15.009	7.134	0	7.997	8.235	ptm
5	4fwf	4fwf_AE	NA	0.95	1.42	2.03	2.63	5.788	3.105	6.003	3.241	0.04	2.673	2.82	ptm
6	4k39	4k39_BD	NA	1.01	1.49	0.87	1.23	0.916	0.581	1.414	1.354	0.1	0.551	1.19	ptm
7	4ouc	4ouc_AB	NA	0.72	1.19	3.36	5.51	13.706	6.657	14.143	6.795	0	6.455	6.651	ptm
8	4quf	4quf_DT	NA	0.56	1.39	1.54	2.97	2.205	1.399	3.332	2.295	0.39	1.292	2.157	ptm
9	5iyv	5iyv_AB	NA	1.38	1.64	2.23	2.59	10.525	5.169	11.581	5.458	0	4.615	4.853	ptm
10	5k6s	5k6s_AB	NA	2.4	2.6	2.76	4.33	5.198	2.787	7.521	4.036	0	2.561	3.934	ptm
11	5nnp	5nnp_BI	NA	1.02	1.39	0.79	1.54	8.175	3.708	7.687	3.481	0.24	3.895	3.754	ptm
12	5yv5	5yv5_AB	NA	1.11	1.61	1.51	1.61	1.83	1.322	2.11	1.931	0.18	1.248	1.866	ptm
13	6fkp	6fkp_DF	NA	1.02	1.54	0.51	0.59	0.562	0.631	1.371	1.157	0	0.689	1.277	ptm
