# Supplementary material for: Harnessing protein folding neural networks for peptide–protein docking
Source: Nat Commun. 2022 Jan 10;13:176. doi: 10.1038/s41467-021-27838-9 (PMC8748686; doi:10.1038/s41467-021-27838-9)
Supplement: Supplementary file 10 — Source data [file 41467_2021_27838_MOESM10_ESM.zip › rms_lddt_fig2.tsv]

seq	rms	lddt	model	pdb	run_type	set
N	26.676	35.19	model_3	1ntv	linker	motif
F	19.9449	40.13	model_3	1ntv	linker	motif
D	12.3959	38.09	model_3	1ntv	linker	motif
N	6.5171	43.92	model_3	1ntv	linker	motif
P	6.1354	50.83	model_3	1ntv	linker	motif
V	6.9929	41.78	model_3	1ntv	linker	motif
Y	11.8046	35.07	model_3	1ntv	linker	motif
R	11.7469	36.01	model_3	1ntv	linker	motif
K	15.822	30.22	model_3	1ntv	linker	motif
T	20.2156	40.79	model_3	1ntv	linker	motif
N	22.6555	38.53	model_1	1ntv	linker	motif
F	15.3462	42.35	model_1	1ntv	linker	motif
D	9.0698	45.51	model_1	1ntv	linker	motif
N	7.2906	45.11	model_1	1ntv	linker	motif
P	5.5559	39.16	model_1	1ntv	linker	motif
V	10.5404	45.07	model_1	1ntv	linker	motif
Y	15.4141	38.32	model_1	1ntv	linker	motif
R	18.4666	32.46	model_1	1ntv	linker	motif
K	22.2602	34.14	model_1	1ntv	linker	motif
T	27.2092	39.16	model_1	1ntv	linker	motif
N	23.0186	37.09	model_2	1ntv	linker	motif
F	16.2794	40.65	model_2	1ntv	linker	motif
D	9.4021	42.37	model_2	1ntv	linker	motif
N	6.9823	46.09	model_2	1ntv	linker	motif
P	6.0711	43.12	model_2	1ntv	linker	motif
V	10.1926	43.94	model_2	1ntv	linker	motif
Y	15.125	33.31	model_2	1ntv	linker	motif
R	16.0575	36.15	model_2	1ntv	linker	motif
K	20.7865	26.81	model_2	1ntv	linker	motif
T	24.2799	36.55	model_2	1ntv	linker	motif
N	21.9227	31.31	model_4	1ntv	linker	motif
F	13.7591	38.1	model_4	1ntv	linker	motif
D	8.0798	35.44	model_4	1ntv	linker	motif
N	7.2219	37.78	model_4	1ntv	linker	motif
P	5.9557	43.85	model_4	1ntv	linker	motif
V	13.0572	36.74	model_4	1ntv	linker	motif
Y	14.6976	33.96	model_4	1ntv	linker	motif
R	21.9885	28.61	model_4	1ntv	linker	motif
K	24.8122	27.57	model_4	1ntv	linker	motif
T	30.0289	40.21	model_4	1ntv	linker	motif
N	21.6762	43.54	model_5	1ntv	linker	motif
F	12.7949	44.22	model_5	1ntv	linker	motif
D	8.0519	55.71	model_5	1ntv	linker	motif
N	4.4119	55.48	model_5	1ntv	linker	motif
P	5.1013	59.96	model_5	1ntv	linker	motif
V	11.0791	63.22	model_5	1ntv	linker	motif
Y	13.0666	55.65	model_5	1ntv	linker	motif
R	23.0553	50.24	model_5	1ntv	linker	motif
K	22.936	43.59	model_5	1ntv	linker	motif
T	29.7344	38.17	model_5	1ntv	linker	motif
P	0.7831	82.23	model_4	1czy	linker	motif
Q	1.0438	87.1	model_4	1czy	linker	motif
Q	0.7828	88.54	model_4	1czy	linker	motif
A	0.3093	84.39	model_4	1czy	linker	motif
T	0.9937	83.65	model_4	1czy	linker	motif
D	5.1416	73.58	model_4	1czy	linker	motif
D	6.6595	57.71	model_4	1czy	linker	motif
P	0.6164	91.78	model_3	1czy	linker	motif
Q	0.9925	94.52	model_3	1czy	linker	motif
Q	0.8036	95.7	model_3	1czy	linker	motif
A	0.3077	93.74	model_3	1czy	linker	motif
T	0.7186	90.77	model_3	1czy	linker	motif
D	1.792	76.06	model_3	1czy	linker	motif
D	2.7745	55.97	model_3	1czy	linker	motif
P	0.5972	90.54	model_5	1czy	linker	motif
Q	0.9791	93.28	model_5	1czy	linker	motif
Q	0.8223	94.79	model_5	1czy	linker	motif
A	0.3589	93.19	model_5	1czy	linker	motif
T	0.887	89.99	model_5	1czy	linker	motif
D	1.9935	70.34	model_5	1czy	linker	motif
D	2.3403	55.3	model_5	1czy	linker	motif
P	0.7125	83.94	model_2	1czy	linker	motif
Q	1.0685	88.49	model_2	1czy	linker	motif
Q	0.7198	88.4	model_2	1czy	linker	motif
A	0.1999	82.67	model_2	1czy	linker	motif
T	1.289	84.72	model_2	1czy	linker	motif
D	4.4299	75.19	model_2	1czy	linker	motif
D	8.3241	56.34	model_2	1czy	linker	motif
P	0.626	83.63	model_1	1czy	linker	motif
Q	1.0602	85.45	model_1	1czy	linker	motif
Q	0.7893	88.09	model_1	1czy	linker	motif
A	0.2502	80.86	model_1	1czy	linker	motif
T	1.0745	81.81	model_1	1czy	linker	motif
D	4.9771	74.76	model_1	1czy	linker	motif
D	6.8754	58.12	model_1	1czy	linker	motif
G	1.2412	59.27	model_2	1elw	linker	motif
P	1.0436	69.55	model_2	1elw	linker	motif
T	1.3443	77.5	model_2	1elw	linker	motif
I	1.0924	81.66	model_2	1elw	linker	motif
E	0.9554	83.33	model_2	1elw	linker	motif
E	1.3703	84.69	model_2	1elw	linker	motif
V	0.2566	88.44	model_2	1elw	linker	motif
D	1.004	79.53	model_2	1elw	linker	motif
G	0.6864	53.33	model_4	1elw	linker	motif
P	0.6955	58.97	model_4	1elw	linker	motif
T	1.3322	69.54	model_4	1elw	linker	motif
I	1.0719	73.89	model_4	1elw	linker	motif
E	1.3054	78.71	model_4	1elw	linker	motif
E	1.5859	83.41	model_4	1elw	linker	motif
V	0.2223	85.65	model_4	1elw	linker	motif
D	1.0782	78.21	model_4	1elw	linker	motif
G	0.4075	59.91	model_1	1elw	linker	motif
P	0.5032	68.06	model_1	1elw	linker	motif
T	1.2575	74.74	model_1	1elw	linker	motif
I	1.3088	78.09	model_1	1elw	linker	motif
E	1.17	80.94	model_1	1elw	linker	motif
E	1.5324	82.65	model_1	1elw	linker	motif
V	0.2411	84.9	model_1	1elw	linker	motif
D	0.9925	76.52	model_1	1elw	linker	motif
G	1.7877	37.99	model_5	1elw	linker	motif
P	1.9949	46.44	model_5	1elw	linker	motif
T	2.0193	50.11	model_5	1elw	linker	motif
I	0.6016	54.51	model_5	1elw	linker	motif
E	1.2236	58.54	model_5	1elw	linker	motif
E	1.7853	65.74	model_5	1elw	linker	motif
V	0.3325	77.95	model_5	1elw	linker	motif
D	0.9857	68.64	model_5	1elw	linker	motif
G	1.4931	53.18	model_3	1elw	linker	motif
P	0.5908	58.89	model_3	1elw	linker	motif
T	1.3371	69.46	model_3	1elw	linker	motif
I	1.3404	70.4	model_3	1elw	linker	motif
E	1.6437	73.09	model_3	1elw	linker	motif
E	1.386	79.63	model_3	1elw	linker	motif
V	0.1957	81.59	model_3	1elw	linker	motif
D	1.0832	74.49	model_3	1elw	linker	motif
E	16.8441	52.39	model_4	1mfg	linker	motif
Y	13.8962	54.73	model_4	1mfg	linker	motif
L	10.4707	60.54	model_4	1mfg	linker	motif
G	8.5591	56.96	model_4	1mfg	linker	motif
L	3.4828	77.65	model_4	1mfg	linker	motif
D	0.9404	83.77	model_4	1mfg	linker	motif
V	0.4458	88.52	model_4	1mfg	linker	motif
P	0.3964	91.66	model_4	1mfg	linker	motif
V	0.8447	92.61	model_4	1mfg	linker	motif
E	9.1856	43.63	model_1	1mfg	linker	motif
Y	4.2739	49.81	model_1	1mfg	linker	motif
L	2.9398	53.73	model_1	1mfg	linker	motif
G	4.0603	59.82	model_1	1mfg	linker	motif
L	4.3681	71.39	model_1	1mfg	linker	motif
D	1.3797	84.1	model_1	1mfg	linker	motif
V	0.4881	85.66	model_1	1mfg	linker	motif
P	0.4007	89.39	model_1	1mfg	linker	motif
V	0.8354	89.55	model_1	1mfg	linker	motif
E	16.7962	46.63	model_3	1mfg	linker	motif
Y	13.9289	51.65	model_3	1mfg	linker	motif
L	10.6689	58.02	model_3	1mfg	linker	motif
G	8.5515	56.99	model_3	1mfg	linker	motif
L	3.5281	81.01	model_3	1mfg	linker	motif
D	1.2367	85.71	model_3	1mfg	linker	motif
V	0.4411	90.86	model_3	1mfg	linker	motif
P	0.438	93.49	model_3	1mfg	linker	motif
V	0.8154	94.36	model_3	1mfg	linker	motif
E	21.4529	42.38	model_5	1mfg	linker	motif
Y	14.1845	43.81	model_5	1mfg	linker	motif
L	14.9315	50.0	model_5	1mfg	linker	motif
G	7.9198	48.97	model_5	1mfg	linker	motif
L	3.6216	59.06	model_5	1mfg	linker	motif
D	3.4397	65.01	model_5	1mfg	linker	motif
V	4.4415	75.87	model_5	1mfg	linker	motif
P	2.5826	81.32	model_5	1mfg	linker	motif
V	0.652	87.59	model_5	1mfg	linker	motif
E	19.5605	55.06	model_2	1mfg	linker	motif
Y	14.8135	62.29	model_2	1mfg	linker	motif
L	11.065	64.54	model_2	1mfg	linker	motif
G	6.8266	70.99	model_2	1mfg	linker	motif
L	4.7668	82.71	model_2	1mfg	linker	motif
D	1.0185	89.19	model_2	1mfg	linker	motif
V	0.5417	92.32	model_2	1mfg	linker	motif
P	0.5998	93.04	model_2	1mfg	linker	motif
V	0.8506	92.83	model_2	1mfg	linker	motif
S	-1.0	40.89	model_3	1jwg	linker	motif
F	-1.0	38.64	model_3	1jwg	linker	motif
H	-1.0	41.03	model_3	1jwg	linker	motif
D	-1.0	45.76	model_3	1jwg	linker	motif
D	-1.0	48.59	model_3	1jwg	linker	motif
S	-1.0	54.44	model_3	1jwg	linker	motif
D	-1.0	47.01	model_3	1jwg	linker	motif
E	-1.0	61.66	model_3	1jwg	linker	motif
D	4.447	76.11	model_3	1jwg	linker	motif
L	0.7863	70.07	model_3	1jwg	linker	motif
L	1.057	71.39	model_3	1jwg	linker	motif
H	3.1969	67.42	model_3	1jwg	linker	motif
I	3.3965	63.33	model_3	1jwg	linker	motif
S	-1.0	45.98	model_1	1jwg	linker	motif
F	-1.0	44.97	model_1	1jwg	linker	motif
H	-1.0	50.37	model_1	1jwg	linker	motif
D	-1.0	50.71	model_1	1jwg	linker	motif
D	-1.0	53.64	model_1	1jwg	linker	motif
S	-1.0	51.13	model_1	1jwg	linker	motif
D	-1.0	49.82	model_1	1jwg	linker	motif
E	-1.0	57.53	model_1	1jwg	linker	motif
D	12.4706	52.62	model_1	1jwg	linker	motif
L	6.8855	52.52	model_1	1jwg	linker	motif
L	5.5481	52.0	model_1	1jwg	linker	motif
H	8.1488	45.17	model_1	1jwg	linker	motif
I	14.6802	45.33	model_1	1jwg	linker	motif
S	-1.0	40.96	model_4	1jwg	linker	motif
F	-1.0	38.4	model_4	1jwg	linker	motif
H	-1.0	46.51	model_4	1jwg	linker	motif
D	-1.0	48.6	model_4	1jwg	linker	motif
D	-1.0	50.54	model_4	1jwg	linker	motif
S	-1.0	52.6	model_4	1jwg	linker	motif
D	-1.0	53.55	model_4	1jwg	linker	motif
E	-1.0	62.95	model_4	1jwg	linker	motif
D	4.3496	75.8	model_4	1jwg	linker	motif
L	0.8779	69.38	model_4	1jwg	linker	motif
L	1.1715	64.51	model_4	1jwg	linker	motif
H	3.7378	67.14	model_4	1jwg	linker	motif
I	3.3416	70.3	model_4	1jwg	linker	motif
S	-1.0	37.19	model_5	1jwg	linker	motif
F	-1.0	35.94	model_5	1jwg	linker	motif
H	-1.0	45.95	model_5	1jwg	linker	motif
D	-1.0	40.86	model_5	1jwg	linker	motif
D	-1.0	50.93	model_5	1jwg	linker	motif
S	-1.0	45.91	model_5	1jwg	linker	motif
D	-1.0	42.23	model_5	1jwg	linker	motif
E	-1.0	50.36	model_5	1jwg	linker	motif
D	45.2782	49.54	model_5	1jwg	linker	motif
L	45.9027	36.12	model_5	1jwg	linker	motif
L	52.7332	38.37	model_5	1jwg	linker	motif
H	50.1584	44.6	model_5	1jwg	linker	motif
I	49.6413	45.78	model_5	1jwg	linker	motif
S	-1.0	40.57	model_2	1jwg	linker	motif
F	-1.0	33.82	model_2	1jwg	linker	motif
H	-1.0	41.91	model_2	1jwg	linker	motif
D	-1.0	45.7	model_2	1jwg	linker	motif
D	-1.0	46.67	model_2	1jwg	linker	motif
S	-1.0	51.77	model_2	1jwg	linker	motif
D	-1.0	44.59	model_2	1jwg	linker	motif
E	-1.0	49.55	model_2	1jwg	linker	motif
D	10.7406	45.24	model_2	1jwg	linker	motif
L	6.04	45.28	model_2	1jwg	linker	motif
L	6.0214	46.66	model_2	1jwg	linker	motif
H	9.9126	40.2	model_2	1jwg	linker	motif
I	16.3433	42.96	model_2	1jwg	linker	motif
Q	4.3397	49.12	model_3	2a3i	linker	motif
Q	3.8014	70.09	model_3	2a3i	linker	motif
K	6.3899	79.11	model_3	2a3i	linker	motif
S	1.0636	88.81	model_3	2a3i	linker	motif
L	0.485	85.25	model_3	2a3i	linker	motif
L	1.2683	84.89	model_3	2a3i	linker	motif
Q	1.6128	86.65	model_3	2a3i	linker	motif
Q	1.367	89.27	model_3	2a3i	linker	motif
L	0.6996	88.75	model_3	2a3i	linker	motif
L	0.2861	89.23	model_3	2a3i	linker	motif
T	0.7219	89.78	model_3	2a3i	linker	motif
E	2.7582	85.01	model_3	2a3i	linker	motif
Q	4.429	49.54	model_4	2a3i	linker	motif
Q	3.5801	64.24	model_4	2a3i	linker	motif
K	6.6843	74.88	model_4	2a3i	linker	motif
S	1.0912	85.73	model_4	2a3i	linker	motif
L	1.6765	80.22	model_4	2a3i	linker	motif
L	1.2812	79.67	model_4	2a3i	linker	motif
Q	1.5867	82.06	model_4	2a3i	linker	motif
Q	1.4241	83.26	model_4	2a3i	linker	motif
L	0.7419	82.97	model_4	2a3i	linker	motif
L	0.2678	83.36	model_4	2a3i	linker	motif
T	0.7331	85.39	model_4	2a3i	linker	motif
E	2.6074	80.52	model_4	2a3i	linker	motif
Q	3.8446	49.41	model_2	2a3i	linker	motif
Q	3.7308	63.88	model_2	2a3i	linker	motif
K	6.5734	75.29	model_2	2a3i	linker	motif
S	1.2106	88.48	model_2	2a3i	linker	motif
L	0.5808	87.61	model_2	2a3i	linker	motif
L	1.2628	88.9	model_2	2a3i	linker	motif
Q	1.6598	90.16	model_2	2a3i	linker	motif
Q	1.4108	91.39	model_2	2a3i	linker	motif
L	0.6601	89.52	model_2	2a3i	linker	motif
L	0.2846	90.65	model_2	2a3i	linker	motif
T	0.693	89.91	model_2	2a3i	linker	motif
E	2.6711	84.36	model_2	2a3i	linker	motif
Q	4.0623	49.58	model_5	2a3i	linker	motif
Q	4.0216	62.09	model_5	2a3i	linker	motif
K	6.4945	76.79	model_5	2a3i	linker	motif
S	1.347	86.33	model_5	2a3i	linker	motif
L	0.7043	84.24	model_5	2a3i	linker	motif
L	1.2756	84.5	model_5	2a3i	linker	motif
Q	1.5994	86.96	model_5	2a3i	linker	motif
Q	1.5485	88.69	model_5	2a3i	linker	motif
L	0.7524	86.4	model_5	2a3i	linker	motif
L	0.3094	87.19	model_5	2a3i	linker	motif
T	0.7596	85.52	model_5	2a3i	linker	motif
E	2.5184	79.19	model_5	2a3i	linker	motif
Q	4.1359	52.37	model_1	2a3i	linker	motif
Q	4.1794	60.95	model_1	2a3i	linker	motif
K	6.4048	76.26	model_1	2a3i	linker	motif
S	1.1185	87.82	model_1	2a3i	linker	motif
L	0.561	86.96	model_1	2a3i	linker	motif
L	1.2884	87.47	model_1	2a3i	linker	motif
Q	1.6641	89.39	model_1	2a3i	linker	motif
Q	1.3944	91.18	model_1	2a3i	linker	motif
L	0.6999	89.69	model_1	2a3i	linker	motif
L	0.3125	89.57	model_1	2a3i	linker	motif
T	0.7345	89.69	model_1	2a3i	linker	motif
E	2.42	84.69	model_1	2a3i	linker	motif
A	5.205	80.16	model_1	1jd5	linker	motif
I	4.8291	89.63	model_1	1jd5	linker	motif
A	4.2375	91.19	model_1	1jd5	linker	motif
Y	8.1629	90.23	model_1	1jd5	linker	motif
F	4.7256	91.47	model_1	1jd5	linker	motif
I	3.2611	82.99	model_1	1jd5	linker	motif
P	4.2871	77.04	model_1	1jd5	linker	motif
D	7.4515	68.02	model_1	1jd5	linker	motif
Q	-1.0	51.63	model_1	1jd5	linker	motif
A	-1.0	34.34	model_1	1jd5	linker	motif
A	5.1927	67.71	model_4	1jd5	linker	motif
I	4.8214	80.44	model_4	1jd5	linker	motif
A	4.2662	78.79	model_4	1jd5	linker	motif
Y	8.0763	76.85	model_4	1jd5	linker	motif
F	5.1879	80.27	model_4	1jd5	linker	motif
I	4.0095	69.79	model_4	1jd5	linker	motif
P	5.3903	58.75	model_4	1jd5	linker	motif
D	9.0111	58.54	model_4	1jd5	linker	motif
Q	-1.0	48.93	model_4	1jd5	linker	motif
A	-1.0	36.09	model_4	1jd5	linker	motif
A	0.3011	88.56	model_3	1jd5	linker	motif
I	0.4304	92.29	model_3	1jd5	linker	motif
A	0.4698	93.26	model_3	1jd5	linker	motif
Y	2.1306	92.93	model_3	1jd5	linker	motif
F	4.0433	84.96	model_3	1jd5	linker	motif
I	9.7275	74.65	model_3	1jd5	linker	motif
P	10.2892	68.18	model_3	1jd5	linker	motif
D	10.5608	60.93	model_3	1jd5	linker	motif
Q	-1.0	48.54	model_3	1jd5	linker	motif
A	-1.0	35.4	model_3	1jd5	linker	motif
A	5.1712	80.99	model_2	1jd5	linker	motif
I	4.8398	91.08	model_2	1jd5	linker	motif
A	4.1705	92.19	model_2	1jd5	linker	motif
Y	8.1497	91.14	model_2	1jd5	linker	motif
F	4.8551	92.09	model_2	1jd5	linker	motif
I	3.8225	85.17	model_2	1jd5	linker	motif
P	4.775	76.91	model_2	1jd5	linker	motif
D	7.9886	66.8	model_2	1jd5	linker	motif
Q	-1.0	53.21	model_2	1jd5	linker	motif
A	-1.0	38.68	model_2	1jd5	linker	motif
A	4.9713	72.94	model_5	1jd5	linker	motif
I	4.9203	81.97	model_5	1jd5	linker	motif
A	4.2841	82.32	model_5	1jd5	linker	motif
Y	8.1568	79.9	model_5	1jd5	linker	motif
F	4.8489	80.35	model_5	1jd5	linker	motif
I	3.3039	72.04	model_5	1jd5	linker	motif
P	4.6648	64.01	model_5	1jd5	linker	motif
D	7.6503	56.74	model_5	1jd5	linker	motif
Q	-1.0	48.12	model_5	1jd5	linker	motif
A	-1.0	37.57	model_5	1jd5	linker	motif
H	11.5861	54.52	model_3	2cch	linker	motif
T	2.4268	69.22	model_3	2cch	linker	motif
L	1.6851	74.31	model_3	2cch	linker	motif
K	1.7247	80.5	model_3	2cch	linker	motif
G	0.5398	84.83	model_3	2cch	linker	motif
R	0.8571	91.43	model_3	2cch	linker	motif
R	1.7627	92.87	model_3	2cch	linker	motif
L	0.4863	90.42	model_3	2cch	linker	motif
V	1.4825	85.24	model_3	2cch	linker	motif
F	1.5157	85.21	model_3	2cch	linker	motif
D	1.3639	74.65	model_3	2cch	linker	motif
N	3.7779	56.78	model_3	2cch	linker	motif
H	10.4696	54.53	model_2	2cch	linker	motif
T	2.793	66.22	model_2	2cch	linker	motif
L	1.4739	75.14	model_2	2cch	linker	motif
K	1.858	79.71	model_2	2cch	linker	motif
G	0.583	79.31	model_2	2cch	linker	motif
R	1.2073	90.63	model_2	2cch	linker	motif
R	1.8803	90.28	model_2	2cch	linker	motif
L	0.5992	85.73	model_2	2cch	linker	motif
V	1.8496	76.54	model_2	2cch	linker	motif
F	1.6207	81.86	model_2	2cch	linker	motif
D	1.5834	69.03	model_2	2cch	linker	motif
N	4.468	51.05	model_2	2cch	linker	motif
H	10.1462	46.66	model_4	2cch	linker	motif
T	3.1793	55.76	model_4	2cch	linker	motif
L	1.9155	65.42	model_4	2cch	linker	motif
K	2.031	77.55	model_4	2cch	linker	motif
G	0.5269	79.31	model_4	2cch	linker	motif
R	1.0614	89.39	model_4	2cch	linker	motif
R	1.8242	90.74	model_4	2cch	linker	motif
L	0.358	88.33	model_4	2cch	linker	motif
V	1.3504	82.03	model_4	2cch	linker	motif
F	1.6438	81.35	model_4	2cch	linker	motif
D	1.3987	68.87	model_4	2cch	linker	motif
N	4.2864	54.15	model_4	2cch	linker	motif
H	11.0946	53.14	model_1	2cch	linker	motif
T	2.6359	60.63	model_1	2cch	linker	motif
L	1.5534	69.06	model_1	2cch	linker	motif
K	1.8724	76.34	model_1	2cch	linker	motif
G	0.6074	77.46	model_1	2cch	linker	motif
R	1.1373	88.24	model_1	2cch	linker	motif
R	1.7874	87.85	model_1	2cch	linker	motif
L	0.5309	85.11	model_1	2cch	linker	motif
V	1.3758	77.73	model_1	2cch	linker	motif
F	1.506	81.16	model_1	2cch	linker	motif
D	1.2651	70.31	model_1	2cch	linker	motif
N	3.8066	53.68	model_1	2cch	linker	motif
H	10.2661	50.68	model_5	2cch	linker	motif
T	3.0904	61.22	model_5	2cch	linker	motif
L	1.5769	70.95	model_5	2cch	linker	motif
K	2.0233	81.04	model_5	2cch	linker	motif
G	0.5996	85.27	model_5	2cch	linker	motif
R	1.0651	91.79	model_5	2cch	linker	motif
R	1.7744	93.82	model_5	2cch	linker	motif
L	0.4443	93.33	model_5	2cch	linker	motif
V	1.1688	87.07	model_5	2cch	linker	motif
F	1.5073	86.22	model_5	2cch	linker	motif
D	1.2913	73.31	model_5	2cch	linker	motif
N	3.7319	56.77	model_5	2cch	linker	motif
K	-1.0	43.58	model_1	1eg4	linker	motif
N	50.2176	34.8	model_1	1eg4	linker	motif
M	48.1082	38.03	model_1	1eg4	linker	motif
T	47.5492	40.37	model_1	1eg4	linker	motif
P	40.8186	40.2	model_1	1eg4	linker	motif
Y	36.9459	39.11	model_1	1eg4	linker	motif
R	46.1362	32.76	model_1	1eg4	linker	motif
S	41.4885	33.37	model_1	1eg4	linker	motif
P	43.6973	39.38	model_1	1eg4	linker	motif
P	48.07	41.01	model_1	1eg4	linker	motif
P	47.0948	39.24	model_1	1eg4	linker	motif
Y	52.9364	37.62	model_1	1eg4	linker	motif
V	54.8736	36.98	model_1	1eg4	linker	motif
P	57.7983	41.94	model_1	1eg4	linker	motif
P	-1.0	50.8	model_1	1eg4	linker	motif
K	-1.0	33.61	model_5	1eg4	linker	motif
N	49.1956	31.57	model_5	1eg4	linker	motif
M	47.112	31.83	model_5	1eg4	linker	motif
T	49.2408	31.19	model_5	1eg4	linker	motif
P	43.0017	32.52	model_5	1eg4	linker	motif
Y	39.4461	33.0	model_5	1eg4	linker	motif
R	51.0967	32.08	model_5	1eg4	linker	motif
S	47.3081	31.69	model_5	1eg4	linker	motif
P	49.6662	33.44	model_5	1eg4	linker	motif
P	56.189	38.64	model_5	1eg4	linker	motif
P	58.1124	38.58	model_5	1eg4	linker	motif
Y	62.0342	48.01	model_5	1eg4	linker	motif
V	67.3718	44.02	model_5	1eg4	linker	motif
P	69.9593	38.08	model_5	1eg4	linker	motif
P	-1.0	50.68	model_5	1eg4	linker	motif
K	-1.0	42.92	model_4	1eg4	linker	motif
N	25.7165	41.72	model_4	1eg4	linker	motif
M	24.2232	46.2	model_4	1eg4	linker	motif
T	19.1534	51.88	model_4	1eg4	linker	motif
P	16.3865	56.55	model_4	1eg4	linker	motif
Y	10.4372	63.75	model_4	1eg4	linker	motif
R	14.1977	63.04	model_4	1eg4	linker	motif
S	9.5958	68.04	model_4	1eg4	linker	motif
P	7.8326	75.55	model_4	1eg4	linker	motif
P	9.7005	75.79	model_4	1eg4	linker	motif
P	7.8889	78.39	model_4	1eg4	linker	motif
Y	11.1446	80.35	model_4	1eg4	linker	motif
V	9.267	79.97	model_4	1eg4	linker	motif
P	10.2381	68.54	model_4	1eg4	linker	motif
P	-1.0	66.53	model_4	1eg4	linker	motif
K	-1.0	41.01	model_2	1eg4	linker	motif
N	46.7522	37.78	model_2	1eg4	linker	motif
M	45.4718	38.59	model_2	1eg4	linker	motif
T	45.5765	44.23	model_2	1eg4	linker	motif
P	38.0813	39.71	model_2	1eg4	linker	motif
Y	36.2604	39.34	model_2	1eg4	linker	motif
R	46.7473	41.97	model_2	1eg4	linker	motif
S	43.5163	40.5	model_2	1eg4	linker	motif
P	47.8766	51.14	model_2	1eg4	linker	motif
P	53.3244	57.14	model_2	1eg4	linker	motif
P	53.5231	49.36	model_2	1eg4	linker	motif
Y	61.6835	56.76	model_2	1eg4	linker	motif
V	64.5094	47.84	model_2	1eg4	linker	motif
P	68.6049	64.4	model_2	1eg4	linker	motif
P	-1.0	63.92	model_2	1eg4	linker	motif
K	-1.0	43.53	model_3	1eg4	linker	motif
N	25.6633	49.1	model_3	1eg4	linker	motif
M	20.2104	57.61	model_3	1eg4	linker	motif
T	19.0221	68.65	model_3	1eg4	linker	motif
P	14.7594	73.35	model_3	1eg4	linker	motif
Y	6.959	70.94	model_3	1eg4	linker	motif
R	13.2542	70.08	model_3	1eg4	linker	motif
S	7.3009	76.55	model_3	1eg4	linker	motif
P	6.812	78.97	model_3	1eg4	linker	motif
P	7.8322	78.71	model_3	1eg4	linker	motif
P	6.4836	78.43	model_3	1eg4	linker	motif
Y	11.0015	75.22	model_3	1eg4	linker	motif
V	6.2364	58.09	model_3	1eg4	linker	motif
P	10.0378	55.04	model_3	1eg4	linker	motif
P	-1.0	50.22	model_3	1eg4	linker	motif
L	4.3105	63.74	model_2	1x2r	linker	motif
D	2.3288	76.07	model_2	1x2r	linker	motif
E	8.518	73.24	model_2	1x2r	linker	motif
E	5.489	75.59	model_2	1x2r	linker	motif
T	4.0718	67.0	model_2	1x2r	linker	motif
G	5.7434	62.68	model_2	1x2r	linker	motif
E	4.9179	71.89	model_2	1x2r	linker	motif
F	5.4693	57.66	model_2	1x2r	linker	motif
L	5.0068	67.49	model_2	1x2r	linker	motif
L	4.6003	62.26	model_4	1x2r	linker	motif
D	2.3757	74.65	model_4	1x2r	linker	motif
E	8.5262	70.23	model_4	1x2r	linker	motif
E	5.5904	77.48	model_4	1x2r	linker	motif
T	4.1867	67.43	model_4	1x2r	linker	motif
G	5.8253	60.38	model_4	1x2r	linker	motif
E	4.794	73.02	model_4	1x2r	linker	motif
F	7.1096	57.99	model_4	1x2r	linker	motif
L	4.5917	59.15	model_4	1x2r	linker	motif
L	9.2266	38.31	model_1	1x2r	linker	motif
D	5.5334	49.92	model_1	1x2r	linker	motif
E	10.1791	50.34	model_1	1x2r	linker	motif
E	11.8106	41.96	model_1	1x2r	linker	motif
T	6.5401	46.06	model_1	1x2r	linker	motif
G	5.3014	45.44	model_1	1x2r	linker	motif
E	10.1251	47.66	model_1	1x2r	linker	motif
F	13.9315	48.65	model_1	1x2r	linker	motif
L	10.048	34.29	model_1	1x2r	linker	motif
L	5.7925	75.58	model_5	1x2r	linker	motif
D	5.5395	80.85	model_5	1x2r	linker	motif
E	11.4283	76.65	model_5	1x2r	linker	motif
E	13.4029	76.78	model_5	1x2r	linker	motif
T	9.9938	74.33	model_5	1x2r	linker	motif
G	11.0668	73.23	model_5	1x2r	linker	motif
E	9.3413	80.73	model_5	1x2r	linker	motif
F	10.9222	76.93	model_5	1x2r	linker	motif
L	8.4376	63.1	model_5	1x2r	linker	motif
L	1.8575	82.04	model_3	1x2r	linker	motif
D	0.6905	85.76	model_3	1x2r	linker	motif
E	3.2939	85.06	model_3	1x2r	linker	motif
E	1.2728	86.99	model_3	1x2r	linker	motif
T	0.5327	81.67	model_3	1x2r	linker	motif
G	0.7642	80.85	model_3	1x2r	linker	motif
E	1.459	83.66	model_3	1x2r	linker	motif
F	2.1903	75.04	model_3	1x2r	linker	motif
L	4.1824	75.11	model_3	1x2r	linker	motif
E	-1.0	56.98	model_1	1ssh	linker	motif
G	2.2561	64.83	model_1	1ssh	linker	motif
P	1.4046	70.6	model_1	1ssh	linker	motif
P	1.5589	73.58	model_1	1ssh	linker	motif
P	1.1202	81.59	model_1	1ssh	linker	motif
A	1.0853	85.2	model_1	1ssh	linker	motif
M	1.0225	85.7	model_1	1ssh	linker	motif
P	0.8745	85.7	model_1	1ssh	linker	motif
A	1.0303	85.17	model_1	1ssh	linker	motif
R	0.9144	81.36	model_1	1ssh	linker	motif
P	0.7902	74.74	model_1	1ssh	linker	motif
T	1.8198	71.46	model_1	1ssh	linker	motif
E	-1.0	57.72	model_4	1ssh	linker	motif
G	1.236	69.37	model_4	1ssh	linker	motif
P	1.0005	78.98	model_4	1ssh	linker	motif
P	1.3007	84.21	model_4	1ssh	linker	motif
P	0.9972	88.05	model_4	1ssh	linker	motif
A	0.8135	91.99	model_4	1ssh	linker	motif
M	1.3195	91.12	model_4	1ssh	linker	motif
P	0.7532	90.91	model_4	1ssh	linker	motif
A	0.7426	91.92	model_4	1ssh	linker	motif
R	0.8137	88.19	model_4	1ssh	linker	motif
P	1.0222	83.37	model_4	1ssh	linker	motif
T	2.491	78.5	model_4	1ssh	linker	motif
E	-1.0	58.71	model_2	1ssh	linker	motif
G	2.685	64.54	model_2	1ssh	linker	motif
P	1.432	71.73	model_2	1ssh	linker	motif
P	1.4915	75.52	model_2	1ssh	linker	motif
P	1.023	83.86	model_2	1ssh	linker	motif
A	0.9592	87.24	model_2	1ssh	linker	motif
M	1.2284	88.64	model_2	1ssh	linker	motif
P	0.823	87.59	model_2	1ssh	linker	motif
A	0.9931	87.47	model_2	1ssh	linker	motif
R	0.7634	83.43	model_2	1ssh	linker	motif
P	0.8346	77.94	model_2	1ssh	linker	motif
T	2.07	73.41	model_2	1ssh	linker	motif
E	-1.0	59.46	model_5	1ssh	linker	motif
G	1.2077	68.61	model_5	1ssh	linker	motif
P	1.0655	76.09	model_5	1ssh	linker	motif
P	1.201	78.84	model_5	1ssh	linker	motif
P	0.9307	85.54	model_5	1ssh	linker	motif
A	0.7263	88.64	model_5	1ssh	linker	motif
M	1.2466	88.28	model_5	1ssh	linker	motif
P	0.7347	88.45	model_5	1ssh	linker	motif
A	0.5937	89.53	model_5	1ssh	linker	motif
R	1.5141	84.78	model_5	1ssh	linker	motif
P	1.2304	82.16	model_5	1ssh	linker	motif
T	2.627	74.67	model_5	1ssh	linker	motif
E	-1.0	61.64	model_3	1ssh	linker	motif
G	1.4721	73.2	model_3	1ssh	linker	motif
P	1.3016	80.54	model_3	1ssh	linker	motif
P	1.4169	82.76	model_3	1ssh	linker	motif
P	1.1378	87.67	model_3	1ssh	linker	motif
A	1.0113	91.09	model_3	1ssh	linker	motif
M	1.3957	89.69	model_3	1ssh	linker	motif
P	0.9813	89.74	model_3	1ssh	linker	motif
A	0.9263	90.39	model_3	1ssh	linker	motif
R	2.1585	85.79	model_3	1ssh	linker	motif
P	1.1021	81.46	model_3	1ssh	linker	motif
T	2.295	75.91	model_3	1ssh	linker	motif
K	3.1703	75.09	model_3	1rxz	linker	motif
S	1.6113	82.68	model_3	1rxz	linker	motif
T	0.9715	89.85	model_3	1rxz	linker	motif
Q	0.9441	91.99	model_3	1rxz	linker	motif
A	0.7522	90.62	model_3	1rxz	linker	motif
T	1.3606	89.62	model_3	1rxz	linker	motif
L	1.4348	89.01	model_3	1rxz	linker	motif
E	1.6252	85.68	model_3	1rxz	linker	motif
R	1.5714	86.2	model_3	1rxz	linker	motif
W	0.8608	85.28	model_3	1rxz	linker	motif
F	2.039	79.33	model_3	1rxz	linker	motif
K	3.6396	68.9	model_2	1rxz	linker	motif
S	1.6035	79.83	model_2	1rxz	linker	motif
T	1.0423	84.91	model_2	1rxz	linker	motif
Q	0.9512	89.31	model_2	1rxz	linker	motif
A	0.704	88.58	model_2	1rxz	linker	motif
T	1.3537	87.77	model_2	1rxz	linker	motif
L	1.4161	87.78	model_2	1rxz	linker	motif
E	1.589	85.75	model_2	1rxz	linker	motif
R	1.5304	84.72	model_2	1rxz	linker	motif
W	0.8625	83.06	model_2	1rxz	linker	motif
F	2.0014	76.39	model_2	1rxz	linker	motif
K	3.1492	71.87	model_5	1rxz	linker	motif
S	1.5988	83.83	model_5	1rxz	linker	motif
T	0.9419	90.01	model_5	1rxz	linker	motif
Q	0.881	93.7	model_5	1rxz	linker	motif
A	0.7833	94.98	model_5	1rxz	linker	motif
T	1.3574	92.6	model_5	1rxz	linker	motif
L	1.3952	92.7	model_5	1rxz	linker	motif
E	1.6865	88.8	model_5	1rxz	linker	motif
R	1.5393	87.02	model_5	1rxz	linker	motif
W	0.9193	85.72	model_5	1rxz	linker	motif
F	2.025	80.34	model_5	1rxz	linker	motif
K	3.2511	72.72	model_4	1rxz	linker	motif
S	1.6334	80.41	model_4	1rxz	linker	motif
T	0.9708	84.57	model_4	1rxz	linker	motif
Q	0.9162	89.29	model_4	1rxz	linker	motif
A	0.7515	86.09	model_4	1rxz	linker	motif
T	1.3629	84.02	model_4	1rxz	linker	motif
L	1.4408	83.44	model_4	1rxz	linker	motif
E	1.6304	81.64	model_4	1rxz	linker	motif
R	1.77	81.33	model_4	1rxz	linker	motif
W	0.7713	76.45	model_4	1rxz	linker	motif
F	2.0426	67.99	model_4	1rxz	linker	motif
K	3.6906	71.41	model_1	1rxz	linker	motif
S	1.6016	80.79	model_1	1rxz	linker	motif
T	1.1513	85.07	model_1	1rxz	linker	motif
Q	0.8921	89.43	model_1	1rxz	linker	motif
A	0.628	89.07	model_1	1rxz	linker	motif
T	1.3194	87.72	model_1	1rxz	linker	motif
L	1.3691	88.23	model_1	1rxz	linker	motif
E	1.6392	86.36	model_1	1rxz	linker	motif
R	1.6196	84.5	model_1	1rxz	linker	motif
W	0.6397	83.02	model_1	1rxz	linker	motif
F	1.8871	78.02	model_1	1rxz	linker	motif
E	-1.0	57.67	model_5	1ssh	sep	motif
G	1.4141	76.55	model_5	1ssh	sep	motif
P	1.1511	84.5	model_5	1ssh	sep	motif
P	1.4766	86.12	model_5	1ssh	sep	motif
P	1.3236	89.93	model_5	1ssh	sep	motif
A	0.9416	91.18	model_5	1ssh	sep	motif
M	0.6796	90.25	model_5	1ssh	sep	motif
P	0.8804	90.88	model_5	1ssh	sep	motif
A	0.6452	90.21	model_5	1ssh	sep	motif
R	2.0307	85.01	model_5	1ssh	sep	motif
P	1.7353	81.72	model_5	1ssh	sep	motif
T	3.5154	74.86	model_5	1ssh	sep	motif
E	-1.0	47.89	model_2	1ssh	sep	motif
G	1.6413	65.76	model_2	1ssh	sep	motif
P	1.1541	76.52	model_2	1ssh	sep	motif
P	1.3954	75.39	model_2	1ssh	sep	motif
P	1.2597	83.15	model_2	1ssh	sep	motif
A	1.0043	84.5	model_2	1ssh	sep	motif
M	0.9125	87.15	model_2	1ssh	sep	motif
P	0.7484	85.99	model_2	1ssh	sep	motif
A	0.8145	84.39	model_2	1ssh	sep	motif
R	1.0859	80.02	model_2	1ssh	sep	motif
P	0.8717	73.66	model_2	1ssh	sep	motif
T	2.671	69.22	model_2	1ssh	sep	motif
E	-1.0	52.33	model_3	1ssh	sep	motif
G	1.4	80.09	model_3	1ssh	sep	motif
P	1.1443	84.28	model_3	1ssh	sep	motif
P	1.4582	85.79	model_3	1ssh	sep	motif
P	1.3622	89.07	model_3	1ssh	sep	motif
A	1.1177	91.36	model_3	1ssh	sep	motif
M	0.8624	90.37	model_3	1ssh	sep	motif
P	1.0463	89.8	model_3	1ssh	sep	motif
A	0.8519	90.06	model_3	1ssh	sep	motif
R	1.76	84.53	model_3	1ssh	sep	motif
P	1.4525	79.24	model_3	1ssh	sep	motif
T	3.1916	74.99	model_3	1ssh	sep	motif
E	-1.0	51.12	model_1	1ssh	sep	motif
G	1.5069	71.09	model_1	1ssh	sep	motif
P	1.0785	79.71	model_1	1ssh	sep	motif
P	1.3956	80.74	model_1	1ssh	sep	motif
P	1.2884	85.59	model_1	1ssh	sep	motif
A	0.9689	86.43	model_1	1ssh	sep	motif
M	0.8751	87.47	model_1	1ssh	sep	motif
P	0.8415	87.35	model_1	1ssh	sep	motif
A	0.8023	85.32	model_1	1ssh	sep	motif
R	0.9368	81.08	model_1	1ssh	sep	motif
P	0.8632	74.91	model_1	1ssh	sep	motif
T	2.5319	71.22	model_1	1ssh	sep	motif
E	-1.0	60.56	model_4	1ssh	sep	motif
G	1.0627	81.56	model_4	1ssh	sep	motif
P	0.7898	88.17	model_4	1ssh	sep	motif
P	1.3298	92.19	model_4	1ssh	sep	motif
P	1.1001	93.95	model_4	1ssh	sep	motif
A	0.7622	95.72	model_4	1ssh	sep	motif
M	0.6352	95.07	model_4	1ssh	sep	motif
P	0.6743	95.71	model_4	1ssh	sep	motif
A	0.6924	95.02	model_4	1ssh	sep	motif
R	1.7335	91.36	model_4	1ssh	sep	motif
P	1.4254	83.91	model_4	1ssh	sep	motif
T	3.2344	79.53	model_4	1ssh	sep	motif
K	11.8398	39.51	model_1	1rxz	sep	motif
S	11.6466	41.09	model_1	1rxz	sep	motif
T	5.6519	40.27	model_1	1rxz	sep	motif
Q	9.5655	40.48	model_1	1rxz	sep	motif
A	7.7724	45.04	model_1	1rxz	sep	motif
T	5.2743	49.84	model_1	1rxz	sep	motif
L	4.8755	46.89	model_1	1rxz	sep	motif
E	2.1401	49.49	model_1	1rxz	sep	motif
R	4.6939	59.02	model_1	1rxz	sep	motif
W	3.1902	58.2	model_1	1rxz	sep	motif
F	3.932	55.42	model_1	1rxz	sep	motif
K	11.1269	40.47	model_2	1rxz	sep	motif
S	9.3933	48.33	model_2	1rxz	sep	motif
T	3.449	67.79	model_2	1rxz	sep	motif
Q	2.1127	69.22	model_2	1rxz	sep	motif
A	1.0016	78.74	model_2	1rxz	sep	motif
T	1.4377	81.2	model_2	1rxz	sep	motif
L	1.4169	82.37	model_2	1rxz	sep	motif
E	1.8042	81.03	model_2	1rxz	sep	motif
R	1.4641	80.38	model_2	1rxz	sep	motif
W	2.3879	72.74	model_2	1rxz	sep	motif
F	1.3438	65.9	model_2	1rxz	sep	motif
K	3.7457	69.03	model_4	1rxz	sep	motif
S	1.5972	75.69	model_4	1rxz	sep	motif
T	0.9682	81.18	model_4	1rxz	sep	motif
Q	0.9232	87.07	model_4	1rxz	sep	motif
A	0.7585	83.32	model_4	1rxz	sep	motif
T	1.3669	81.37	model_4	1rxz	sep	motif
L	1.4342	81.25	model_4	1rxz	sep	motif
E	1.6166	80.32	model_4	1rxz	sep	motif
R	1.6269	79.61	model_4	1rxz	sep	motif
W	0.7314	74.98	model_4	1rxz	sep	motif
F	1.9614	67.23	model_4	1rxz	sep	motif
K	14.3056	37.48	model_5	1rxz	sep	motif
S	11.7125	49.04	model_5	1rxz	sep	motif
T	7.641	46.69	model_5	1rxz	sep	motif
Q	11.113	42.55	model_5	1rxz	sep	motif
A	8.6564	46.97	model_5	1rxz	sep	motif
T	5.8211	48.74	model_5	1rxz	sep	motif
L	5.0682	46.56	model_5	1rxz	sep	motif
E	4.0167	48.69	model_5	1rxz	sep	motif
R	7.3483	47.33	model_5	1rxz	sep	motif
W	7.4883	49.83	model_5	1rxz	sep	motif
F	6.4518	43.38	model_5	1rxz	sep	motif
K	3.3456	70.46	model_3	1rxz	sep	motif
S	1.4977	78.74	model_3	1rxz	sep	motif
T	0.9231	87.22	model_3	1rxz	sep	motif
Q	0.9355	90.85	model_3	1rxz	sep	motif
A	0.7697	90.27	model_3	1rxz	sep	motif
T	1.37	89.51	model_3	1rxz	sep	motif
L	1.4305	88.87	model_3	1rxz	sep	motif
E	1.6523	86.0	model_3	1rxz	sep	motif
R	1.5532	85.37	model_3	1rxz	sep	motif
W	0.823	84.35	model_3	1rxz	sep	motif
F	2.0618	79.54	model_3	1rxz	sep	motif
Q	4.7611	49.48	model_2	2a3i	sep	motif
Q	3.734	69.41	model_2	2a3i	sep	motif
K	6.655	78.6	model_2	2a3i	sep	motif
S	1.114	88.85	model_2	2a3i	sep	motif
L	1.618	90.0	model_2	2a3i	sep	motif
L	1.2476	91.35	model_2	2a3i	sep	motif
Q	1.6239	92.06	model_2	2a3i	sep	motif
Q	1.3368	92.46	model_2	2a3i	sep	motif
L	0.5996	92.21	model_2	2a3i	sep	motif
L	0.2796	92.31	model_2	2a3i	sep	motif
T	0.6669	90.84	model_2	2a3i	sep	motif
E	2.6065	84.54	model_2	2a3i	sep	motif
Q	4.8291	50.2	model_1	2a3i	sep	motif
Q	3.9868	66.69	model_1	2a3i	sep	motif
K	6.5604	78.93	model_1	2a3i	sep	motif
S	1.1089	88.36	model_1	2a3i	sep	motif
L	1.6942	89.78	model_1	2a3i	sep	motif
L	1.2719	90.65	model_1	2a3i	sep	motif
Q	1.6328	92.42	model_1	2a3i	sep	motif
Q	1.3551	92.51	model_1	2a3i	sep	motif
L	0.6299	92.19	model_1	2a3i	sep	motif
L	0.2687	91.76	model_1	2a3i	sep	motif
T	0.697	90.93	model_1	2a3i	sep	motif
E	2.4746	85.05	model_1	2a3i	sep	motif
Q	4.6808	53.22	model_5	2a3i	sep	motif
Q	3.9226	65.74	model_5	2a3i	sep	motif
K	6.5341	77.36	model_5	2a3i	sep	motif
S	1.2418	85.78	model_5	2a3i	sep	motif
L	0.5735	85.82	model_5	2a3i	sep	motif
L	1.2651	86.41	model_5	2a3i	sep	motif
Q	1.5758	87.65	model_5	2a3i	sep	motif
Q	1.4417	89.51	model_5	2a3i	sep	motif
L	0.6568	88.14	model_5	2a3i	sep	motif
L	0.2696	88.15	model_5	2a3i	sep	motif
T	0.7426	86.07	model_5	2a3i	sep	motif
E	2.7961	81.03	model_5	2a3i	sep	motif
Q	4.5791	51.3	model_3	2a3i	sep	motif
Q	4.0269	74.3	model_3	2a3i	sep	motif
K	6.41	79.82	model_3	2a3i	sep	motif
S	1.0015	88.84	model_3	2a3i	sep	motif
L	1.7073	89.47	model_3	2a3i	sep	motif
L	1.2606	90.81	model_3	2a3i	sep	motif
Q	1.5896	91.39	model_3	2a3i	sep	motif
Q	1.3167	92.56	model_3	2a3i	sep	motif
L	0.6704	92.14	model_3	2a3i	sep	motif
L	0.2772	91.86	model_3	2a3i	sep	motif
T	0.7124	91.16	model_3	2a3i	sep	motif
E	2.9055	85.66	model_3	2a3i	sep	motif
Q	4.8519	49.59	model_4	2a3i	sep	motif
Q	3.8031	67.15	model_4	2a3i	sep	motif
K	6.6983	76.7	model_4	2a3i	sep	motif
S	1.0409	86.02	model_4	2a3i	sep	motif
L	1.7238	85.79	model_4	2a3i	sep	motif
L	1.2598	87.47	model_4	2a3i	sep	motif
Q	1.5815	87.88	model_4	2a3i	sep	motif
Q	1.3518	89.42	model_4	2a3i	sep	motif
L	0.6964	88.48	model_4	2a3i	sep	motif
L	0.2371	87.69	model_4	2a3i	sep	motif
T	0.7047	87.73	model_4	2a3i	sep	motif
E	2.757	82.62	model_4	2a3i	sep	motif
S	-1.0	35.63	model_4	1jwg	sep	motif
F	-1.0	39.75	model_4	1jwg	sep	motif
H	-1.0	46.91	model_4	1jwg	sep	motif
D	-1.0	51.97	model_4	1jwg	sep	motif
D	-1.0	47.14	model_4	1jwg	sep	motif
S	-1.0	54.33	model_4	1jwg	sep	motif
D	-1.0	61.91	model_4	1jwg	sep	motif
E	-1.0	76.34	model_4	1jwg	sep	motif
D	3.9146	84.58	model_4	1jwg	sep	motif
L	0.7759	84.53	model_4	1jwg	sep	motif
L	1.2034	78.22	model_4	1jwg	sep	motif
H	3.9828	78.65	model_4	1jwg	sep	motif
I	3.5773	81.02	model_4	1jwg	sep	motif
S	-1.0	43.21	model_3	1jwg	sep	motif
F	-1.0	39.85	model_3	1jwg	sep	motif
H	-1.0	43.27	model_3	1jwg	sep	motif
D	-1.0	52.26	model_3	1jwg	sep	motif
D	-1.0	47.37	model_3	1jwg	sep	motif
S	-1.0	53.08	model_3	1jwg	sep	motif
D	-1.0	51.39	model_3	1jwg	sep	motif
E	-1.0	48.41	model_3	1jwg	sep	motif
D	7.4207	50.79	model_3	1jwg	sep	motif
L	5.2777	59.26	model_3	1jwg	sep	motif
L	6.9018	50.14	model_3	1jwg	sep	motif
H	7.6617	41.16	model_3	1jwg	sep	motif
I	5.8035	44.67	model_3	1jwg	sep	motif
S	-1.0	40.32	model_5	1jwg	sep	motif
F	-1.0	40.93	model_5	1jwg	sep	motif
H	-1.0	40.41	model_5	1jwg	sep	motif
D	-1.0	44.94	model_5	1jwg	sep	motif
D	-1.0	44.34	model_5	1jwg	sep	motif
S	-1.0	48.13	model_5	1jwg	sep	motif
D	-1.0	44.18	model_5	1jwg	sep	motif
E	-1.0	40.31	model_5	1jwg	sep	motif
D	5.2245	49.83	model_5	1jwg	sep	motif
L	3.4367	48.38	model_5	1jwg	sep	motif
L	10.0178	44.17	model_5	1jwg	sep	motif
H	5.5431	45.71	model_5	1jwg	sep	motif
I	5.3284	48.27	model_5	1jwg	sep	motif
S	-1.0	40.42	model_1	1jwg	sep	motif
F	-1.0	44.2	model_1	1jwg	sep	motif
H	-1.0	43.49	model_1	1jwg	sep	motif
D	-1.0	51.71	model_1	1jwg	sep	motif
D	-1.0	49.33	model_1	1jwg	sep	motif
S	-1.0	54.56	model_1	1jwg	sep	motif
D	-1.0	49.77	model_1	1jwg	sep	motif
E	-1.0	45.49	model_1	1jwg	sep	motif
D	9.4499	46.59	model_1	1jwg	sep	motif
L	6.1317	51.23	model_1	1jwg	sep	motif
L	9.7675	49.4	model_1	1jwg	sep	motif
H	7.4706	46.71	model_1	1jwg	sep	motif
I	5.561	39.44	model_1	1jwg	sep	motif
S	-1.0	37.93	model_2	1jwg	sep	motif
F	-1.0	34.53	model_2	1jwg	sep	motif
H	-1.0	37.6	model_2	1jwg	sep	motif
D	-1.0	42.88	model_2	1jwg	sep	motif
D	-1.0	45.49	model_2	1jwg	sep	motif
S	-1.0	48.23	model_2	1jwg	sep	motif
D	-1.0	42.98	model_2	1jwg	sep	motif
E	-1.0	41.27	model_2	1jwg	sep	motif
D	7.7426	42.95	model_2	1jwg	sep	motif
L	5.7314	47.78	model_2	1jwg	sep	motif
L	7.5104	44.98	model_2	1jwg	sep	motif
H	6.6391	36.81	model_2	1jwg	sep	motif
I	5.0265	39.54	model_2	1jwg	sep	motif
E	51.393	39.81	model_2	1mfg	sep	motif
Y	40.8639	39.93	model_2	1mfg	sep	motif
L	45.9635	36.82	model_2	1mfg	sep	motif
G	38.1113	40.49	model_2	1mfg	sep	motif
L	33.5679	47.99	model_2	1mfg	sep	motif
D	34.5655	47.14	model_2	1mfg	sep	motif
V	27.1258	46.51	model_2	1mfg	sep	motif
P	31.0658	59.98	model_2	1mfg	sep	motif
V	27.842	55.31	model_2	1mfg	sep	motif
E	38.9347	32.81	model_4	1mfg	sep	motif
Y	29.1517	33.85	model_4	1mfg	sep	motif
L	37.6761	40.88	model_4	1mfg	sep	motif
G	31.59	42.95	model_4	1mfg	sep	motif
L	32.3218	43.82	model_4	1mfg	sep	motif
D	28.631	43.4	model_4	1mfg	sep	motif
V	25.6019	44.51	model_4	1mfg	sep	motif
P	27.0638	36.41	model_4	1mfg	sep	motif
V	21.2899	43.38	model_4	1mfg	sep	motif
E	18.3486	49.96	model_5	1mfg	sep	motif
Y	14.6207	54.18	model_5	1mfg	sep	motif
L	11.3312	56.56	model_5	1mfg	sep	motif
G	8.6429	55.38	model_5	1mfg	sep	motif
L	3.4502	69.71	model_5	1mfg	sep	motif
D	1.2371	78.9	model_5	1mfg	sep	motif
V	0.5967	85.46	model_5	1mfg	sep	motif
P	0.1923	90.05	model_5	1mfg	sep	motif
V	0.8383	92.86	model_5	1mfg	sep	motif
E	39.7463	37.5	model_1	1mfg	sep	motif
Y	33.5288	45.73	model_1	1mfg	sep	motif
L	42.6404	43.28	model_1	1mfg	sep	motif
G	38.226	42.27	model_1	1mfg	sep	motif
L	35.2085	60.01	model_1	1mfg	sep	motif
D	36.9884	57.06	model_1	1mfg	sep	motif
V	30.4527	55.95	model_1	1mfg	sep	motif
P	33.0067	58.95	model_1	1mfg	sep	motif
V	28.8694	52.47	model_1	1mfg	sep	motif
E	49.7845	43.02	model_3	1mfg	sep	motif
Y	39.224	43.7	model_3	1mfg	sep	motif
L	45.8332	42.76	model_3	1mfg	sep	motif
G	39.8054	45.33	model_3	1mfg	sep	motif
L	36.4147	61.53	model_3	1mfg	sep	motif
D	35.9083	54.26	model_3	1mfg	sep	motif
V	30.2212	57.21	model_3	1mfg	sep	motif
P	34.1156	56.68	model_3	1mfg	sep	motif
V	31.5862	65.0	model_3	1mfg	sep	motif
G	3.7013	37.63	model_4	1elw	sep	motif
P	4.104	41.4	model_4	1elw	sep	motif
T	4.3041	41.21	model_4	1elw	sep	motif
I	3.3252	47.06	model_4	1elw	sep	motif
E	5.4794	36.81	model_4	1elw	sep	motif
E	3.7025	38.36	model_4	1elw	sep	motif
V	3.6318	44.49	model_4	1elw	sep	motif
D	4.6385	42.97	model_4	1elw	sep	motif
G	2.09	40.85	model_5	1elw	sep	motif
P	3.1225	43.52	model_5	1elw	sep	motif
T	3.3505	40.77	model_5	1elw	sep	motif
I	2.1897	45.27	model_5	1elw	sep	motif
E	5.289	41.32	model_5	1elw	sep	motif
E	3.0906	37.27	model_5	1elw	sep	motif
V	1.8757	46.16	model_5	1elw	sep	motif
D	4.2393	46.43	model_5	1elw	sep	motif
G	47.245	57.84	model_1	1elw	sep	motif
P	45.3606	59.56	model_1	1elw	sep	motif
T	37.9507	51.01	model_1	1elw	sep	motif
I	36.8156	75.11	model_1	1elw	sep	motif
E	31.2608	54.08	model_1	1elw	sep	motif
E	31.4815	57.15	model_1	1elw	sep	motif
V	29.5103	55.53	model_1	1elw	sep	motif
D	30.3405	53.36	model_1	1elw	sep	motif
G	46.0206	39.06	model_2	1elw	sep	motif
P	42.1652	56.05	model_2	1elw	sep	motif
T	39.7787	61.42	model_2	1elw	sep	motif
I	37.616	60.64	model_2	1elw	sep	motif
E	31.3935	50.44	model_2	1elw	sep	motif
E	26.1755	53.34	model_2	1elw	sep	motif
V	31.2167	51.59	model_2	1elw	sep	motif
D	30.6923	46.75	model_2	1elw	sep	motif
G	14.8074	34.74	model_3	1elw	sep	motif
P	12.4847	40.98	model_3	1elw	sep	motif
T	11.3014	36.92	model_3	1elw	sep	motif
I	9.0427	40.95	model_3	1elw	sep	motif
E	5.9145	44.78	model_3	1elw	sep	motif
E	7.245	34.72	model_3	1elw	sep	motif
V	3.9004	47.09	model_3	1elw	sep	motif
D	5.0357	41.14	model_3	1elw	sep	motif
P	12.9409	40.6	model_2	1czy	sep	motif
Q	14.3865	39.15	model_2	1czy	sep	motif
Q	11.032	46.51	model_2	1czy	sep	motif
A	9.7564	46.65	model_2	1czy	sep	motif
T	7.6267	47.56	model_2	1czy	sep	motif
D	9.1704	37.81	model_2	1czy	sep	motif
D	9.8783	41.8	model_2	1czy	sep	motif
P	43.3369	51.53	model_4	1czy	sep	motif
Q	42.8197	46.62	model_4	1czy	sep	motif
Q	36.0968	38.94	model_4	1czy	sep	motif
A	33.3154	65.1	model_4	1czy	sep	motif
T	30.092	64.79	model_4	1czy	sep	motif
D	30.7214	66.1	model_4	1czy	sep	motif
D	31.8018	52.32	model_4	1czy	sep	motif
P	40.9261	43.02	model_5	1czy	sep	motif
Q	38.1984	45.67	model_5	1czy	sep	motif
Q	31.9017	41.79	model_5	1czy	sep	motif
A	32.9961	60.03	model_5	1czy	sep	motif
T	30.4785	53.7	model_5	1czy	sep	motif
D	29.2303	53.43	model_5	1czy	sep	motif
D	28.5275	47.02	model_5	1czy	sep	motif
P	0.6862	88.24	model_1	1czy	sep	motif
Q	0.7621	87.81	model_1	1czy	sep	motif
Q	0.6076	88.43	model_1	1czy	sep	motif
A	0.4486	80.96	model_1	1czy	sep	motif
T	1.0518	82.2	model_1	1czy	sep	motif
D	5.2053	71.96	model_1	1czy	sep	motif
D	7.1884	55.84	model_1	1czy	sep	motif
P	51.5503	38.1	model_3	1czy	sep	motif
Q	48.7379	36.98	model_3	1czy	sep	motif
Q	43.9772	35.67	model_3	1czy	sep	motif
A	42.5126	48.72	model_3	1czy	sep	motif
T	39.9539	49.83	model_3	1czy	sep	motif
D	36.737	59.4	model_3	1czy	sep	motif
D	40.7166	50.4	model_3	1czy	sep	motif
N	21.7542	53.3	model_1	1ntv	sep	motif
F	16.4262	60.63	model_1	1ntv	sep	motif
D	11.8237	62.38	model_1	1ntv	sep	motif
N	4.8441	66.26	model_1	1ntv	sep	motif
P	6.5606	73.31	model_1	1ntv	sep	motif
V	5.9503	75.73	model_1	1ntv	sep	motif
Y	8.6978	71.35	model_1	1ntv	sep	motif
R	11.1084	62.78	model_1	1ntv	sep	motif
K	17.6534	53.48	model_1	1ntv	sep	motif
T	21.5906	43.51	model_1	1ntv	sep	motif
N	0.5699	91.67	model_4	1ntv	sep	motif
F	1.4693	94.49	model_4	1ntv	sep	motif
D	0.4213	94.63	model_4	1ntv	sep	motif
N	0.236	94.18	model_4	1ntv	sep	motif
P	0.3411	92.73	model_4	1ntv	sep	motif
V	0.4363	89.38	model_4	1ntv	sep	motif
Y	1.4182	88.85	model_4	1ntv	sep	motif
R	3.2062	79.91	model_4	1ntv	sep	motif
K	0.93	66.14	model_4	1ntv	sep	motif
T	2.7195	56.37	model_4	1ntv	sep	motif
N	21.7504	47.62	model_2	1ntv	sep	motif
F	16.5638	45.02	model_2	1ntv	sep	motif
D	11.5853	48.18	model_2	1ntv	sep	motif
N	4.9124	51.69	model_2	1ntv	sep	motif
P	6.3588	53.54	model_2	1ntv	sep	motif
V	6.3997	54.69	model_2	1ntv	sep	motif
Y	8.6856	52.33	model_2	1ntv	sep	motif
R	11.2244	46.34	model_2	1ntv	sep	motif
K	15.7784	37.72	model_2	1ntv	sep	motif
T	22.2362	40.66	model_2	1ntv	sep	motif
N	22.5672	36.61	model_5	1ntv	sep	motif
F	15.7953	46.92	model_5	1ntv	sep	motif
D	11.9989	47.91	model_5	1ntv	sep	motif
N	8.7795	43.78	model_5	1ntv	sep	motif
P	5.2902	42.13	model_5	1ntv	sep	motif
V	8.9362	47.44	model_5	1ntv	sep	motif
Y	7.697	51.28	model_5	1ntv	sep	motif
R	14.4977	43.42	model_5	1ntv	sep	motif
K	16.3188	40.44	model_5	1ntv	sep	motif
T	22.1605	36.09	model_5	1ntv	sep	motif
N	21.9411	48.45	model_3	1ntv	sep	motif
F	16.2227	52.18	model_3	1ntv	sep	motif
D	11.8649	53.27	model_3	1ntv	sep	motif
N	4.7791	58.67	model_3	1ntv	sep	motif
P	6.3419	60.33	model_3	1ntv	sep	motif
V	6.422	67.05	model_3	1ntv	sep	motif
Y	8.7377	63.42	model_3	1ntv	sep	motif
R	10.6229	54.22	model_3	1ntv	sep	motif
K	14.3362	43.95	model_3	1ntv	sep	motif
T	21.7357	40.31	model_3	1ntv	sep	motif
L	4.0825	52.87	model_4	1x2r	sep	motif
D	2.7483	64.16	model_4	1x2r	sep	motif
E	8.7204	57.66	model_4	1x2r	sep	motif
E	6.1832	62.79	model_4	1x2r	sep	motif
T	4.553	55.94	model_4	1x2r	sep	motif
G	5.9244	56.27	model_4	1x2r	sep	motif
E	4.8296	54.79	model_4	1x2r	sep	motif
F	6.3491	52.57	model_4	1x2r	sep	motif
L	4.8793	52.32	model_4	1x2r	sep	motif
L	5.8244	51.36	model_1	1x2r	sep	motif
D	5.5997	50.54	model_1	1x2r	sep	motif
E	13.7982	40.76	model_1	1x2r	sep	motif
E	12.4748	36.97	model_1	1x2r	sep	motif
T	10.4926	45.91	model_1	1x2r	sep	motif
G	7.7566	41.4	model_1	1x2r	sep	motif
E	10.1942	49.08	model_1	1x2r	sep	motif
F	8.4371	53.02	model_1	1x2r	sep	motif
L	12.0635	45.54	model_1	1x2r	sep	motif
L	85.5294	51.75	model_2	1x2r	sep	motif
D	85.6153	46.06	model_2	1x2r	sep	motif
E	89.2714	52.06	model_2	1x2r	sep	motif
E	89.9642	56.28	model_2	1x2r	sep	motif
T	86.261	69.65	model_2	1x2r	sep	motif
G	86.5745	45.99	model_2	1x2r	sep	motif
E	86.0516	51.45	model_2	1x2r	sep	motif
F	84.369	58.92	model_2	1x2r	sep	motif
L	87.8586	50.1	model_2	1x2r	sep	motif
L	3.1697	44.8	model_3	1x2r	sep	motif
D	4.392	51.38	model_3	1x2r	sep	motif
E	10.4372	41.62	model_3	1x2r	sep	motif
E	10.5728	48.47	model_3	1x2r	sep	motif
T	8.0662	53.22	model_3	1x2r	sep	motif
G	8.007	48.96	model_3	1x2r	sep	motif
E	8.0012	49.33	model_3	1x2r	sep	motif
F	6.6241	54.7	model_3	1x2r	sep	motif
L	9.4044	47.62	model_3	1x2r	sep	motif
L	6.0119	46.08	model_5	1x2r	sep	motif
D	6.0933	45.82	model_5	1x2r	sep	motif
E	14.4013	41.0	model_5	1x2r	sep	motif
E	12.8488	38.67	model_5	1x2r	sep	motif
T	10.957	44.84	model_5	1x2r	sep	motif
G	8.3615	40.74	model_5	1x2r	sep	motif
E	10.6668	46.82	model_5	1x2r	sep	motif
F	8.0198	51.49	model_5	1x2r	sep	motif
L	12.3604	45.75	model_5	1x2r	sep	motif
K	-1.0	41.32	model_1	1eg4	sep	motif
N	23.5856	40.52	model_1	1eg4	sep	motif
M	16.848	44.61	model_1	1eg4	sep	motif
T	12.6769	47.3	model_1	1eg4	sep	motif
P	10.4862	45.84	model_1	1eg4	sep	motif
Y	5.9292	50.89	model_1	1eg4	sep	motif
R	12.537	41.57	model_1	1eg4	sep	motif
S	10.8998	44.92	model_1	1eg4	sep	motif
P	14.8667	47.26	model_1	1eg4	sep	motif
P	22.0958	43.62	model_1	1eg4	sep	motif
P	25.8804	48.8	model_1	1eg4	sep	motif
Y	29.7836	45.5	model_1	1eg4	sep	motif
V	36.0067	37.43	model_1	1eg4	sep	motif
P	39.4266	45.27	model_1	1eg4	sep	motif
P	-1.0	56.43	model_1	1eg4	sep	motif
K	-1.0	35.4	model_4	1eg4	sep	motif
N	3.9515	42.68	model_4	1eg4	sep	motif
M	5.1485	49.37	model_4	1eg4	sep	motif
T	3.9438	53.47	model_4	1eg4	sep	motif
P	5.1006	60.28	model_4	1eg4	sep	motif
Y	4.7786	72.43	model_4	1eg4	sep	motif
R	3.1255	81.41	model_4	1eg4	sep	motif
S	0.7327	87.96	model_4	1eg4	sep	motif
P	0.2524	91.98	model_4	1eg4	sep	motif
P	0.2507	92.9	model_4	1eg4	sep	motif
P	0.4887	93.31	model_4	1eg4	sep	motif
Y	1.6125	92.31	model_4	1eg4	sep	motif
V	0.9247	87.92	model_4	1eg4	sep	motif
P	1.2884	81.83	model_4	1eg4	sep	motif
P	-1.0	76.61	model_4	1eg4	sep	motif
K	-1.0	30.06	model_2	1eg4	sep	motif
N	15.2603	26.9	model_2	1eg4	sep	motif
M	11.9917	26.79	model_2	1eg4	sep	motif
T	10.3233	31.04	model_2	1eg4	sep	motif
P	7.9934	41.63	model_2	1eg4	sep	motif
Y	6.7508	47.26	model_2	1eg4	sep	motif
R	11.2517	61.28	model_2	1eg4	sep	motif
S	7.076	74.09	model_2	1eg4	sep	motif
P	6.9464	83.16	model_2	1eg4	sep	motif
P	7.5588	81.12	model_2	1eg4	sep	motif
P	7.1219	79.47	model_2	1eg4	sep	motif
Y	10.7533	75.13	model_2	1eg4	sep	motif
V	6.9444	77.32	model_2	1eg4	sep	motif
P	8.3016	68.32	model_2	1eg4	sep	motif
P	-1.0	67.21	model_2	1eg4	sep	motif
K	-1.0	32.73	model_3	1eg4	sep	motif
N	20.723	39.71	model_3	1eg4	sep	motif
M	15.3964	36.99	model_3	1eg4	sep	motif
T	13.9415	48.81	model_3	1eg4	sep	motif
P	7.1321	53.05	model_3	1eg4	sep	motif
Y	6.5672	52.47	model_3	1eg4	sep	motif
R	8.706	66.45	model_3	1eg4	sep	motif
S	4.2591	69.55	model_3	1eg4	sep	motif
P	4.5323	77.88	model_3	1eg4	sep	motif
P	4.7213	81.52	model_3	1eg4	sep	motif
P	4.7527	81.01	model_3	1eg4	sep	motif
Y	5.9758	78.63	model_3	1eg4	sep	motif
V	3.4251	66.88	model_3	1eg4	sep	motif
P	4.5294	60.34	model_3	1eg4	sep	motif
P	-1.0	57.21	model_3	1eg4	sep	motif
K	-1.0	43.75	model_5	1eg4	sep	motif
N	22.6254	44.07	model_5	1eg4	sep	motif
M	16.5694	52.06	model_5	1eg4	sep	motif
T	12.7416	51.87	model_5	1eg4	sep	motif
P	9.3658	49.57	model_5	1eg4	sep	motif
Y	4.8018	52.52	model_5	1eg4	sep	motif
R	12.4646	48.23	model_5	1eg4	sep	motif
S	12.6602	43.75	model_5	1eg4	sep	motif
P	16.339	44.91	model_5	1eg4	sep	motif
P	22.4857	39.57	model_5	1eg4	sep	motif
P	26.9352	42.15	model_5	1eg4	sep	motif
Y	32.5345	47.73	model_5	1eg4	sep	motif
V	36.6211	39.67	model_5	1eg4	sep	motif
P	41.3056	36.78	model_5	1eg4	sep	motif
P	-1.0	42.73	model_5	1eg4	sep	motif
H	10.3594	43.92	model_4	2cch	sep	motif
T	2.9581	56.04	model_4	2cch	sep	motif
L	1.7327	65.34	model_4	2cch	sep	motif
K	1.9178	78.22	model_4	2cch	sep	motif
G	0.4842	81.91	model_4	2cch	sep	motif
R	1.3535	89.66	model_4	2cch	sep	motif
R	1.7265	91.69	model_4	2cch	sep	motif
L	0.3512	90.39	model_4	2cch	sep	motif
V	1.1846	84.07	model_4	2cch	sep	motif
F	1.5936	82.54	model_4	2cch	sep	motif
D	1.3285	71.06	model_4	2cch	sep	motif
N	4.0404	56.52	model_4	2cch	sep	motif
H	10.06	46.55	model_5	2cch	sep	motif
T	3.1936	58.33	model_5	2cch	sep	motif
L	1.2637	68.35	model_5	2cch	sep	motif
K	1.9839	80.84	model_5	2cch	sep	motif
G	0.608	85.87	model_5	2cch	sep	motif
R	1.2261	91.98	model_5	2cch	sep	motif
R	1.6852	94.01	model_5	2cch	sep	motif
L	0.4049	93.69	model_5	2cch	sep	motif
V	0.9644	88.2	model_5	2cch	sep	motif
F	1.4942	87.09	model_5	2cch	sep	motif
D	1.2501	75.19	model_5	2cch	sep	motif
N	3.776	57.75	model_5	2cch	sep	motif
H	10.1319	46.3	model_2	2cch	sep	motif
T	2.8791	62.56	model_2	2cch	sep	motif
L	1.3128	73.74	model_2	2cch	sep	motif
K	1.7839	79.5	model_2	2cch	sep	motif
G	0.5026	81.71	model_2	2cch	sep	motif
R	1.1953	90.42	model_2	2cch	sep	motif
R	1.7651	91.56	model_2	2cch	sep	motif
L	0.5138	87.51	model_2	2cch	sep	motif
V	1.5994	80.76	model_2	2cch	sep	motif
F	1.5522	83.2	model_2	2cch	sep	motif
D	1.413	72.41	model_2	2cch	sep	motif
N	4.0111	54.28	model_2	2cch	sep	motif
H	10.8201	46.83	model_1	2cch	sep	motif
T	2.7101	60.41	model_1	2cch	sep	motif
L	1.454	70.47	model_1	2cch	sep	motif
K	1.7587	77.91	model_1	2cch	sep	motif
G	0.6612	80.31	model_1	2cch	sep	motif
R	1.3131	88.6	model_1	2cch	sep	motif
R	1.8053	90.09	model_1	2cch	sep	motif
L	0.5714	88.26	model_1	2cch	sep	motif
V	1.1941	82.97	model_1	2cch	sep	motif
F	1.5006	83.54	model_1	2cch	sep	motif
D	1.2015	74.99	model_1	2cch	sep	motif
N	3.6089	57.92	model_1	2cch	sep	motif
H	10.8536	45.47	model_3	2cch	sep	motif
T	2.7042	59.23	model_3	2cch	sep	motif
L	1.6717	69.5	model_3	2cch	sep	motif
K	1.8094	79.53	model_3	2cch	sep	motif
G	0.4991	84.39	model_3	2cch	sep	motif
R	1.1768	90.84	model_3	2cch	sep	motif
R	1.6574	92.76	model_3	2cch	sep	motif
L	0.4344	90.82	model_3	2cch	sep	motif
V	1.1926	86.05	model_3	2cch	sep	motif
F	1.4984	85.51	model_3	2cch	sep	motif
D	1.4261	75.89	model_3	2cch	sep	motif
N	3.6316	58.27	model_3	2cch	sep	motif
A	0.8374	91.55	model_4	1jd5	sep	motif
I	0.9321	89.05	model_4	1jd5	sep	motif
A	0.7001	90.4	model_4	1jd5	sep	motif
Y	1.8196	85.42	model_4	1jd5	sep	motif
F	3.8888	76.35	model_4	1jd5	sep	motif
I	9.307	64.07	model_4	1jd5	sep	motif
P	10.9083	59.65	model_4	1jd5	sep	motif
D	9.7638	54.56	model_4	1jd5	sep	motif
Q	-1.0	45.67	model_4	1jd5	sep	motif
A	-1.0	33.69	model_4	1jd5	sep	motif
A	0.7365	92.29	model_1	1jd5	sep	motif
I	0.8089	91.4	model_1	1jd5	sep	motif
A	0.621	93.31	model_1	1jd5	sep	motif
Y	1.905	89.49	model_1	1jd5	sep	motif
F	4.5302	78.12	model_1	1jd5	sep	motif
I	9.2146	68.51	model_1	1jd5	sep	motif
P	10.0264	64.63	model_1	1jd5	sep	motif
D	8.5425	56.14	model_1	1jd5	sep	motif
Q	-1.0	41.98	model_1	1jd5	sep	motif
A	-1.0	32.12	model_1	1jd5	sep	motif
A	0.8939	94.5	model_3	1jd5	sep	motif
I	0.9886	93.24	model_3	1jd5	sep	motif
A	0.6324	94.27	model_3	1jd5	sep	motif
Y	1.7378	89.16	model_3	1jd5	sep	motif
F	4.9281	80.59	model_3	1jd5	sep	motif
I	9.3822	68.98	model_3	1jd5	sep	motif
P	11.2098	62.03	model_3	1jd5	sep	motif
D	9.0041	53.54	model_3	1jd5	sep	motif
Q	-1.0	47.73	model_3	1jd5	sep	motif
A	-1.0	34.6	model_3	1jd5	sep	motif
A	1.2778	97.6	model_5	1jd5	sep	motif
I	1.2427	97.31	model_5	1jd5	sep	motif
A	0.6584	98.01	model_5	1jd5	sep	motif
Y	1.4884	98.09	model_5	1jd5	sep	motif
F	1.4735	97.9	model_5	1jd5	sep	motif
I	0.5314	96.43	model_5	1jd5	sep	motif
P	1.0679	91.49	model_5	1jd5	sep	motif
D	4.6511	82.29	model_5	1jd5	sep	motif
Q	-1.0	65.92	model_5	1jd5	sep	motif
A	-1.0	51.77	model_5	1jd5	sep	motif
A	0.8435	93.16	model_2	1jd5	sep	motif
I	0.9797	93.23	model_2	1jd5	sep	motif
A	0.6459	94.82	model_2	1jd5	sep	motif
Y	1.7863	91.27	model_2	1jd5	sep	motif
F	4.6247	81.01	model_2	1jd5	sep	motif
I	9.3957	68.91	model_2	1jd5	sep	motif
P	10.9559	58.09	model_2	1jd5	sep	motif
D	8.9642	55.05	model_2	1jd5	sep	motif
Q	-1.0	38.96	model_2	1jd5	sep	motif
A	-1.0	31.49	model_2	1jd5	sep	motif
A	-1.0	54.67	model_2	2ds8	linker	non_motif
P	-1.0	55.34	model_2	2ds8	linker	non_motif
A	3.9073	58.32	model_2	2ds8	linker	non_motif
L	1.8565	61.17	model_2	2ds8	linker	non_motif
R	2.1967	71.32	model_2	2ds8	linker	non_motif
V	1.6981	68.42	model_2	2ds8	linker	non_motif
V	1.4427	67.75	model_2	2ds8	linker	non_motif
K	5.5066	56.8	model_2	2ds8	linker	non_motif
A	-1.0	56.73	model_4	2ds8	linker	non_motif
P	-1.0	55.72	model_4	2ds8	linker	non_motif
A	2.9593	70.02	model_4	2ds8	linker	non_motif
L	0.9323	80.23	model_4	2ds8	linker	non_motif
R	2.7014	84.04	model_4	2ds8	linker	non_motif
V	1.5155	83.7	model_4	2ds8	linker	non_motif
V	1.5827	83.01	model_4	2ds8	linker	non_motif
K	1.1485	78.35	model_4	2ds8	linker	non_motif
A	-1.0	57.05	model_1	2ds8	linker	non_motif
P	-1.0	60.15	model_1	2ds8	linker	non_motif
A	3.3851	57.59	model_1	2ds8	linker	non_motif
L	1.731	62.39	model_1	2ds8	linker	non_motif
R	2.0451	71.13	model_1	2ds8	linker	non_motif
V	1.6494	70.42	model_1	2ds8	linker	non_motif
V	1.5921	68.24	model_1	2ds8	linker	non_motif
K	4.6741	58.62	model_1	2ds8	linker	non_motif
A	-1.0	56.38	model_3	2ds8	linker	non_motif
P	-1.0	52.5	model_3	2ds8	linker	non_motif
A	29.1957	59.74	model_3	2ds8	linker	non_motif
L	34.5683	49.97	model_3	2ds8	linker	non_motif
R	31.7151	67.24	model_3	2ds8	linker	non_motif
V	41.0187	55.48	model_3	2ds8	linker	non_motif
V	40.5309	72.57	model_3	2ds8	linker	non_motif
K	51.3108	71.26	model_3	2ds8	linker	non_motif
A	-1.0	54.15	model_5	2ds8	linker	non_motif
P	-1.0	51.36	model_5	2ds8	linker	non_motif
A	3.4746	60.62	model_5	2ds8	linker	non_motif
L	1.3726	64.09	model_5	2ds8	linker	non_motif
R	2.1846	68.37	model_5	2ds8	linker	non_motif
V	1.5765	69.66	model_5	2ds8	linker	non_motif
V	1.009	73.36	model_5	2ds8	linker	non_motif
K	1.2199	63.63	model_5	2ds8	linker	non_motif
E	43.437	48.54	model_5	1lvm	linker	non_motif
A	37.9716	47.19	model_5	1lvm	linker	non_motif
T	35.8212	46.37	model_5	1lvm	linker	non_motif
Q	32.2836	55.55	model_5	1lvm	linker	non_motif
L	27.9903	55.21	model_5	1lvm	linker	non_motif
M	31.9183	50.19	model_5	1lvm	linker	non_motif
N	26.2846	37.9	model_5	1lvm	linker	non_motif
E	10.1893	39.98	model_1	1lvm	linker	non_motif
A	6.678	34.6	model_1	1lvm	linker	non_motif
T	4.4268	36.96	model_1	1lvm	linker	non_motif
Q	10.7287	32.4	model_1	1lvm	linker	non_motif
L	13.7061	33.39	model_1	1lvm	linker	non_motif
M	19.4544	29.69	model_1	1lvm	linker	non_motif
N	24.9153	34.07	model_1	1lvm	linker	non_motif
E	26.671	44.76	model_2	1lvm	linker	non_motif
A	25.937	47.24	model_2	1lvm	linker	non_motif
T	29.0532	56.51	model_2	1lvm	linker	non_motif
Q	32.4648	57.87	model_2	1lvm	linker	non_motif
L	33.7343	51.62	model_2	1lvm	linker	non_motif
M	41.239	41.35	model_2	1lvm	linker	non_motif
N	41.3126	45.01	model_2	1lvm	linker	non_motif
E	25.2254	50.3	model_4	1lvm	linker	non_motif
A	25.9192	52.3	model_4	1lvm	linker	non_motif
T	29.1173	55.52	model_4	1lvm	linker	non_motif
Q	32.4553	57.29	model_4	1lvm	linker	non_motif
L	34.0015	52.72	model_4	1lvm	linker	non_motif
M	41.5769	48.2	model_4	1lvm	linker	non_motif
N	41.689	46.38	model_4	1lvm	linker	non_motif
E	43.5873	51.48	model_3	1lvm	linker	non_motif
A	37.9484	52.79	model_3	1lvm	linker	non_motif
T	35.7835	52.61	model_3	1lvm	linker	non_motif
Q	32.1793	63.46	model_3	1lvm	linker	non_motif
L	27.9911	57.17	model_3	1lvm	linker	non_motif
M	32.0048	53.82	model_3	1lvm	linker	non_motif
N	26.3187	41.97	model_3	1lvm	linker	non_motif
H	8.9762	50.86	model_4	1er8	linker	non_motif
P	3.7834	59.18	model_4	1er8	linker	non_motif
F	7.4777	74.06	model_4	1er8	linker	non_motif
H	7.0032	79.7	model_4	1er8	linker	non_motif
L	6.3551	84.5	model_4	1er8	linker	non_motif
L	6.3555	85.46	model_4	1er8	linker	non_motif
V	4.8423	81.97	model_4	1er8	linker	non_motif
Y	7.6125	75.94	model_4	1er8	linker	non_motif
H	8.5693	42.55	model_5	1er8	linker	non_motif
P	8.1643	42.5	model_5	1er8	linker	non_motif
F	10.3128	46.86	model_5	1er8	linker	non_motif
H	8.7766	53.06	model_5	1er8	linker	non_motif
L	9.8829	57.1	model_5	1er8	linker	non_motif
L	9.6555	67.87	model_5	1er8	linker	non_motif
V	8.9789	70.54	model_5	1er8	linker	non_motif
Y	11.4651	51.89	model_5	1er8	linker	non_motif
H	5.6254	50.1	model_3	1er8	linker	non_motif
P	4.1567	58.51	model_3	1er8	linker	non_motif
F	7.2641	71.81	model_3	1er8	linker	non_motif
H	6.8543	79.6	model_3	1er8	linker	non_motif
L	6.306	85.42	model_3	1er8	linker	non_motif
L	6.3152	86.25	model_3	1er8	linker	non_motif
V	4.6627	83.32	model_3	1er8	linker	non_motif
Y	7.7971	79.25	model_3	1er8	linker	non_motif
H	4.3531	51.61	model_1	1er8	linker	non_motif
P	4.7731	57.67	model_1	1er8	linker	non_motif
F	7.4672	68.15	model_1	1er8	linker	non_motif
H	6.8764	73.46	model_1	1er8	linker	non_motif
L	6.3419	76.95	model_1	1er8	linker	non_motif
L	6.3172	79.63	model_1	1er8	linker	non_motif
V	4.7717	71.97	model_1	1er8	linker	non_motif
Y	7.8939	64.11	model_1	1er8	linker	non_motif
H	5.8204	34.26	model_2	1er8	linker	non_motif
P	7.4549	37.41	model_2	1er8	linker	non_motif
F	9.6458	42.33	model_2	1er8	linker	non_motif
H	9.1917	44.22	model_2	1er8	linker	non_motif
L	8.4336	46.09	model_2	1er8	linker	non_motif
L	7.9267	51.54	model_2	1er8	linker	non_motif
V	9.2491	48.97	model_2	1er8	linker	non_motif
Y	9.0959	38.41	model_2	1er8	linker	non_motif
R	5.831	42.27	model_5	2b9h	linker	non_motif
R	6.6947	43.81	model_5	2b9h	linker	non_motif
N	7.1252	37.9	model_5	2b9h	linker	non_motif
L	5.6262	48.67	model_5	2b9h	linker	non_motif
K	9.2932	45.02	model_5	2b9h	linker	non_motif
G	2.0221	57.06	model_5	2b9h	linker	non_motif
L	0.8626	68.5	model_5	2b9h	linker	non_motif
N	2.1563	75.07	model_5	2b9h	linker	non_motif
L	0.3698	73.87	model_5	2b9h	linker	non_motif
N	0.6264	73.18	model_5	2b9h	linker	non_motif
L	0.8194	68.23	model_5	2b9h	linker	non_motif
H	2.9657	49.03	model_5	2b9h	linker	non_motif
P	-1.0	46.98	model_5	2b9h	linker	non_motif
D	-1.0	38.37	model_5	2b9h	linker	non_motif
R	6.4414	52.23	model_1	2b9h	linker	non_motif
R	9.646	56.75	model_1	2b9h	linker	non_motif
N	6.4339	59.5	model_1	2b9h	linker	non_motif
L	7.6491	73.33	model_1	2b9h	linker	non_motif
K	8.3928	74.44	model_1	2b9h	linker	non_motif
G	6.373	73.46	model_1	2b9h	linker	non_motif
L	7.7434	75.37	model_1	2b9h	linker	non_motif
N	7.8694	75.84	model_1	2b9h	linker	non_motif
L	5.5847	75.14	model_1	2b9h	linker	non_motif
N	5.9856	59.78	model_1	2b9h	linker	non_motif
L	6.3294	49.24	model_1	2b9h	linker	non_motif
H	6.5958	39.88	model_1	2b9h	linker	non_motif
P	-1.0	40.04	model_1	2b9h	linker	non_motif
D	-1.0	34.07	model_1	2b9h	linker	non_motif
R	6.398	39.53	model_4	2b9h	linker	non_motif
R	6.3904	43.23	model_4	2b9h	linker	non_motif
N	7.3757	36.23	model_4	2b9h	linker	non_motif
L	5.4741	49.64	model_4	2b9h	linker	non_motif
K	9.5626	43.94	model_4	2b9h	linker	non_motif
G	1.8853	58.54	model_4	2b9h	linker	non_motif
L	0.7556	68.14	model_4	2b9h	linker	non_motif
N	2.1395	75.05	model_4	2b9h	linker	non_motif
L	0.3629	73.36	model_4	2b9h	linker	non_motif
N	1.4939	71.77	model_4	2b9h	linker	non_motif
L	0.8374	71.93	model_4	2b9h	linker	non_motif
H	3.09	52.71	model_4	2b9h	linker	non_motif
P	-1.0	51.76	model_4	2b9h	linker	non_motif
D	-1.0	41.41	model_4	2b9h	linker	non_motif
R	7.0455	48.22	model_3	2b9h	linker	non_motif
R	11.0321	54.69	model_3	2b9h	linker	non_motif
N	7.16	53.05	model_3	2b9h	linker	non_motif
L	8.8706	64.1	model_3	2b9h	linker	non_motif
K	10.5001	57.85	model_3	2b9h	linker	non_motif
G	8.3164	71.66	model_3	2b9h	linker	non_motif
L	7.7311	76.11	model_3	2b9h	linker	non_motif
N	8.6424	78.65	model_3	2b9h	linker	non_motif
L	4.5029	79.28	model_3	2b9h	linker	non_motif
N	6.9201	71.95	model_3	2b9h	linker	non_motif
L	5.7563	61.39	model_3	2b9h	linker	non_motif
H	7.5639	52.75	model_3	2b9h	linker	non_motif
P	-1.0	48.0	model_3	2b9h	linker	non_motif
D	-1.0	36.42	model_3	2b9h	linker	non_motif
R	7.6786	50.86	model_2	2b9h	linker	non_motif
R	10.8454	61.27	model_2	2b9h	linker	non_motif
N	7.4882	58.99	model_2	2b9h	linker	non_motif
L	8.8657	66.96	model_2	2b9h	linker	non_motif
K	10.2667	61.22	model_2	2b9h	linker	non_motif
G	8.3908	64.32	model_2	2b9h	linker	non_motif
L	7.9404	73.18	model_2	2b9h	linker	non_motif
N	8.8224	75.77	model_2	2b9h	linker	non_motif
L	5.0777	75.57	model_2	2b9h	linker	non_motif
N	6.8396	64.7	model_2	2b9h	linker	non_motif
L	6.2406	56.48	model_2	2b9h	linker	non_motif
H	7.6354	49.04	model_2	2b9h	linker	non_motif
P	-1.0	40.82	model_2	2b9h	linker	non_motif
D	-1.0	33.84	model_2	2b9h	linker	non_motif
G	-1.0	35.4	model_4	1ou8	linker	non_motif
R	-1.0	38.54	model_4	1ou8	linker	non_motif
H	-1.0	36.92	model_4	1ou8	linker	non_motif
G	20.1118	32.21	model_4	1ou8	linker	non_motif
A	19.066	37.55	model_4	1ou8	linker	non_motif
A	17.4092	39.35	model_4	1ou8	linker	non_motif
N	16.6974	37.12	model_4	1ou8	linker	non_motif
D	11.9409	41.39	model_4	1ou8	linker	non_motif
E	11.5151	41.07	model_4	1ou8	linker	non_motif
N	9.1019	38.75	model_4	1ou8	linker	non_motif
Y	15.0147	44.08	model_4	1ou8	linker	non_motif
G	-1.0	42.69	model_3	1ou8	linker	non_motif
R	-1.0	37.66	model_3	1ou8	linker	non_motif
H	-1.0	38.91	model_3	1ou8	linker	non_motif
G	44.9226	30.96	model_3	1ou8	linker	non_motif
A	45.283	42.19	model_3	1ou8	linker	non_motif
A	47.3657	38.29	model_3	1ou8	linker	non_motif
N	46.4679	38.2	model_3	1ou8	linker	non_motif
D	44.3798	37.51	model_3	1ou8	linker	non_motif
E	36.3246	36.91	model_3	1ou8	linker	non_motif
N	36.513	44.38	model_3	1ou8	linker	non_motif
Y	41.5208	51.9	model_3	1ou8	linker	non_motif
G	-1.0	41.43	model_2	1ou8	linker	non_motif
R	-1.0	39.32	model_2	1ou8	linker	non_motif
H	-1.0	47.13	model_2	1ou8	linker	non_motif
G	39.6727	36.51	model_2	1ou8	linker	non_motif
A	40.6634	41.8	model_2	1ou8	linker	non_motif
A	41.4005	40.62	model_2	1ou8	linker	non_motif
N	39.1058	47.58	model_2	1ou8	linker	non_motif
D	39.2235	43.23	model_2	1ou8	linker	non_motif
E	31.5876	40.99	model_2	1ou8	linker	non_motif
N	32.1994	50.26	model_2	1ou8	linker	non_motif
Y	36.6026	48.5	model_2	1ou8	linker	non_motif
G	-1.0	37.22	model_1	1ou8	linker	non_motif
R	-1.0	45.56	model_1	1ou8	linker	non_motif
H	-1.0	45.17	model_1	1ou8	linker	non_motif
G	15.6946	40.57	model_1	1ou8	linker	non_motif
A	13.6958	41.67	model_1	1ou8	linker	non_motif
A	13.0395	51.28	model_1	1ou8	linker	non_motif
N	9.0692	57.48	model_1	1ou8	linker	non_motif
D	6.0121	69.7	model_1	1ou8	linker	non_motif
E	6.3428	69.55	model_1	1ou8	linker	non_motif
N	9.5331	81.52	model_1	1ou8	linker	non_motif
Y	13.9326	65.17	model_1	1ou8	linker	non_motif
G	-1.0	33.33	model_5	1ou8	linker	non_motif
R	-1.0	35.19	model_5	1ou8	linker	non_motif
H	-1.0	39.19	model_5	1ou8	linker	non_motif
G	18.5978	34.62	model_5	1ou8	linker	non_motif
A	14.6776	43.05	model_5	1ou8	linker	non_motif
A	13.5395	45.06	model_5	1ou8	linker	non_motif
N	9.8435	48.77	model_5	1ou8	linker	non_motif
D	6.7322	57.74	model_5	1ou8	linker	non_motif
E	6.4541	65.46	model_5	1ou8	linker	non_motif
N	9.5764	76.89	model_5	1ou8	linker	non_motif
Y	13.6327	60.53	model_5	1ou8	linker	non_motif
A	-1.0	74.26	model_2	2fmf	linker	non_motif
S	-1.0	84.86	model_2	2fmf	linker	non_motif
Q	10.7231	86.93	model_2	2fmf	linker	non_motif
D	9.3812	85.44	model_2	2fmf	linker	non_motif
Q	7.6087	87.08	model_2	2fmf	linker	non_motif
V	4.8743	86.43	model_2	2fmf	linker	non_motif
D	6.0155	86.96	model_2	2fmf	linker	non_motif
D	3.3591	88.32	model_2	2fmf	linker	non_motif
L	1.3248	86.57	model_2	2fmf	linker	non_motif
L	3.8066	85.89	model_2	2fmf	linker	non_motif
D	3.4755	86.87	model_2	2fmf	linker	non_motif
S	3.4338	87.32	model_2	2fmf	linker	non_motif
L	4.7977	83.71	model_2	2fmf	linker	non_motif
G	6.9382	81.11	model_2	2fmf	linker	non_motif
F	6.5115	72.4	model_2	2fmf	linker	non_motif
A	-1.0	63.28	model_5	2fmf	linker	non_motif
S	-1.0	73.8	model_5	2fmf	linker	non_motif
Q	13.7786	69.56	model_5	2fmf	linker	non_motif
D	13.03	76.22	model_5	2fmf	linker	non_motif
Q	12.2904	74.13	model_5	2fmf	linker	non_motif
V	9.9546	68.76	model_5	2fmf	linker	non_motif
D	9.6718	76.16	model_5	2fmf	linker	non_motif
D	9.1885	79.53	model_5	2fmf	linker	non_motif
L	7.2469	73.69	model_5	2fmf	linker	non_motif
L	5.7077	75.67	model_5	2fmf	linker	non_motif
D	5.3959	78.24	model_5	2fmf	linker	non_motif
S	5.1954	68.31	model_5	2fmf	linker	non_motif
L	3.734	68.18	model_5	2fmf	linker	non_motif
G	1.6758	66.72	model_5	2fmf	linker	non_motif
F	2.9116	65.31	model_5	2fmf	linker	non_motif
A	-1.0	86.56	model_3	2fmf	linker	non_motif
S	-1.0	91.68	model_3	2fmf	linker	non_motif
Q	10.4124	93.61	model_3	2fmf	linker	non_motif
D	9.0936	92.84	model_3	2fmf	linker	non_motif
Q	7.1186	93.34	model_3	2fmf	linker	non_motif
V	4.8011	93.49	model_3	2fmf	linker	non_motif
D	5.9804	93.08	model_3	2fmf	linker	non_motif
D	3.218	93.67	model_3	2fmf	linker	non_motif
L	1.121	92.16	model_3	2fmf	linker	non_motif
L	3.9562	91.57	model_3	2fmf	linker	non_motif
D	3.5655	90.97	model_3	2fmf	linker	non_motif
S	3.0761	90.98	model_3	2fmf	linker	non_motif
L	4.236	87.84	model_3	2fmf	linker	non_motif
G	6.4673	83.66	model_3	2fmf	linker	non_motif
F	6.1462	70.8	model_3	2fmf	linker	non_motif
A	-1.0	76.28	model_1	2fmf	linker	non_motif
S	-1.0	84.06	model_1	2fmf	linker	non_motif
Q	10.5684	86.14	model_1	2fmf	linker	non_motif
D	9.1764	85.52	model_1	2fmf	linker	non_motif
Q	7.3518	86.15	model_1	2fmf	linker	non_motif
V	4.9791	86.23	model_1	2fmf	linker	non_motif
D	5.996	87.16	model_1	2fmf	linker	non_motif
D	3.3685	88.08	model_1	2fmf	linker	non_motif
L	1.2296	86.17	model_1	2fmf	linker	non_motif
L	3.7304	85.66	model_1	2fmf	linker	non_motif
D	3.2213	85.92	model_1	2fmf	linker	non_motif
S	2.8659	86.32	model_1	2fmf	linker	non_motif
L	3.9084	82.44	model_1	2fmf	linker	non_motif
G	6.1124	77.03	model_1	2fmf	linker	non_motif
F	5.7201	66.35	model_1	2fmf	linker	non_motif
A	-1.0	67.41	model_4	2fmf	linker	non_motif
S	-1.0	77.48	model_4	2fmf	linker	non_motif
Q	18.7234	77.67	model_4	2fmf	linker	non_motif
D	18.1241	81.99	model_4	2fmf	linker	non_motif
Q	16.4448	78.37	model_4	2fmf	linker	non_motif
V	12.0604	76.36	model_4	2fmf	linker	non_motif
D	12.3015	82.74	model_4	2fmf	linker	non_motif
D	10.9756	83.5	model_4	2fmf	linker	non_motif
L	7.7478	78.6	model_4	2fmf	linker	non_motif
L	5.5881	78.49	model_4	2fmf	linker	non_motif
D	4.9798	82.66	model_4	2fmf	linker	non_motif
S	5.4885	77.05	model_4	2fmf	linker	non_motif
L	4.0491	75.92	model_4	2fmf	linker	non_motif
G	4.8858	73.0	model_4	2fmf	linker	non_motif
F	6.8238	64.17	model_4	2fmf	linker	non_motif
E	25.3081	28.24	model_3	1u00	linker	non_motif
L	20.5988	29.38	model_3	1u00	linker	non_motif
P	15.7851	27.38	model_3	1u00	linker	non_motif
P	9.4818	33.98	model_3	1u00	linker	non_motif
V	5.1617	40.28	model_3	1u00	linker	non_motif
K	7.9192	46.1	model_3	1u00	linker	non_motif
I	10.5912	38.06	model_3	1u00	linker	non_motif
H	18.235	36.14	model_3	1u00	linker	non_motif
C	21.0678	38.53	model_3	1u00	linker	non_motif
E	39.8727	28.46	model_5	1u00	linker	non_motif
L	31.7149	28.06	model_5	1u00	linker	non_motif
P	27.9759	29.72	model_5	1u00	linker	non_motif
P	25.6336	27.77	model_5	1u00	linker	non_motif
V	19.8102	31.6	model_5	1u00	linker	non_motif
K	16.5394	29.5	model_5	1u00	linker	non_motif
I	17.7203	31.38	model_5	1u00	linker	non_motif
H	14.6529	37.82	model_5	1u00	linker	non_motif
C	19.7381	34.34	model_5	1u00	linker	non_motif
E	7.1493	69.66	model_4	1u00	linker	non_motif
L	6.1769	70.39	model_4	1u00	linker	non_motif
P	4.879	76.64	model_4	1u00	linker	non_motif
P	4.9931	81.86	model_4	1u00	linker	non_motif
V	5.6936	78.66	model_4	1u00	linker	non_motif
K	7.1722	76.65	model_4	1u00	linker	non_motif
I	6.8942	63.53	model_4	1u00	linker	non_motif
H	4.276	49.12	model_4	1u00	linker	non_motif
C	5.1514	38.78	model_4	1u00	linker	non_motif
E	25.0564	30.98	model_1	1u00	linker	non_motif
L	20.0909	36.01	model_1	1u00	linker	non_motif
P	15.3265	33.9	model_1	1u00	linker	non_motif
P	9.3264	40.67	model_1	1u00	linker	non_motif
V	4.8312	49.18	model_1	1u00	linker	non_motif
K	7.9854	47.21	model_1	1u00	linker	non_motif
I	11.0798	46.61	model_1	1u00	linker	non_motif
H	19.0455	45.67	model_1	1u00	linker	non_motif
C	22.1158	41.74	model_1	1u00	linker	non_motif
E	29.8123	26.98	model_2	1u00	linker	non_motif
L	21.9152	31.61	model_2	1u00	linker	non_motif
P	20.7053	30.29	model_2	1u00	linker	non_motif
P	18.0139	28.89	model_2	1u00	linker	non_motif
V	10.3088	28.85	model_2	1u00	linker	non_motif
K	14.961	24.86	model_2	1u00	linker	non_motif
I	11.6185	25.96	model_2	1u00	linker	non_motif
H	18.0611	29.51	model_2	1u00	linker	non_motif
C	20.4492	34.52	model_2	1u00	linker	non_motif
H	16.4613	37.39	model_3	1awr	linker	non_motif
A	12.0031	43.6	model_3	1awr	linker	non_motif
G	7.5021	53.15	model_3	1awr	linker	non_motif
P	6.6064	61.75	model_3	1awr	linker	non_motif
I	6.3297	73.15	model_3	1awr	linker	non_motif
A	12.6256	58.42	model_3	1awr	linker	non_motif
H	6.9645	34.83	model_4	1awr	linker	non_motif
A	7.3555	38.2	model_4	1awr	linker	non_motif
G	6.5647	44.13	model_4	1awr	linker	non_motif
P	6.9753	47.51	model_4	1awr	linker	non_motif
I	5.0501	53.37	model_4	1awr	linker	non_motif
A	7.4834	41.79	model_4	1awr	linker	non_motif
H	7.1048	32.36	model_1	1awr	linker	non_motif
A	6.4585	41.8	model_1	1awr	linker	non_motif
G	6.2073	45.64	model_1	1awr	linker	non_motif
P	7.1773	47.04	model_1	1awr	linker	non_motif
I	5.0614	54.1	model_1	1awr	linker	non_motif
A	6.762	44.91	model_1	1awr	linker	non_motif
H	7.2877	35.6	model_5	1awr	linker	non_motif
A	6.6369	44.23	model_5	1awr	linker	non_motif
G	6.1208	41.23	model_5	1awr	linker	non_motif
P	7.1424	45.3	model_5	1awr	linker	non_motif
I	4.7281	52.14	model_5	1awr	linker	non_motif
A	8.0015	41.59	model_5	1awr	linker	non_motif
H	6.9359	32.19	model_2	1awr	linker	non_motif
A	6.4909	39.27	model_2	1awr	linker	non_motif
G	6.1347	42.2	model_2	1awr	linker	non_motif
P	7.1415	43.56	model_2	1awr	linker	non_motif
I	5.1006	55.64	model_2	1awr	linker	non_motif
A	6.4687	44.24	model_2	1awr	linker	non_motif
D	3.1702	72.59	model_2	1nx1	linker	non_motif
A	1.865	70.65	model_2	1nx1	linker	non_motif
I	2.5297	70.06	model_2	1nx1	linker	non_motif
D	2.9968	75.92	model_2	1nx1	linker	non_motif
A	2.3635	77.92	model_2	1nx1	linker	non_motif
L	2.072	75.16	model_2	1nx1	linker	non_motif
S	2.202	70.74	model_2	1nx1	linker	non_motif
S	2.3806	77.07	model_2	1nx1	linker	non_motif
D	2.1894	74.43	model_2	1nx1	linker	non_motif
F	2.2857	70.13	model_2	1nx1	linker	non_motif
T	6.4359	65.64	model_2	1nx1	linker	non_motif
D	1.8829	86.7	model_4	1nx1	linker	non_motif
A	0.5665	89.47	model_4	1nx1	linker	non_motif
I	0.6319	92.01	model_4	1nx1	linker	non_motif
D	1.1243	91.03	model_4	1nx1	linker	non_motif
A	0.8025	91.85	model_4	1nx1	linker	non_motif
L	0.5626	91.28	model_4	1nx1	linker	non_motif
S	1.3382	91.93	model_4	1nx1	linker	non_motif
S	0.8071	92.57	model_4	1nx1	linker	non_motif
D	0.7677	89.2	model_4	1nx1	linker	non_motif
F	0.8966	87.5	model_4	1nx1	linker	non_motif
T	5.268	81.81	model_4	1nx1	linker	non_motif
D	3.5636	71.65	model_3	1nx1	linker	non_motif
A	2.0595	70.5	model_3	1nx1	linker	non_motif
I	2.793	70.35	model_3	1nx1	linker	non_motif
D	3.3687	74.86	model_3	1nx1	linker	non_motif
A	2.5007	77.22	model_3	1nx1	linker	non_motif
L	2.1209	74.76	model_3	1nx1	linker	non_motif
S	2.6315	70.21	model_3	1nx1	linker	non_motif
S	2.6409	74.59	model_3	1nx1	linker	non_motif
D	2.4738	69.54	model_3	1nx1	linker	non_motif
F	2.4847	65.33	model_3	1nx1	linker	non_motif
T	6.2296	58.8	model_3	1nx1	linker	non_motif
D	2.9323	71.76	model_1	1nx1	linker	non_motif
A	1.6849	70.73	model_1	1nx1	linker	non_motif
I	2.3614	66.73	model_1	1nx1	linker	non_motif
D	2.8128	73.77	model_1	1nx1	linker	non_motif
A	2.1389	77.61	model_1	1nx1	linker	non_motif
L	1.8341	74.81	model_1	1nx1	linker	non_motif
S	2.0352	67.94	model_1	1nx1	linker	non_motif
S	2.2404	74.18	model_1	1nx1	linker	non_motif
D	2.0798	70.91	model_1	1nx1	linker	non_motif
F	2.128	66.64	model_1	1nx1	linker	non_motif
T	6.3543	60.9	model_1	1nx1	linker	non_motif
D	3.9198	83.67	model_5	1nx1	linker	non_motif
A	2.4129	86.62	model_5	1nx1	linker	non_motif
I	3.1203	88.25	model_5	1nx1	linker	non_motif
D	3.8818	88.05	model_5	1nx1	linker	non_motif
A	2.8594	89.21	model_5	1nx1	linker	non_motif
L	2.2754	86.83	model_5	1nx1	linker	non_motif
S	2.9575	85.64	model_5	1nx1	linker	non_motif
S	3.0357	86.74	model_5	1nx1	linker	non_motif
D	2.5051	81.78	model_5	1nx1	linker	non_motif
F	2.3821	79.8	model_5	1nx1	linker	non_motif
T	6.5386	69.32	model_5	1nx1	linker	non_motif
A	29.8491	24.66	model_2	1nvr	linker	non_motif
S	34.0085	28.79	model_2	1nvr	linker	non_motif
V	30.5276	23.71	model_2	1nvr	linker	non_motif
S	35.6949	23.77	model_2	1nvr	linker	non_motif
A	35.7359	33.28	model_2	1nvr	linker	non_motif
A	61.7797	37.97	model_4	1nvr	linker	non_motif
S	62.9796	33.9	model_4	1nvr	linker	non_motif
V	59.8724	40.14	model_4	1nvr	linker	non_motif
S	60.8359	34.89	model_4	1nvr	linker	non_motif
A	58.7823	51.25	model_4	1nvr	linker	non_motif
A	33.4643	29.64	model_3	1nvr	linker	non_motif
S	32.9461	25.25	model_3	1nvr	linker	non_motif
V	30.4686	24.04	model_3	1nvr	linker	non_motif
S	31.5926	26.19	model_3	1nvr	linker	non_motif
A	28.79	28.21	model_3	1nvr	linker	non_motif
A	27.0155	25.91	model_1	1nvr	linker	non_motif
S	30.8935	28.35	model_1	1nvr	linker	non_motif
V	27.6597	23.73	model_1	1nvr	linker	non_motif
S	31.2421	25.35	model_1	1nvr	linker	non_motif
A	29.95	33.26	model_1	1nvr	linker	non_motif
A	65.8992	32.46	model_5	1nvr	linker	non_motif
S	68.3705	33.8	model_5	1nvr	linker	non_motif
V	67.7228	35.76	model_5	1nvr	linker	non_motif
S	68.7251	28.0	model_5	1nvr	linker	non_motif
A	68.0216	43.71	model_5	1nvr	linker	non_motif
A	17.1568	24.75	model_3	2h9m	linker	non_motif
R	21.9202	21.75	model_3	2h9m	linker	non_motif
T	11.1259	24.43	model_3	2h9m	linker	non_motif
K	8.208	24.32	model_3	2h9m	linker	non_motif
Q	7.2846	24.72	model_3	2h9m	linker	non_motif
T	-1.0	32.83	model_3	2h9m	linker	non_motif
A	-1.0	34.59	model_3	2h9m	linker	non_motif
R	-1.0	42.3	model_3	2h9m	linker	non_motif
K	-1.0	31.14	model_3	2h9m	linker	non_motif
S	-1.0	35.43	model_3	2h9m	linker	non_motif
T	-1.0	29.5	model_3	2h9m	linker	non_motif
A	16.4615	20.81	model_5	2h9m	linker	non_motif
R	21.1996	20.59	model_5	2h9m	linker	non_motif
T	10.9602	20.14	model_5	2h9m	linker	non_motif
K	8.0954	22.63	model_5	2h9m	linker	non_motif
Q	10.2985	27.37	model_5	2h9m	linker	non_motif
T	-1.0	36.22	model_5	2h9m	linker	non_motif
A	-1.0	33.81	model_5	2h9m	linker	non_motif
R	-1.0	45.15	model_5	2h9m	linker	non_motif
K	-1.0	33.55	model_5	2h9m	linker	non_motif
S	-1.0	31.3	model_5	2h9m	linker	non_motif
T	-1.0	28.05	model_5	2h9m	linker	non_motif
A	18.0753	24.15	model_1	2h9m	linker	non_motif
R	23.1516	23.05	model_1	2h9m	linker	non_motif
T	13.2326	27.39	model_1	2h9m	linker	non_motif
K	9.6519	27.99	model_1	2h9m	linker	non_motif
Q	9.3608	26.79	model_1	2h9m	linker	non_motif
T	-1.0	28.08	model_1	2h9m	linker	non_motif
A	-1.0	30.4	model_1	2h9m	linker	non_motif
R	-1.0	39.34	model_1	2h9m	linker	non_motif
K	-1.0	27.42	model_1	2h9m	linker	non_motif
S	-1.0	30.77	model_1	2h9m	linker	non_motif
T	-1.0	28.11	model_1	2h9m	linker	non_motif
A	8.4114	26.0	model_4	2h9m	linker	non_motif
R	16.1221	24.65	model_4	2h9m	linker	non_motif
T	4.9828	28.68	model_4	2h9m	linker	non_motif
K	4.8229	28.96	model_4	2h9m	linker	non_motif
Q	5.8891	36.92	model_4	2h9m	linker	non_motif
T	-1.0	26.6	model_4	2h9m	linker	non_motif
A	-1.0	29.5	model_4	2h9m	linker	non_motif
R	-1.0	23.7	model_4	2h9m	linker	non_motif
K	-1.0	21.7	model_4	2h9m	linker	non_motif
S	-1.0	22.67	model_4	2h9m	linker	non_motif
T	-1.0	25.81	model_4	2h9m	linker	non_motif
A	18.2961	21.71	model_2	2h9m	linker	non_motif
R	22.075	21.0	model_2	2h9m	linker	non_motif
T	13.249	22.82	model_2	2h9m	linker	non_motif
K	10.4362	23.27	model_2	2h9m	linker	non_motif
Q	12.7217	24.67	model_2	2h9m	linker	non_motif
T	-1.0	26.04	model_2	2h9m	linker	non_motif
A	-1.0	28.19	model_2	2h9m	linker	non_motif
R	-1.0	37.9	model_2	2h9m	linker	non_motif
K	-1.0	25.21	model_2	2h9m	linker	non_motif
S	-1.0	26.93	model_2	2h9m	linker	non_motif
T	-1.0	25.65	model_2	2h9m	linker	non_motif
T	-1.0	37.87	model_4	3d1e	linker	non_motif
L	-1.0	44.93	model_4	3d1e	linker	non_motif
M	-1.0	55.21	model_4	3d1e	linker	non_motif
T	-1.0	58.44	model_4	3d1e	linker	non_motif
G	6.4983	59.83	model_4	3d1e	linker	non_motif
Q	7.5029	66.2	model_4	3d1e	linker	non_motif
L	8.558	60.68	model_4	3d1e	linker	non_motif
G	6.0758	59.07	model_4	3d1e	linker	non_motif
L	5.6231	53.03	model_4	3d1e	linker	non_motif
F	3.4517	54.38	model_4	3d1e	linker	non_motif
T	-1.0	33.74	model_1	3d1e	linker	non_motif
L	-1.0	32.42	model_1	3d1e	linker	non_motif
M	-1.0	29.91	model_1	3d1e	linker	non_motif
T	-1.0	33.47	model_1	3d1e	linker	non_motif
G	7.045	30.52	model_1	3d1e	linker	non_motif
Q	10.2744	30.48	model_1	3d1e	linker	non_motif
L	5.9963	33.51	model_1	3d1e	linker	non_motif
G	6.7467	31.16	model_1	3d1e	linker	non_motif
L	7.2754	32.15	model_1	3d1e	linker	non_motif
F	2.9183	40.61	model_1	3d1e	linker	non_motif
T	-1.0	47.71	model_3	3d1e	linker	non_motif
L	-1.0	55.71	model_3	3d1e	linker	non_motif
M	-1.0	72.35	model_3	3d1e	linker	non_motif
T	-1.0	73.82	model_3	3d1e	linker	non_motif
G	6.77	73.12	model_3	3d1e	linker	non_motif
Q	7.754	75.53	model_3	3d1e	linker	non_motif
L	8.77	72.96	model_3	3d1e	linker	non_motif
G	5.9701	69.75	model_3	3d1e	linker	non_motif
L	5.7141	57.55	model_3	3d1e	linker	non_motif
F	3.3026	65.09	model_3	3d1e	linker	non_motif
T	-1.0	44.7	model_5	3d1e	linker	non_motif
L	-1.0	54.15	model_5	3d1e	linker	non_motif
M	-1.0	65.37	model_5	3d1e	linker	non_motif
T	-1.0	69.24	model_5	3d1e	linker	non_motif
G	6.6719	73.03	model_5	3d1e	linker	non_motif
Q	7.7494	78.28	model_5	3d1e	linker	non_motif
L	8.5958	73.91	model_5	3d1e	linker	non_motif
G	6.3096	72.12	model_5	3d1e	linker	non_motif
L	5.7858	57.3	model_5	3d1e	linker	non_motif
F	3.3044	63.3	model_5	3d1e	linker	non_motif
T	-1.0	49.64	model_2	3d1e	linker	non_motif
L	-1.0	51.7	model_2	3d1e	linker	non_motif
M	-1.0	52.3	model_2	3d1e	linker	non_motif
T	-1.0	44.59	model_2	3d1e	linker	non_motif
G	11.0541	39.77	model_2	3d1e	linker	non_motif
Q	13.4093	41.67	model_2	3d1e	linker	non_motif
L	9.0929	46.55	model_2	3d1e	linker	non_motif
G	6.1032	41.99	model_2	3d1e	linker	non_motif
L	7.8911	44.32	model_2	3d1e	linker	non_motif
F	2.9447	46.38	model_2	3d1e	linker	non_motif
D	6.3589	53.25	model_2	2hpl	linker	non_motif
D	4.256	59.46	model_2	2hpl	linker	non_motif
L	1.2622	65.89	model_2	2hpl	linker	non_motif
Y	1.8895	65.84	model_2	2hpl	linker	non_motif
G	1.8111	56.08	model_2	2hpl	linker	non_motif
D	49.8431	48.98	model_3	2hpl	linker	non_motif
D	49.2969	48.39	model_3	2hpl	linker	non_motif
L	54.5116	45.68	model_3	2hpl	linker	non_motif
Y	55.9817	52.14	model_3	2hpl	linker	non_motif
G	53.2838	61.23	model_3	2hpl	linker	non_motif
D	8.3546	61.9	model_5	2hpl	linker	non_motif
D	3.9343	69.29	model_5	2hpl	linker	non_motif
L	0.7285	77.72	model_5	2hpl	linker	non_motif
Y	1.8574	73.35	model_5	2hpl	linker	non_motif
G	1.4906	61.93	model_5	2hpl	linker	non_motif
D	58.7792	61.94	model_1	2hpl	linker	non_motif
D	57.9373	63.39	model_1	2hpl	linker	non_motif
L	58.3949	60.01	model_1	2hpl	linker	non_motif
Y	55.5119	59.17	model_1	2hpl	linker	non_motif
G	60.7077	64.01	model_1	2hpl	linker	non_motif
D	55.0092	54.03	model_4	2hpl	linker	non_motif
D	53.9667	54.37	model_4	2hpl	linker	non_motif
L	59.1215	48.31	model_4	2hpl	linker	non_motif
Y	57.1536	44.81	model_4	2hpl	linker	non_motif
G	55.9622	57.72	model_4	2hpl	linker	non_motif
K	29.6142	34.16	model_3	2c3i	linker	non_motif
R	30.7657	32.8	model_3	2c3i	linker	non_motif
R	28.9965	30.71	model_3	2c3i	linker	non_motif
R	30.5148	32.92	model_3	2c3i	linker	non_motif
H	31.5569	37.9	model_3	2c3i	linker	non_motif
P	30.5683	34.76	model_3	2c3i	linker	non_motif
S	31.1551	31.79	model_3	2c3i	linker	non_motif
G	30.4433	43.05	model_3	2c3i	linker	non_motif
K	42.0949	39.75	model_5	2c3i	linker	non_motif
R	46.1457	33.35	model_5	2c3i	linker	non_motif
R	38.109	39.94	model_5	2c3i	linker	non_motif
R	46.2474	37.5	model_5	2c3i	linker	non_motif
H	38.7141	37.37	model_5	2c3i	linker	non_motif
P	37.7454	50.82	model_5	2c3i	linker	non_motif
S	39.0346	37.9	model_5	2c3i	linker	non_motif
G	35.3294	45.68	model_5	2c3i	linker	non_motif
K	10.616	46.57	model_4	2c3i	linker	non_motif
R	9.0895	51.83	model_4	2c3i	linker	non_motif
R	4.4418	50.51	model_4	2c3i	linker	non_motif
R	8.5255	61.72	model_4	2c3i	linker	non_motif
H	13.7061	39.22	model_4	2c3i	linker	non_motif
P	20.2264	37.61	model_4	2c3i	linker	non_motif
S	25.5212	36.27	model_4	2c3i	linker	non_motif
G	30.899	31.48	model_4	2c3i	linker	non_motif
K	7.849	63.35	model_1	2c3i	linker	non_motif
R	1.4064	82.14	model_1	2c3i	linker	non_motif
R	3.4685	83.85	model_1	2c3i	linker	non_motif
R	0.5652	82.91	model_1	2c3i	linker	non_motif
H	1.2186	82.32	model_1	2c3i	linker	non_motif
P	0.6481	75.96	model_1	2c3i	linker	non_motif
S	0.8429	72.12	model_1	2c3i	linker	non_motif
G	2.9642	58.15	model_1	2c3i	linker	non_motif
K	24.7642	38.45	model_2	2c3i	linker	non_motif
R	19.4256	35.78	model_2	2c3i	linker	non_motif
R	20.0824	44.52	model_2	2c3i	linker	non_motif
R	21.0865	42.89	model_2	2c3i	linker	non_motif
H	19.9007	36.72	model_2	2c3i	linker	non_motif
P	21.2405	46.06	model_2	2c3i	linker	non_motif
S	21.7129	43.62	model_2	2c3i	linker	non_motif
G	20.1832	51.81	model_2	2c3i	linker	non_motif
G	32.7581	28.54	model_2	2o02	linker	non_motif
H	28.764	32.65	model_2	2o02	linker	non_motif
G	27.019	32.95	model_2	2o02	linker	non_motif
Q	28.7216	35.67	model_2	2o02	linker	non_motif
G	21.3444	29.87	model_2	2o02	linker	non_motif
L	18.6948	34.62	model_2	2o02	linker	non_motif
L	15.6192	37.44	model_2	2o02	linker	non_motif
D	12.1832	39.81	model_2	2o02	linker	non_motif
A	12.7255	32.95	model_2	2o02	linker	non_motif
L	9.3146	43.93	model_2	2o02	linker	non_motif
D	4.8582	43.06	model_2	2o02	linker	non_motif
L	7.5044	35.09	model_2	2o02	linker	non_motif
A	8.1768	32.12	model_2	2o02	linker	non_motif
S	10.9895	38.03	model_2	2o02	linker	non_motif
G	30.4541	26.64	model_3	2o02	linker	non_motif
H	26.3891	31.74	model_3	2o02	linker	non_motif
G	26.3208	30.54	model_3	2o02	linker	non_motif
Q	26.931	35.37	model_3	2o02	linker	non_motif
G	20.156	29.66	model_3	2o02	linker	non_motif
L	18.8351	38.18	model_3	2o02	linker	non_motif
L	15.25	39.88	model_3	2o02	linker	non_motif
D	11.3277	41.04	model_3	2o02	linker	non_motif
A	12.2604	40.64	model_3	2o02	linker	non_motif
L	9.4916	44.77	model_3	2o02	linker	non_motif
D	4.1858	46.73	model_3	2o02	linker	non_motif
L	5.4428	41.41	model_3	2o02	linker	non_motif
A	7.4242	36.49	model_3	2o02	linker	non_motif
S	12.3172	40.64	model_3	2o02	linker	non_motif
G	32.9133	33.18	model_1	2o02	linker	non_motif
H	28.8753	36.94	model_1	2o02	linker	non_motif
G	26.922	36.24	model_1	2o02	linker	non_motif
Q	28.1754	37.69	model_1	2o02	linker	non_motif
G	20.9652	35.41	model_1	2o02	linker	non_motif
L	18.7641	39.15	model_1	2o02	linker	non_motif
L	15.3227	40.48	model_1	2o02	linker	non_motif
D	12.1474	43.27	model_1	2o02	linker	non_motif
A	12.6151	37.01	model_1	2o02	linker	non_motif
L	8.7641	48.23	model_1	2o02	linker	non_motif
D	4.9949	46.84	model_1	2o02	linker	non_motif
L	7.1909	36.49	model_1	2o02	linker	non_motif
A	8.0807	33.46	model_1	2o02	linker	non_motif
S	11.5246	38.98	model_1	2o02	linker	non_motif
G	30.7814	29.08	model_4	2o02	linker	non_motif
H	26.1859	32.32	model_4	2o02	linker	non_motif
G	25.9599	33.67	model_4	2o02	linker	non_motif
Q	27.4235	38.16	model_4	2o02	linker	non_motif
G	20.0812	34.3	model_4	2o02	linker	non_motif
L	18.4116	41.02	model_4	2o02	linker	non_motif
L	15.2927	44.65	model_4	2o02	linker	non_motif
D	11.6131	45.48	model_4	2o02	linker	non_motif
A	12.0489	43.24	model_4	2o02	linker	non_motif
L	9.1178	49.64	model_4	2o02	linker	non_motif
D	4.2431	50.82	model_4	2o02	linker	non_motif
L	6.2708	43.41	model_4	2o02	linker	non_motif
A	7.3242	39.72	model_4	2o02	linker	non_motif
S	12.3913	42.19	model_4	2o02	linker	non_motif
G	31.1522	24.84	model_5	2o02	linker	non_motif
H	26.7944	27.51	model_5	2o02	linker	non_motif
G	26.3323	26.73	model_5	2o02	linker	non_motif
Q	27.0921	29.33	model_5	2o02	linker	non_motif
G	19.8804	26.44	model_5	2o02	linker	non_motif
L	18.6768	29.93	model_5	2o02	linker	non_motif
L	15.4856	36.92	model_5	2o02	linker	non_motif
D	10.7692	38.95	model_5	2o02	linker	non_motif
A	12.1766	36.4	model_5	2o02	linker	non_motif
L	9.9125	41.03	model_5	2o02	linker	non_motif
D	3.9025	47.56	model_5	2o02	linker	non_motif
L	5.3432	42.92	model_5	2o02	linker	non_motif
A	8.404	35.32	model_5	2o02	linker	non_motif
S	13.9083	38.83	model_5	2o02	linker	non_motif
H	44.9875	50.69	model_3	1awr	sep	non_motif
A	47.0966	51.15	model_3	1awr	sep	non_motif
G	49.5081	61.46	model_3	1awr	sep	non_motif
P	52.0715	63.32	model_3	1awr	sep	non_motif
I	53.9559	56.54	model_3	1awr	sep	non_motif
A	54.2706	64.65	model_3	1awr	sep	non_motif
H	45.3442	50.04	model_5	1awr	sep	non_motif
A	45.21	54.36	model_5	1awr	sep	non_motif
G	47.2362	62.88	model_5	1awr	sep	non_motif
[truncated: 10,783 more rows]
